# Supplementary material for: Natural killer cell subpopulations in the peripheral blood of single ventricle/hypoplastic left heart syndrome patients via single-cell RNA sequencing
Source: Exp Biol Med (Maywood). 2025 Aug 14;250:10524. doi: 10.3389/ebm.2025.10524 (PMC12390855; doi:10.3389/ebm.2025.10524)
Supplement: Supplementary file 1 [file Table2.xlsx]

## Sheet: sTable2
Supplementary Table 2 789 genes with differential expression between two clusters in NK cells. *These genes were not used for clustering the NK cells. All of these genes showed differential expression with P<0.05 in each of the three cases.
	case1	case1	case1	case1	case2	case2	case2	case2	case3	case3	case3	case3	control1	control1	control1	control1	control2	control2	control2	control2	control3	control3	control3	control3
Gene	ave0	ave1	ttest	delta	ave0	ave1	ttest	delta	ave0	ave1	ttest	delta	ave0	ave1	ttest	delta	ave0	ave1	ttest	delta	ave0	ave1	ttest	delta
NKG7	1.16099	2.69399	2.52135e-61	1.533	0.719017	1.46652	4.53886e-17	0.747507	1.67888	2.66632	5.93567e-62	0.987439	3.00997	2.5506	3.57751e-53	-0.459367	3.26285	2.65261	4.39897e-145	-0.610239	1.97388	2.26363	1.07959e-13	0.289749
GNLY	1.84822	3.06581	1.41805e-38	1.21759	1.01715	1.94074	2.64665e-14	0.923588	2.39281	3.37947	2.51722e-49	0.986658	2.94645	2.88591	0.237524	-0.0605436	1.89084	1.48469	1.06891e-16	-0.40615	2.22087	2.95249	2.19283e-41	0.731614
TMSB4X	1.76457	2.80632	7.80983e-49	1.04175	1.59539	2.66591	2.8474e-26	1.07052	2.45785	3.11111	1.3576e-48	0.653267	3.96466	3.09959	2.70435e-237	-0.865073	4.07831	3.51572	6.92215e-129	-0.562588	4.23158	3.12207	2.16844e-299	-1.10951
GZMB	0.765307	1.62438	3.62092e-30	0.859072	0.290351	0.579143	5.06923e-07	0.288792	0.81562	1.57735	4.41008e-44	0.761727	1.75358	1.35483	8.07633e-34	-0.398746	1.46576	1.01055	2.33212e-48	-0.455215	0.83809	0.918383	0.0141764	0.0802924
HLA-C	1.83795	2.53408	2.25021e-38	0.69614	0.985483	1.80834	3.08012e-32	0.822856	1.83189	2.3015	2.15449e-36	0.469611	2.57465	2.18833	2.02573e-124	-0.386312	2.96945	2.54337	7.97285e-177	-0.426075	1.98834	1.81916	4.25248e-17	-0.16918
HLA-A	1.74866	2.29424	3.83659e-25	0.545576	1.29157	2.09047	1.11081e-30	0.7989	1.63671	2.10232	4.41731e-36	0.465606	2.49511	2.15494	2.80507e-94	-0.340177	2.87679	2.51509	3.03851e-133	-0.361704	2.25838	1.99675	4.57029e-40	-0.261631
EIF1	2.07861	2.87085	1.46834e-32	0.792241	2.07604	2.93182	2.09282e-22	0.85578	2.32888	2.81221	3.55356e-33	0.483324	2.05322	1.61652	1.10398e-111	-0.436698	2.12149	1.81446	2.92662e-69	-0.307029	1.94038	1.56388	2.60283e-65	-0.376502
HCST	0.425683	1.18921	1.43213e-38	0.763523	0.257104	0.621627	1.01037e-13	0.364523	0.58761	1.1184	5.53722e-33	0.530794	1.58586	1.13744	5.87696e-83	-0.44842	2.07673	1.62434	3.07362e-101	-0.452389	1.28105	1.17799	2.47967e-05	-0.103059
PTMA	2.02597	2.61164	9.66616e-25	0.585664	1.63096	2.78428	8.32554e-39	1.15332	2.23504	2.71502	4.5578e-31	0.479979	2.5226	2.06826	1.16095e-106	-0.454339	2.58247	2.25203	7.46185e-67	-0.330441	2.51145	2.04358	1.62387e-89	-0.467869
FGFBP2	0.31613	1.09992	6.40877e-34	0.783786	0.112732	0.204213	0.00642829	0.0914808	0.567446	1.14551	6.76133e-31	0.578068	1.59972	1.20933	1.35344e-33	-0.390389	1.46408	0.869826	4.76233e-86	-0.594256	0.803927	0.886174	0.0104133	0.0822478
HLA-B	2.08158	2.53605	4.18576e-24	0.454474	1.4822	2.53724	1.62994e-37	1.05504	1.9576	2.34396	4.01342e-30	0.386362	2.70946	2.41333	1.37363e-90	-0.296129	2.83304	2.50211	3.23245e-110	-0.330931	2.36363	2.21754	2.91071e-15	-0.146095
ZEB1	0.568469	0.314861	1.08395e-05	-0.253608	0.519812	0.898423	2.89268e-10	0.378611	0.666028	0.217431	1.20994e-28	-0.448597	0.119924	0.281135	6.99302e-28	0.161211	0.239694	0.491829	1.15808e-39	0.252135	0.0812936	0.31091	7.29798e-47	0.229616
KLRB1	0.553164	1.15502	8.05924e-19	0.601854	0.416848	0.812151	1.91238e-10	0.395303	0.715921	1.26812	2.47801e-28	0.552201	0.813395	0.793693	0.505695	-0.0197023	1.33643	1.07345	8.4392e-16	-0.262984	0.837159	1.08816	1.78286e-14	0.250999
IFITM2	0.606782	1.36312	3.99383e-32	0.756342	0.510643	0.949097	3.3397e-12	0.438455	0.949915	1.4861	8.82351e-28	0.536184	1.39941	1.06786	3.64686e-41	-0.33155	1.62236	1.28278	1.25072e-47	-0.339579	1.13668	1.07689	0.0163715	-0.059785
TYROBP	0.561565	1.02869	4.01994e-19	0.467125	0.376472	0.750173	4.86428e-11	0.373701	0.560431	1.02812	1.07923e-26	0.46769	1.15599	0.950912	6.76895e-15	-0.205075	0.436325	0.42906	0.773757	-0.00726414	1.00788	0.97265	0.207912	-0.0352315
CYBA	0.962165	1.41395	6.8645e-15	0.451783	0.426596	0.913422	1.34965e-16	0.486827	1.03289	1.46878	2.02851e-25	0.435889	2.13339	1.86507	7.08062e-39	-0.26832	2.044	1.65641	2.82685e-93	-0.387592	1.53826	1.60354	0.00912725	0.0652807
ACTG1	0.832407	1.3177	1.07385e-17	0.485297	0.747174	1.45892	5.10952e-22	0.711743	1.18594	1.70333	3.84606e-25	0.517396	1.89623	1.31996	2.83699e-125	-0.576269	1.8988	1.48157	5.88572e-70	-0.417231	1.6044	1.18565	5.12479e-61	-0.41875
CALM1	1.07476	1.81275	1.23517e-30	0.737989	0.842403	1.50488	4.41884e-21	0.662472	1.32534	1.79663	4.86005e-24	0.471283	2.23291	1.82277	5.10691e-84	-0.41014	2.31313	1.96762	8.93172e-80	-0.345506	1.9248	1.73138	2.99651e-17	-0.19342
CAMK4	0.095836	0.0268893	0.0053936	-0.0689467	0.0856185	0.19618	0.000405355	0.110561	0.438472	0.0966554	1.45371e-23	-0.341817	0.0889452	0.193748	9.82117e-15	0.104802	0.188163	0.376843	1.53088e-25	0.18868	0.352813	0.259976	6.63278e-08	-0.0928367
SRP14	0.534788	1.01184	1.26909e-22	0.47705	0.673339	1.11521	9.23688e-16	0.441872	0.845295	1.23584	4.36728e-23	0.390548	1.27569	0.915719	6.90385e-67	-0.359974	1.49575	1.24576	2.17693e-48	-0.249995	1.16829	0.890842	3.73461e-36	-0.277445
SRGN	1.6135	1.91599	9.84838e-08	0.302491	0.962237	1.81784	7.81997e-31	0.855603	1.85789	2.33411	5.6753e-23	0.476227	1.57164	1.30291	3.73611e-34	-0.268721	1.53077	1.29243	6.27934e-31	-0.238336	1.39992	1.17238	1.24031e-20	-0.22754
RPL41	1.90559	2.81158	7.89432e-34	0.905985	1.66181	2.51302	1.43175e-26	0.85121	2.5619	2.95004	1.12282e-22	0.388138	3.02493	2.48624	1.25032e-95	-0.538698	3.46277	3.07888	7.20855e-65	-0.383892	2.9635	2.61138	2.8052e-45	-0.352118
FTL	1.08082	1.63565	2.82577e-20	0.554829	2.17265	1.71698	9.79868e-14	-0.455667	1.36761	1.77659	1.49627e-22	0.408977	2.31473	1.84234	8.99584e-96	-0.472392	2.12392	1.82628	6.12494e-50	-0.297641	2.50278	1.70767	1.00195e-179	-0.795107
CFL1	0.601714	1.1154	5.37533e-24	0.513683	0.481158	0.974581	7.22179e-15	0.493423	0.696756	1.11339	3.44153e-22	0.416636	1.76824	1.26098	7.3111e-114	-0.507254	2.0293	1.62116	7.62773e-96	-0.40814	1.41813	1.10106	3.16442e-38	-0.317069
PFN1	0.858029	1.46871	3.20304e-29	0.610682	0.642751	1.29658	1.4073e-20	0.653832	0.929764	1.35152	3.79343e-22	0.421755	2.07251	1.50642	3.74671e-117	-0.566086	2.20277	1.81254	4.30936e-88	-0.390232	1.616	1.36927	9.44428e-20	-0.246724
H3F3B	1.79629	2.36985	6.17122e-20	0.573563	1.29832	2.27954	2.89727e-32	0.981216	1.79215	2.22831	4.95692e-22	0.436163	1.91839	1.7402	3.84549e-20	-0.17819	1.71739	1.54243	2.67973e-21	-0.174962	1.55246	1.39272	6.65098e-12	-0.159739
KLRD1	0.595291	1.08792	3.76054e-17	0.492627	0.418042	0.79435	9.5243e-12	0.376308	1.1068	1.56761	3.16505e-21	0.460817	1.22768	1.30445	0.00497692	0.0767651	1.3874	1.36076	0.282831	-0.0266379	0.729769	1.28618	2.2952e-82	0.556411
ANKRD11	1.85969	1.46944	3.2048e-11	-0.390246	1.21957	1.72961	5.32785e-12	0.510045	1.44568	1.03359	2.21832e-20	-0.412091	0.635951	0.861165	5.40389e-30	0.225214	0.783899	0.955901	2.18868e-18	0.172001	0.616827	0.760295	2.08455e-13	0.143468
TMSB10	1.60327	2.27904	5.02377e-29	0.67577	1.15196	2.03341	5.37498e-26	0.881444	1.94508	2.33274	3.97163e-20	0.387656	2.6206	1.99989	1.83323e-138	-0.620718	3.2378	2.71169	1.40928e-144	-0.526115	2.41363	2.00662	1.00561e-49	-0.407013
GZMA	0.252482	0.927714	4.32215e-33	0.675232	0.20605	0.314744	0.0100912	0.108694	0.307796	0.670117	3.15111e-19	0.362321	1.94315	1.68911	2.10827e-24	-0.254036	1.97103	1.59585	7.04725e-61	-0.375179	1.10013	1.46802	3.0415e-28	0.367886
SERF2	0.947454	1.37952	4.71291e-15	0.43207	1.18571	1.02108	0.00405061	-0.164634	1.04032	1.40616	5.20397e-19	0.365839	1.75355	1.21777	3.24724e-119	-0.535782	2.01185	1.62486	3.6647e-95	-0.386991	1.84591	1.1987	7.20274e-134	-0.647211
HSP90AA1	1.43731	1.92328	1.60275e-13	0.485964	1.18343	1.86121	2.21271e-25	0.677777	1.96075	2.48196	1.23148e-18	0.521216	1.24289	1.14564	1.28199e-06	-0.0972514	1.50419	1.36879	3.38724e-13	-0.135405	1.0307	1.06245	0.137425	0.031748
RPL36AL	0.732782	1.20647	4.00743e-19	0.473692	0.538228	1.01663	1.18886e-17	0.478401	1.02507	1.37127	1.3213e-18	0.346198	1.39267	1.02268	1.07824e-64	-0.369981	1.57558	1.28973	1.32048e-54	-0.285844	1.2635	1.07208	2.50368e-16	-0.191411
RPL10	1.70967	2.59785	1.28455e-30	0.888181	1.60108	2.89952	4.48521e-37	1.29845	2.62384	2.98643	1.7568e-18	0.362592	3.37943	2.79992	2.92047e-105	-0.579507	3.48542	3.09998	7.09755e-66	-0.385441	3.20856	2.88164	1.08144e-37	-0.326922
S100A4	0.675257	1.10843	3.77829e-12	0.433174	0.2254	0.455072	4.07163e-07	0.229672	0.452181	0.8301	5.30579e-18	0.377919	2.0543	1.53143	1.43343e-96	-0.522871	2.61622	1.99564	2.47736e-140	-0.620577	1.5861	1.28448	9.38771e-28	-0.301619
BACH2	1.31908	1.1006	0.0124025	-0.218475	0.546183	0.872312	8.17347e-09	0.32613	1.67675	1.1612	7.98766e-18	-0.51555	0.144014	0.370784	3.05098e-40	0.22677	0.173385	0.364324	8.02094e-27	0.190939	0.423088	0.504226	7.92962e-05	0.0811384
CYCS	0.464248	0.877279	7.69048e-15	0.41303	0.215404	0.47632	2.26825e-09	0.260916	0.449205	0.794955	1.68951e-17	0.34575	0.292071	0.187434	4.18984e-15	-0.104637	0.422717	0.330647	1.22057e-09	-0.0920707	0.1772	0.168369	0.49285	-0.00883109
EFHD2	1.01208	1.27935	2.11382e-06	0.267276	0.592997	0.989522	1.57428e-10	0.396525	0.839003	1.23577	2.45673e-17	0.396766	1.20613	0.947978	2.36795e-28	-0.258149	1.32166	1.07627	8.04482e-34	-0.245391	0.64704	0.786773	6.59982e-08	0.139734
CTSW	0.539209	1.37621	2.17565e-38	0.837002	0.432771	1.05073	1.16938e-20	0.617963	0.54423	0.898856	4.31552e-17	0.354626	1.12884	0.925355	7.34339e-18	-0.203486	1.11707	0.906162	3.70348e-21	-0.21091	0.697037	0.864044	1.42597e-10	0.167007
SPON2	0.523078	1.05299	1.14512e-18	0.529913	0.358731	0.534809	0.000508288	0.176079	0.639943	1.00571	6.13188e-17	0.365769	1.08599	1.03179	0.0567086	-0.0542003	0.703575	0.589593	1.59029e-06	-0.113982	0.57069	0.805264	7.54187e-17	0.234574
CHCHD2	0.696257	1.08038	4.98699e-14	0.384122	0.486361	0.943412	5.99823e-19	0.457052	0.890305	1.2219	2.16875e-16	0.331596	1.10259	0.756446	4.60343e-68	-0.346143	1.20354	0.946398	3.98048e-48	-0.257141	0.879177	0.639403	6.46937e-33	-0.239773
GZMM	0.419458	0.826859	1.18682e-14	0.407401	0.310974	0.686425	1.57027e-12	0.375451	0.460599	0.769348	2.51632e-16	0.308748	1.1725	0.914799	2.04127e-28	-0.257704	1.356	1.08778	5.91758e-41	-0.268215	0.56896	0.665254	4.88992e-05	0.0962943
CLIC1	0.374075	0.777575	4.6509e-18	0.4035	0.262144	0.59655	1.85934e-10	0.334407	0.488894	0.819298	4.05983e-16	0.330404	1.37909	0.963983	3.93226e-78	-0.415104	1.39883	1.09511	3.70428e-51	-0.303721	1.19073	0.911653	5.58338e-33	-0.27908
FAU	1.36843	2.09117	1.01649e-28	0.722737	1.27989	2.14453	2.14906e-32	0.864634	1.95293	2.25832	5.56111e-16	0.305394	2.21783	1.73122	5.16829e-98	-0.486605	2.51576	2.1698	8.34993e-75	-0.345964	2.1756	1.83442	1.47043e-42	-0.341176
SUMO2	0.384962	0.781783	1.11893e-18	0.396821	0.274716	0.656435	5.14575e-15	0.381719	0.604062	0.910641	7.87235e-16	0.306578	0.890285	0.637387	1.90339e-40	-0.252898	1.03605	0.835447	4.40588e-30	-0.200602	0.767921	0.544226	2.32042e-31	-0.223695
FCER1G	0.198849	0.531661	6.62704e-16	0.332812	0.225235	0.412662	3.27004e-05	0.187427	0.308417	0.611545	8.76155e-16	0.303128	0.961595	0.762149	1.96109e-14	-0.199445	0.298444	0.331184	0.145761	0.0327399	0.727697	0.818294	0.00115724	0.090597
RPL15	1.34703	2.06668	5.41895e-30	0.71965	1.31072	2.35447	1.12905e-34	1.04375	2.04898	2.33744	1.17735e-15	0.288457	2.39415	1.91788	1.38303e-93	-0.476274	2.5239	2.22215	3.33059e-56	-0.301753	2.30155	1.97661	6.19806e-40	-0.324945
CCL3	0.43266	0.613954	0.00943972	0.181294	0.17322	0.319827	0.00328229	0.146608	0.285309	0.715167	1.31629e-15	0.429857	0.168335	0.182938	0.302705	0.0146032	0.169145	0.146413	0.0762024	-0.0227316	0.0919822	0.108909	0.144261	0.0169269
LGALS1	0.336847	0.64723	4.23001e-10	0.310382	0.0357936	0.112666	0.000918743	0.0768726	0.233027	0.547591	2.57905e-15	0.314564	0.756356	0.462173	1.78114e-37	-0.294183	1.13341	0.780035	3.76644e-35	-0.353371	0.415993	0.338511	0.000514337	-0.0774814
SH3BGRL3	0.825841	1.37385	1.37592e-21	0.548005	0.619926	1.03558	7.93254e-10	0.415656	0.816381	1.1557	1.22833e-14	0.339318	2.2532	1.46263	5.61843e-197	-0.790568	2.49875	1.96129	1.87277e-133	-0.53746	2.28765	1.2974	1.73996e-222	-0.990248
PSME1	0.263634	0.717572	2.28577e-22	0.453938	0.267608	0.466056	7.66874e-06	0.198447	0.326469	0.593502	2.05524e-14	0.267033	1.17422	0.851797	2.49185e-52	-0.322426	1.27669	1.03264	4.36368e-37	-0.24405	0.894272	0.747786	2.53679e-12	-0.146486
RNASEK	0.531265	0.827516	1.35855e-10	0.296251	0.28353	0.542054	3.94532e-08	0.258525	0.733598	1.02594	2.59321e-14	0.292345	0.8474	0.601397	1.61723e-37	-0.246003	0.944009	0.793981	2.26595e-16	-0.150028	0.908902	0.621647	1.66034e-44	-0.287255
LINC01619	0.899777	0.710129	0.00361788	-0.189648	0.428021	0.750338	1.34238e-08	0.322317	1.14889	0.773853	7.072e-14	-0.375037	0.389649	0.601854	1.12947e-27	0.212205	0.416067	0.630958	1.78564e-26	0.214891	0.357894	0.474647	9.6573e-10	0.116753
RPS3	1.57665	2.25721	4.28345e-25	0.680565	1.45951	2.52659	4.8839e-33	1.06708	2.22336	2.50202	7.80372e-14	0.278651	2.73573	2.14949	3.72076e-96	-0.586239	3.02274	2.63996	4.44e-65	-0.382784	2.54312	2.2218	2.13896e-32	-0.321314
RPL3	1.4603	2.11444	5.21282e-24	0.654144	1.35382	2.39041	2.75148e-32	1.03659	2.16829	2.45119	9.65623e-14	0.282906	2.813	2.3309	9.37899e-85	-0.482097	2.87546	2.58028	1.97807e-47	-0.295188	2.57914	2.30308	6.72629e-28	-0.276066
RPL7A	1.34306	1.97529	4.95754e-23	0.63223	1.22697	2.15392	5.7374e-30	0.926946	1.9354	2.21851	1.08962e-13	0.283105	2.58266	2.06517	4.53272e-96	-0.517481	2.63655	2.31674	1.65708e-59	-0.319804	2.33601	2.04672	1.99073e-29	-0.289292
MAP4K4	0.346248	0.243532	0.0111279	-0.102716	0.154253	0.295054	0.000149954	0.140801	0.306785	0.110594	1.26904e-13	-0.196191	0.31876	0.424124	2.9657e-10	0.105364	0.432645	0.582008	2.56737e-16	0.149363	0.406829	0.403937	0.867564	-0.00289173
ACTB	1.22885	1.73578	1.71222e-16	0.506925	1.35651	1.88612	1.67097e-11	0.529614	1.23366	1.59485	1.43117e-13	0.361197	2.65975	2.04459	2.57565e-136	-0.615154	2.76334	2.33449	3.94732e-74	-0.428848	2.66764	1.90094	4.37842e-170	-0.766693
H3F3A	1.16963	1.77375	2.38999e-26	0.604121	1.21273	1.94626	2.31212e-25	0.733534	1.51079	1.79845	1.68494e-13	0.287663	2.08954	1.52047	3.15026e-125	-0.569075	2.01576	1.69984	4.90633e-60	-0.31592	2.34826	1.47052	4.29786e-200	-0.877742
ARHGDIB	0.707174	1.08298	1.22897e-11	0.375803	0.799919	1.31256	3.4985e-15	0.512637	1.0732	1.39835	1.85144e-13	0.325158	1.31834	1.05148	1.93504e-40	-0.266853	1.53604	1.31752	7.30615e-36	-0.218519	1.20526	0.941068	2.38349e-33	-0.264189
NACA	1.05143	1.60978	6.69197e-22	0.558352	1.15832	1.90468	6.17561e-28	0.746353	1.68983	1.96356	2.41456e-13	0.273738	2.0837	1.6492	1.44223e-83	-0.434507	2.15765	1.90206	1.05307e-43	-0.255581	1.9651	1.69616	1.18332e-29	-0.268941
TPT1	2.06792	2.73931	8.30198e-27	0.671384	2.1265	2.96305	3.22742e-23	0.83655	2.62036	2.91412	2.84204e-13	0.293762	3.11887	2.58915	3.60642e-95	-0.529722	3.27049	2.91862	1.52396e-56	-0.351874	3.07716	2.69427	8.15908e-51	-0.382892
UBB	1.05828	1.67941	2.30007e-26	0.621123	1.93421	1.33017	6.27866e-17	-0.604044	1.27375	1.60432	4.37467e-13	0.330568	1.2206	0.868651	1.31121e-59	-0.351953	1.38627	1.08705	1.0348e-51	-0.299225	1.12455	0.848105	7.10377e-35	-0.276445
ASH1L	1.34312	1.09142	2.62488e-05	-0.251697	0.542328	0.941522	4.19247e-11	0.399194	1.16871	0.83844	4.54394e-13	-0.330266	0.530735	0.807065	4.75852e-45	0.27633	0.685668	0.902308	2.25704e-27	0.216641	0.55144	0.723642	4.99661e-19	0.172202
CRIP1	0.611803	0.848883	0.000228916	0.237081	0.303175	0.612073	1.21788e-08	0.308898	1.00355	1.3926	5.23813e-13	0.389048	0.895206	0.64201	1.96141e-29	-0.253196	1.7502	1.39448	8.65015e-46	-0.355723	0.749188	0.549824	2.23082e-19	-0.199364
RPL26	1.44153	2.13606	2.21537e-25	0.694532	1.30831	2.35474	8.60777e-34	1.04642	2.20406	2.48011	6.81649e-13	0.27605	2.68445	2.14454	4.41464e-98	-0.539908	3.00337	2.63116	3.08056e-66	-0.372211	2.60477	2.25255	7.76056e-42	-0.35221
DDX5	1.58853	2.01117	2.38889e-15	0.422646	1.15163	2.00432	2.6098e-38	0.852695	1.57159	1.84784	7.55914e-13	0.276255	1.64478	1.67088	0.14536	0.0260928	1.82036	1.82382	0.834062	0.00345865	1.2707	1.47742	2.87525e-22	0.206725
PPIA	0.666772	1.01806	7.10685e-13	0.351293	0.383249	0.84003	1.53436e-16	0.456782	0.823155	1.10795	8.82968e-13	0.284794	1.37274	1.08463	4.7577e-43	-0.288108	1.56761	1.31775	2.64875e-42	-0.249861	1.10262	0.910077	7.07765e-19	-0.192542
RPL6	1.38134	1.81926	4.99e-13	0.437917	1.28185	2.15691	1.50479e-28	0.87506	1.88695	2.15597	9.17591e-13	0.269021	2.40725	1.96347	2.70828e-77	-0.443778	2.56598	2.27542	2.96535e-48	-0.29056	2.25512	1.97485	9.02972e-29	-0.28027
DUSP2	0.805025	0.957502	0.037534	0.152477	0.46265	0.763505	2.01223e-06	0.300855	0.604745	0.97384	1.15293e-12	0.369095	0.146079	0.153829	0.528802	0.0077507	0.209161	0.260627	0.000523608	0.0514661	0.0464026	0.0900609	6.40378e-07	0.0436583
PRF1	0.667235	0.963226	5.7028e-08	0.295991	0.185745	0.284536	0.00714565	0.0987905	0.506894	0.798907	1.27391e-12	0.292013	1.28042	1.2593	0.430234	-0.0211162	1.24598	1.04629	6.54563e-18	-0.199682	0.773223	1.07792	3.95786e-26	0.304697
RPS24	1.40646	2.09508	5.43539e-24	0.688623	1.39172	2.34057	4.51395e-28	0.948847	2.08967	2.37034	1.41683e-12	0.280664	2.59718	2.11416	6.32051e-87	-0.483019	2.76721	2.46091	4.04986e-55	-0.306307	2.50417	2.22756	1.19523e-26	-0.276615
SF3B5	0.229772	0.482109	6.8369e-10	0.252337	0.220374	0.534283	6.40046e-13	0.313909	0.296543	0.527359	1.88206e-12	0.230816	0.36001	0.256225	3.936e-12	-0.103786	0.544766	0.443993	5.10378e-10	-0.100773	0.265783	0.255237	0.501376	-0.0105461
CLEC2B	0.493824	0.908593	9.08738e-14	0.414769	0.32412	0.575797	4.54323e-07	0.251678	0.567968	0.874852	2.26757e-12	0.306884	0.925973	0.782877	2.00625e-11	-0.143096	0.857075	0.773403	1.1408e-05	-0.083672	0.415656	0.564104	4.96255e-13	0.148448
ISG20	0.575347	0.734522	0.00339521	0.159175	0.294984	0.562119	2.11817e-08	0.267136	0.899321	1.22744	2.33905e-12	0.328117	0.53442	0.429022	9.171e-09	-0.105398	0.677619	0.617964	0.000963189	-0.0596545	0.307439	0.345943	0.0305067	0.0385036
BCL11B	0.336357	0.244772	0.0426225	-0.0915851	0.0781534	0.171201	0.00183252	0.093048	0.401076	0.1743	2.40263e-12	-0.226776	0.703735	0.832115	6.7937e-09	0.12838	1.10583	1.23727	1.98168e-09	0.131437	0.64012	0.701958	0.00340204	0.0618373
SUB1	0.77677	1.23408	5.40549e-18	0.457313	0.688777	1.23028	3.071e-21	0.541498	0.901286	1.18695	2.90887e-12	0.285665	1.04398	0.728273	1.71026e-55	-0.315708	1.28428	1.06046	3.23529e-33	-0.223817	0.879576	0.661681	1.50731e-27	-0.217895
KMT2C	1.60504	1.32122	9.48375e-07	-0.283817	0.791866	1.25497	7.39704e-14	0.463106	1.11781	0.816014	3.0087e-12	-0.301793	0.535362	0.801997	7.30118e-43	0.266635	0.654212	0.910163	3.93214e-39	0.255951	0.551927	0.679449	5.5783e-11	0.127522
TMA7	0.78174	1.19434	2.0861e-15	0.412597	0.381193	0.779708	6.74567e-16	0.398514	0.867531	1.13567	5.27846e-12	0.268142	1.26995	0.911147	7.23761e-65	-0.358802	1.58171	1.3089	1.55098e-53	-0.272807	1.12621	0.861785	2.15738e-33	-0.264427
GATAD2B	0.971785	0.752313	0.000119519	-0.219472	0.522098	0.731688	0.000306848	0.209589	0.792696	0.513389	7.21648e-12	-0.279308	0.268378	0.466153	1.29802e-30	0.197775	0.40016	0.557337	2.22125e-18	0.157178	0.155709	0.413601	2.28156e-53	0.257893
RPL17	1.55585	2.16606	1.46058e-20	0.610212	1.31366	2.40052	1.98967e-36	1.08687	2.12549	2.38218	8.70675e-12	0.256686	2.57039	2.08159	2.2562e-84	-0.488794	2.75136	2.4208	4.26991e-56	-0.330553	2.4022	2.09644	1.13422e-31	-0.305762
HSPE1	0.258761	0.590215	7.85592e-13	0.331453	0.158783	0.3655	2.47376e-07	0.206716	0.70751	1.06814	9.05788e-12	0.360627	0.348522	0.26376	2.57721e-08	-0.0847619	0.481332	0.394633	1.25233e-07	-0.0866984	0.229359	0.24533	0.292887	0.0159708
USP3	1.05361	0.913227	0.0126087	-0.140382	0.86568	1.27709	6.38766e-12	0.411409	0.907239	0.632358	9.44642e-12	-0.274881	0.465653	0.610093	1.61209e-15	0.14444	0.520976	0.679588	1.90038e-18	0.158612	0.479332	0.511768	0.0627199	0.0324357
SRSF3	1.13087	1.42521	3.64555e-08	0.294335	0.693399	1.3059	1.55199e-21	0.612503	0.992473	1.29109	1.03633e-11	0.298622	0.822985	0.646934	1.59974e-19	-0.176051	0.885822	0.779762	1.26118e-08	-0.106061	0.688607	0.580232	5.44866e-08	-0.108375
EEF1A1	2.15441	2.70021	1.44223e-18	0.545797	1.81236	2.94499	3.66581e-34	1.13263	2.69127	2.95545	1.16346e-11	0.264179	2.92829	2.5109	1.69881e-68	-0.41739	3.16658	2.90076	4.37775e-38	-0.265819	2.77247	2.53506	3.15407e-23	-0.237411
MAP1LC3B	0.750139	1.17961	5.05643e-13	0.429473	0.665288	0.944755	2.34431e-06	0.279467	0.597471	0.88473	1.21868e-11	0.287259	0.373634	0.280393	3.53952e-09	-0.0932411	0.459071	0.387996	8.68899e-06	-0.071075	0.276795	0.25942	0.286325	-0.0173743
RPLP1	1.87388	2.68513	2.6811e-27	0.811252	1.9404	2.90186	1.62618e-24	0.961467	2.44298	2.72597	1.95194e-11	0.282988	3.08943	2.59777	3.40989e-90	-0.49166	3.34921	2.98956	3.18212e-59	-0.359644	3.01476	2.64192	5.58699e-54	-0.37284
SRSF2	0.836676	1.23236	1.49806e-10	0.395684	0.478278	0.884934	2.27939e-11	0.406657	0.710153	1.01234	2.18403e-11	0.302187	0.286309	0.274423	0.416466	-0.0118862	0.45306	0.404193	0.00257674	-0.0488672	0.165074	0.21224	0.000549732	0.0471661
ITGB2	0.482006	0.909798	6.97188e-17	0.427792	0.198254	0.440675	4.67127e-09	0.24242	0.315976	0.546737	2.25093e-11	0.230761	1.21615	1.03494	1.41754e-17	-0.181214	1.07112	0.898355	6.7523e-19	-0.172763	0.499467	0.650635	1.19182e-11	0.151168
EIF3G	0.313935	0.495734	1.91016e-05	0.181799	0.284561	0.672366	2.68058e-13	0.387805	0.53835	0.814187	2.3431e-11	0.275837	0.776248	0.592448	1.23288e-19	-0.1838	0.677744	0.624435	0.00416484	-0.0533094	0.674165	0.581068	1.13851e-05	-0.0930972
RPS14	1.52828	2.27471	1.69629e-26	0.746426	1.55891	2.50761	1.72411e-26	0.948701	2.36808	2.63251	2.50554e-11	0.264429	2.91388	2.37466	3.25406e-95	-0.539213	3.09541	2.7617	1.58044e-50	-0.333704	2.81206	2.46407	1.58569e-40	-0.347982
TAGLN2	0.501351	0.645454	0.00483407	0.144103	0.253206	0.543613	3.18074e-08	0.290407	0.66003	0.942868	2.88595e-11	0.282838	0.639084	0.351485	8.95107e-38	-0.287599	0.732538	0.69369	0.0692891	-0.0388484	0.932539	0.342508	2.29506e-96	-0.590032
SELENOK	0.506597	0.889019	3.52993e-13	0.382422	0.40967	0.605503	0.000122787	0.195833	0.38213	0.621719	5.43987e-11	0.239589	0.375722	0.262312	9.63293e-14	-0.113411	0.483307	0.370183	6.38362e-13	-0.113124	0.243944	0.247685	0.805988	0.00374024
ZFAND3	2.10866	1.7605	7.95941e-08	-0.348165	0.903509	1.42588	4.1613e-14	0.522372	1.6285	1.30956	5.47026e-11	-0.318934	0.877499	1.30409	9.0258e-79	0.426595	0.969766	1.22583	2.84558e-31	0.256067	0.758225	1.13995	2.97797e-65	0.381729
SMCHD1	1.13826	0.923346	9.51322e-05	-0.214916	0.698933	1.08895	1.06837e-10	0.390013	1.3028	0.991279	5.62536e-11	-0.311525	0.641778	0.909386	1.65571e-40	0.267609	0.900783	1.1786	2.21453e-42	0.277818	0.639068	0.799699	4.52764e-15	0.160631
SIPA1L1	1.03716	0.772039	0.000250234	-0.265118	0.450867	0.748338	1.8374e-06	0.297471	1.18046	0.768985	6.12043e-11	-0.411476	0.273119	0.406213	2.28814e-15	0.133094	0.329465	0.510543	5.28581e-22	0.181078	0.340447	0.375574	0.0466659	0.0351263
GNG5	0.219901	0.451368	9.50085e-10	0.231467	0.208888	0.38947	9.70816e-06	0.180582	0.270565	0.483171	6.35005e-11	0.212606	0.502798	0.334236	5.84487e-23	-0.168562	0.661288	0.507717	7.58873e-20	-0.15357	0.337315	0.300202	0.0346076	-0.0371123
HLA-E	1.45333	1.88811	3.05938e-20	0.434776	0.706309	1.26911	3.70996e-21	0.562805	1.28394	1.53307	8.15197e-11	0.249132	1.80309	1.59458	2.33741e-32	-0.208506	2.14943	1.92845	8.81129e-48	-0.220984	1.76607	1.48042	2.77184e-41	-0.285647
EPB41	1.5235	1.35383	0.0098134	-0.16967	1.63539	1.20644	1.58936e-11	-0.42895	1.41363	1.10597	8.76921e-11	-0.307659	0.719967	0.982203	2.48564e-36	0.262236	0.818134	1.10411	1.94017e-43	0.285981	0.685362	0.832386	1.4402e-12	0.147024
CLIC3	0.364138	0.753276	1.04465e-12	0.389138	0.263377	0.482668	6.90893e-06	0.219291	0.533659	0.814785	1.44135e-10	0.281125	0.786266	0.610543	1.58826e-11	-0.175722	0.527785	0.40316	3.15473e-09	-0.124626	0.598299	0.645291	0.0914576	0.046992
HMGN2	0.191024	0.598005	5.27544e-23	0.406981	0.143862	0.39242	2.06674e-09	0.248558	0.262841	0.466971	1.46363e-10	0.204131	0.593387	0.444517	3.04088e-16	-0.14887	0.661271	0.569063	3.38878e-07	-0.0922085	0.399046	0.435707	0.0544685	0.0366611
POMP	0.449065	0.842333	1.57365e-15	0.393268	0.331498	0.667404	2.15088e-11	0.335907	0.638764	0.89352	1.71075e-10	0.254756	0.478185	0.330391	7.32445e-18	-0.147794	0.622943	0.493	3.51921e-14	-0.129942	0.291422	0.30374	0.461283	0.0123188
CD7	0.637607	1.06806	5.20836e-14	0.430449	0.427499	0.937243	7.74585e-18	0.509744	0.732289	1.00552	1.89117e-10	0.27323	0.549836	0.473737	0.000169242	-0.0760997	0.592038	0.540612	0.0112546	-0.0514263	0.515612	0.669336	2.14585e-10	0.153724
SKI	1.5222	1.0435	9.2048e-13	-0.478702	0.695177	1.00001	7.22341e-06	0.304832	0.897816	0.616341	2.21966e-10	-0.281475	0.0509109	0.0833668	1.97982e-05	0.0324558	0.0777121	0.0925869	0.0822748	0.0148748	0.0368691	0.076198	4.51628e-07	0.0393289
METRNL	0.857036	1.18128	3.53817e-07	0.32424	0.189505	0.279788	0.0114562	0.0902829	0.853424	1.15459	2.47356e-10	0.301165	0.304987	0.246004	0.000105458	-0.0589833	0.198845	0.165217	0.00680378	-0.0336273	0.179436	0.201813	0.109371	0.0223771
COX6C	0.331186	0.678326	1.46268e-14	0.34714	0.213285	0.511094	1.97471e-11	0.297809	0.369429	0.593522	3.15974e-10	0.224093	0.637383	0.436046	3.12034e-29	-0.201337	1.00459	0.778789	3.49045e-36	-0.2258	0.570693	0.430277	2.77167e-13	-0.140415
HOPX	0.171113	0.683936	9.71713e-30	0.512823	0.13963	0.308927	5.58023e-06	0.169297	0.214961	0.411216	3.81485e-10	0.196255	1.12424	0.788859	7.91182e-31	-0.335385	0.671323	0.544565	4.84602e-09	-0.126758	0.65474	0.722138	0.0141557	0.0673977
NIPBL	1.35234	1.11788	2.44891e-05	-0.23446	0.796649	1.17577	1.49512e-09	0.37912	1.13242	0.859771	4.04238e-10	-0.27265	0.597707	0.809363	1.80835e-27	0.211656	0.730456	0.93798	7.19021e-26	0.207524	0.589734	0.722402	7.35001e-12	0.132668
RPS7	1.29926	2.02481	1.32482e-27	0.725553	1.28898	2.29018	1.70588e-32	1.0012	2.00815	2.2466	5.4673e-10	0.238452	2.3831	1.9263	6.64716e-81	-0.456804	2.49311	2.18607	3.10018e-57	-0.307049	2.20158	1.9368	1.05846e-24	-0.264777
MEF2A	0.465976	0.297491	9.16021e-05	-0.168484	0.313096	0.558739	2.46479e-07	0.245643	0.32167	0.144749	6.42739e-10	-0.176921	0.278586	0.340627	8.3093e-05	0.0620406	0.300861	0.442748	7.91564e-17	0.141888	0.125832	0.306266	8.11829e-31	0.180434
PACS1	0.406878	0.521092	0.0251804	0.114214	0.17452	0.454	4.81404e-10	0.27948	1.06983	0.756046	7.25409e-10	-0.313783	0.644758	0.952705	7.31817e-44	0.307946	0.804306	1.05856	3.54984e-30	0.25425	0.642854	0.912133	9.49651e-35	0.26928
GAPDH	0.747575	1.07272	1.86961e-10	0.325146	0.646573	1.21057	4.33809e-16	0.563993	0.783892	1.0481	7.38742e-10	0.264209	1.04893	0.717764	2.7093e-55	-0.331163	1.373	1.07995	4.24348e-47	-0.293048	1.23131	0.730563	3.57371e-92	-0.500744
EML4	1.79644	1.38978	9.42323e-11	-0.406661	0.884306	1.35752	1.17792e-13	0.473212	1.23153	0.943787	8.1874e-10	-0.287746	0.366023	0.53633	4.90539e-21	0.170307	0.654315	0.938293	5.0671e-43	0.283979	0.344669	0.448367	6.2954e-09	0.103698
RPS27A	1.77854	2.52672	2.10362e-26	0.748178	1.46492	2.58456	3.13752e-35	1.11963	2.52262	2.75228	9.43656e-10	0.22966	2.90602	2.36062	3.4997e-99	-0.545403	3.20351	2.82065	8.79872e-71	-0.38286	2.81641	2.47842	2.5546e-40	-0.337993
GSTP1	0.206141	0.551178	5.09675e-17	0.345037	0.194334	0.426525	1.32223e-07	0.232191	0.287755	0.490138	9.70622e-10	0.202383	0.805556	0.528419	3.76277e-44	-0.277137	0.881747	0.668133	2.01721e-29	-0.213614	0.461421	0.461513	0.996569	9.12666e-05
RPL14	1.37955	1.88126	1.90458e-18	0.501713	1.12177	2.0444	4.06005e-34	0.922622	1.81041	2.03714	1.04774e-09	0.226732	2.34493	1.87341	8.71911e-83	-0.471514	2.49177	2.18036	1.71919e-56	-0.311417	2.1048	1.8299	4.78926e-29	-0.274895
PPDPF	0.178094	0.31777	0.000120439	0.139676	0.188506	0.320045	0.000691143	0.131539	0.352631	0.562475	1.15022e-09	0.209844	0.71526	0.398233	4.54702e-59	-0.317027	0.630769	0.477442	3.95014e-18	-0.153326	0.895345	0.433296	6.57708e-96	-0.462049
RPL11	1.60371	2.13165	8.12916e-16	0.527932	1.39772	2.46624	1.11073e-36	1.06852	2.19498	2.42754	1.29086e-09	0.232566	2.73545	2.30682	1.37071e-73	-0.428634	2.87406	2.55031	5.67765e-58	-0.323749	2.70216	2.40279	5.12437e-36	-0.299366
JTB	0.142484	0.419587	2.01004e-14	0.277103	0.211478	0.331454	0.00145293	0.119975	0.223332	0.399125	1.38845e-09	0.175793	0.469471	0.328027	1.37426e-17	-0.141444	0.618229	0.469418	4.43677e-19	-0.148811	0.321878	0.310486	0.503478	-0.0113914
ARPC3	0.590677	0.930921	3.12154e-13	0.340245	0.338247	0.682302	1.07152e-11	0.344054	0.824095	1.06173	1.39825e-09	0.237639	1.30037	1.02097	1.35951e-43	-0.279406	1.45479	1.17004	6.59054e-59	-0.284752	1.11245	0.857408	2.19322e-33	-0.255046
BTG1	1.89196	2.19936	2.8507e-06	0.307403	1.43368	2.38355	1.46776e-26	0.94987	2.08581	2.34414	1.60738e-09	0.258337	1.32314	1.29316	0.154036	-0.0299764	1.3279	1.34377	0.449852	0.0158721	1.14962	1.1787	0.179483	0.0290801
COX8A	0.165917	0.529458	3.04656e-22	0.363541	0.144555	0.368552	6.62856e-09	0.223997	0.242408	0.422246	1.79652e-09	0.179838	0.477548	0.291823	8.6606e-29	-0.185725	0.739713	0.556634	4.46571e-25	-0.18308	0.28361	0.288227	0.779884	0.00461732
RAC2	0.242007	0.607719	2.94403e-17	0.365712	0.10971	0.304305	3.22881e-08	0.194595	0.315736	0.520494	1.95466e-09	0.204758	0.860413	0.62174	7.72881e-33	-0.238674	1.05092	0.838039	3.34774e-29	-0.212879	0.595124	0.59361	0.942753	-0.00151405
RPL30	1.64269	2.34554	1.47074e-25	0.702851	1.3752	2.35095	2.20821e-32	0.975751	2.33488	2.56849	2.27722e-09	0.233616	2.66006	2.17181	7.22715e-83	-0.488247	3.01777	2.70008	1.67655e-47	-0.317695	2.68475	2.34273	3.84223e-42	-0.342015
RAB5IF	0.25757	0.680625	5.09111e-19	0.423055	0.324331	0.717288	1.16943e-13	0.392957	0.388855	0.614446	2.35759e-09	0.225592	0.276725	0.227539	0.000325281	-0.0491859	0.437978	0.349445	7.11774e-09	-0.0885338	0.187656	0.1928	0.704055	0.00514382
CCND3	0.263237	0.470769	5.54315e-06	0.207531	0.417026	0.794458	7.67731e-11	0.377433	1.07789	0.792427	3.05516e-09	-0.285467	1.04123	1.23873	1.8682e-19	0.197502	1.13637	1.30052	5.28541e-15	0.164151	1.02176	1.25356	1.08329e-24	0.231795
RPS15A	1.58396	2.37394	7.94928e-27	0.78998	1.51155	2.5351	5.59827e-31	1.02355	2.35992	2.59052	3.28447e-09	0.230608	2.56594	2.04687	1.37184e-83	-0.519071	3.02881	2.6948	7.19891e-53	-0.334008	2.53213	2.21908	1.32479e-31	-0.313054
NDUFA4	0.260852	0.58537	1.34995e-15	0.324519	0.205229	0.48956	4.31587e-10	0.284331	0.344807	0.546563	3.87031e-09	0.201756	0.768331	0.49737	1.09194e-47	-0.270961	0.941348	0.692697	1.58847e-42	-0.248651	0.686931	0.424854	4.07271e-39	-0.262078
CHD2	1.34636	1.20769	0.00873476	-0.138675	0.89673	1.36727	7.37674e-15	0.470538	1.20482	0.953624	4.28936e-09	-0.251199	0.561887	0.749534	8.11482e-22	0.187647	0.577356	0.77272	5.35676e-24	0.195363	0.51193	0.629381	8.82113e-10	0.117451
RIPOR2	0.381553	0.572648	0.000240064	0.191095	0.25472	0.396877	0.00202207	0.142157	0.613689	0.379418	4.36198e-09	-0.234271	1.54997	1.92462	7.52805e-66	0.374648	1.60165	1.95209	6.17396e-70	0.350439	1.63666	1.99703	5.07367e-58	0.360373
CD63	0.226532	0.677511	4.45436e-23	0.45098	0.257649	0.585378	1.38711e-10	0.327729	0.293296	0.491633	6.56535e-09	0.198337	1.12621	0.838967	8.71736e-40	-0.28724	0.931402	0.728998	2.94212e-23	-0.202404	0.740507	0.758898	0.456591	0.0183905
KLRF1	0.316172	0.768246	3.70251e-21	0.452074	0.119509	0.299473	2.34086e-07	0.179964	0.465538	0.690406	9.90751e-09	0.224869	1.10348	1.12577	0.407785	0.02229	0.499112	0.577084	0.00133057	0.0779719	0.626605	1.05685	7.33198e-54	0.430245
DYRK1A	1.33465	1.06583	3.81541e-06	-0.268821	0.714339	1.15202	2.71837e-12	0.437676	0.940018	0.688132	1.02878e-08	-0.251886	0.405774	0.607788	8.04732e-27	0.202014	0.504139	0.688448	3.05102e-22	0.184309	0.20885	0.531169	3.32682e-64	0.322319
CMIP	1.88481	1.57236	5.00841e-06	-0.312449	0.37639	0.554108	0.000576254	0.177718	1.19067	0.904502	1.15513e-08	-0.286165	0.421055	0.581234	1.68231e-17	0.160179	0.420014	0.569807	1.09961e-16	0.149792	0.287117	0.431361	8.39639e-14	0.144244
RPL24	1.28584	1.76195	4.03972e-17	0.476113	1.13923	1.93875	8.06611e-30	0.799512	1.72906	1.93106	1.31408e-08	0.202001	1.98468	1.57068	2.87947e-73	-0.414007	2.10335	1.87354	6.86761e-35	-0.229809	1.85878	1.59797	1.31617e-27	-0.260806
CIB1	0.403766	0.645795	1.13207e-06	0.242029	0.266082	0.483774	4.52512e-07	0.217692	0.425191	0.637048	1.43224e-08	0.211858	0.444459	0.296649	2.01166e-19	-0.14781	0.631764	0.481865	3.74531e-18	-0.149899	0.299792	0.287882	0.477789	-0.0119093
FKBP5	0.0670627	0.120245	0.0340002	0.0531826	0.322607	0.551836	7.07621e-06	0.229229	0.611814	0.389121	1.47024e-08	-0.222693	0.313834	0.36258	0.00273406	0.0487455	0.479825	0.569508	2.11774e-06	0.0896828	0.29627	0.284508	0.452345	-0.0117616
RPS4X	1.17361	1.7977	4.21972e-23	0.624089	1.17404	2.06155	2.12614e-27	0.887516	2.2359	2.45745	1.49566e-08	0.221548	2.38969	1.94331	3.62585e-77	-0.446382	2.53946	2.2423	5.58504e-50	-0.297161	2.56695	2.247	1.52912e-37	-0.319957
GADD45B	1.00313	1.15076	0.0358979	0.14763	0.217421	0.4746	2.95459e-08	0.257178	0.662302	0.951153	1.67369e-08	0.288851	0.111324	0.112211	0.926138	0.000886933	0.16527	0.13872	0.0142237	-0.0265492	0.0586316	0.0804155	0.00881006	0.0217839
BUD31	0.363723	0.663442	3.28581e-10	0.299718	0.278095	0.556864	1.44842e-09	0.278769	0.434802	0.644015	1.75189e-08	0.209213	0.297713	0.197903	5.3637e-13	-0.0998101	0.395444	0.310396	6.39283e-09	-0.0850473	0.171576	0.202073	0.0226897	0.0304973
SIK3	2.03185	1.6492	1.69019e-07	-0.382658	1.49363	2.25922	6.18022e-18	0.765588	1.64716	1.33736	1.94583e-08	-0.309801	0.574766	0.905848	2.06245e-55	0.331081	0.707643	1.02098	1.18669e-47	0.313339	0.577912	0.826858	1.70169e-31	0.248946
NCR3	0.0767518	0.262469	7.28059e-11	0.185717	0.0671393	0.210629	2.77159e-07	0.143489	0.115914	0.252854	2.0382e-08	0.13694	0.256987	0.213695	0.0020314	-0.0432917	0.310058	0.225966	1.55554e-08	-0.0840924	0.243887	0.259219	0.337781	0.0153329
TRBC1	0.229285	0.558697	1.36902e-12	0.329412	0.130734	0.306998	2.28955e-06	0.176264	0.335872	0.539339	2.73439e-08	0.203468	0.692547	0.527562	2.27057e-11	-0.164985	0.679036	0.524428	2.34368e-10	-0.154609	0.415213	0.403955	0.616737	-0.0112585
ATP5MC3	0.139615	0.330175	1.97271e-08	0.190561	0.111778	0.230208	0.00016126	0.11843	0.31653	0.500396	2.74459e-08	0.183865	0.512709	0.361567	1.81993e-18	-0.151142	0.694445	0.535912	1.38114e-20	-0.158533	0.331524	0.32038	0.52175	-0.0111439
ARPC5L	0.369833	0.612192	8.67531e-08	0.242359	0.30902	0.660427	5.59034e-12	0.351407	0.404377	0.610323	2.98204e-08	0.205947	0.512943	0.383237	3.70324e-13	-0.129706	0.613093	0.514846	3.99179e-08	-0.0982475	0.308139	0.398344	5.64678e-07	0.0902057
CAMK1D	1.32766	1.07221	0.00271914	-0.255449	0.642448	1.10036	2.71953e-09	0.457908	1.30518	0.966449	3.1781e-08	-0.338726	0.451394	0.670656	7.85972e-27	0.219262	0.425171	0.641297	8.31056e-27	0.216126	0.47732	0.660793	1.40339e-18	0.183473
FAM107B	0.755609	0.463831	2.56544e-08	-0.291777	0.310015	0.697087	6.61804e-14	0.387073	0.979812	0.731042	3.5435e-08	-0.24877	0.71959	0.808942	7.66023e-06	0.0893519	0.841267	0.903622	0.00125333	0.062355	0.733384	0.753322	0.31796	0.0199381
APOBEC3G	0.590854	0.779554	0.000575718	0.1887	0.184008	0.314837	0.000465627	0.13083	0.601138	0.827703	3.84828e-08	0.226565	0.613735	0.51209	3.33076e-07	-0.101645	0.667326	0.509568	1.00529e-17	-0.157757	0.347168	0.427404	2.16724e-05	0.0802365
ATP6V0B	0.12118	0.263992	4.36769e-06	0.142812	0.105739	0.22249	9.14211e-05	0.116751	0.155649	0.296046	4.19073e-08	0.140398	0.223608	0.180656	0.000552325	-0.0429514	0.34572	0.265476	5.77774e-09	-0.0802439	0.178282	0.151406	0.031861	-0.0268758
TCF7	0.558899	0.440512	0.0322925	-0.118387	0.283923	0.433427	0.000531414	0.149504	0.411107	0.233838	4.33426e-08	-0.177268	0.117249	0.199322	1.36185e-11	0.0820722	0.174459	0.319796	1.69377e-23	0.145337	0.108656	0.256354	1.48038e-24	0.147699
HMGB1	1.12643	1.36041	3.26271e-06	0.233987	1.03111	1.64618	6.57731e-22	0.61507	1.12753	1.34561	4.88422e-08	0.218082	1.52508	1.31574	3.06189e-24	-0.209336	1.57369	1.46592	1.11019e-08	-0.107773	1.49493	1.24619	3.90752e-27	-0.248735
PRDM1	0.165061	0.294328	0.000338753	0.129267	0.107267	0.166539	0.037379	0.059272	0.19758	0.35585	6.01858e-08	0.15827	0.190253	0.210734	0.110843	0.0204806	0.29621	0.314193	0.228215	0.017983	0.115599	0.206097	9.31137e-13	0.0904983
PAXX	0.331498	0.570402	6.55816e-08	0.238904	0.211428	0.413841	1.10151e-06	0.202413	0.318472	0.496786	6.10721e-08	0.178314	0.444168	0.338285	2.90142e-10	-0.105883	0.669485	0.525501	1.83938e-15	-0.143984	0.250283	0.302996	0.000936827	0.0527136
FKBP11	0.26019	0.414519	0.000145451	0.154329	0.342218	0.639697	5.62205e-08	0.297479	0.469083	0.690078	6.24244e-08	0.220995	0.288388	0.252756	0.0173331	-0.035632	0.413661	0.326541	3.44062e-08	-0.0871193	0.190076	0.239988	0.000594136	0.0499122
IL32	0.304933	0.611919	2.72961e-07	0.306986	0.103557	0.182962	0.0127863	0.0794048	0.346188	0.577195	6.56836e-08	0.231007	1.87516	1.46447	4.20806e-40	-0.410682	2.42722	1.96444	9.35868e-54	-0.46278	0.885465	0.736977	3.87767e-07	-0.148488
RPL19	1.47037	2.16621	2.4786e-23	0.695836	1.31782	2.3299	1.39256e-31	1.01208	2.15845	2.37379	7.09714e-08	0.215341	2.73629	2.20406	1.10198e-95	-0.532231	2.86964	2.51422	5.40545e-62	-0.355416	2.60807	2.31123	2.49023e-32	-0.296836
IL2RG	0.347065	0.87431	1.11824e-28	0.527245	0.160801	0.40511	6.25813e-10	0.244308	0.394771	0.587285	7.15741e-08	0.192514	0.69268	0.681022	0.568115	-0.0116581	1.01432	0.86381	6.41279e-15	-0.150509	0.429704	0.606037	8.70341e-17	0.176332
RPL35A	1.39761	1.90887	7.42061e-18	0.511264	1.20329	1.98269	3.38864e-26	0.779404	1.91733	2.11605	7.29529e-08	0.19873	2.18234	1.74343	3.14567e-77	-0.438907	2.55371	2.26343	5.46155e-47	-0.290278	2.22761	1.86719	4.16738e-46	-0.360428
RPL23A	1.39016	2.01271	2.0985e-21	0.622549	1.17799	2.00068	1.14072e-26	0.822684	1.86435	2.07825	7.45657e-08	0.213908	2.46733	1.90875	3.07182e-106	-0.558583	2.7127	2.36539	1.03232e-58	-0.347313	2.2286	1.93888	1.61649e-28	-0.289719
CUTA	0.204338	0.474156	3.94872e-12	0.269818	0.139414	0.287689	1.88975e-05	0.148274	0.205817	0.364427	7.6837e-08	0.15861	0.413684	0.300609	2.04259e-12	-0.113075	0.462368	0.347627	6.75036e-13	-0.11474	0.265243	0.270095	0.76437	0.00485223
CD6	0.181145	0.108573	0.0296998	-0.0725726	0.122958	0.297292	6.76475e-06	0.174335	0.247583	0.109849	7.98879e-08	-0.137734	0.11629	0.152917	0.00106536	0.0366262	0.361551	0.353284	0.611952	-0.0082669	0.0604234	0.112738	9.98472e-08	0.0523143
FCGR3A	0.09341	0.330405	4.93287e-13	0.236995	0.059624	0.125189	0.00691305	0.065565	0.286116	0.465995	8.1405e-08	0.179879	0.810789	0.727101	0.000553437	-0.083688	0.640463	0.506632	1.09994e-09	-0.133831	0.45701	0.611243	1.96178e-11	0.154233
DSTN	0.548219	1.03642	7.10268e-15	0.488198	0.266743	0.509063	7.15654e-07	0.242321	0.381748	0.585149	8.50099e-08	0.203401	0.481178	0.349942	1.66061e-13	-0.131236	0.690905	0.520753	7.83006e-20	-0.170152	0.357803	0.38416	0.160509	0.0263575
RPS15	1.44924	1.97245	7.545e-18	0.523207	1.37994	2.17206	1.21845e-24	0.792117	2.01105	2.21061	9.59019e-08	0.199563	2.35506	1.87818	1.70421e-86	-0.476882	2.69434	2.35855	4.48517e-65	-0.335783	2.31554	2.00145	7.66982e-37	-0.314088
SRSF5	1.13495	1.59421	9.80994e-15	0.459262	0.935519	1.63785	3.23373e-24	0.702328	1.1071	1.33469	1.10189e-07	0.227586	1.07121	0.981552	4.28202e-06	-0.0896626	1.09735	1.05903	0.0351166	-0.0383166	0.835117	0.829406	0.76898	-0.00571096
PSMA7	0.485627	0.769105	1.12463e-08	0.283479	0.484679	0.901266	9.09155e-13	0.416587	0.617389	0.833895	1.13155e-07	0.216506	0.933653	0.657867	3.64202e-44	-0.275786	1.11076	0.869958	5.01779e-38	-0.240805	0.823195	0.617955	2.88228e-24	-0.20524
ZSWIM6	1.42959	0.99992	1.5014e-10	-0.429667	0.218375	0.355804	0.0011628	0.137429	0.841995	0.590804	1.2298e-07	-0.25119	0.238739	0.310559	2.8431e-06	0.0718201	0.274968	0.383428	1.94227e-10	0.108459	0.0851388	0.242607	4.77237e-28	0.157468
BZW1	0.945364	1.34312	2.6987e-12	0.397754	0.756561	1.37633	9.14888e-23	0.619768	0.914033	1.13991	1.23033e-07	0.225874	0.575963	0.530895	0.0173037	-0.0450681	0.638098	0.591906	0.00813842	-0.0461921	0.322568	0.436431	4.94829e-10	0.113862
SRSF7	0.879252	1.22465	3.1316e-08	0.345394	0.55731	0.962511	1.63388e-10	0.405201	0.807317	1.03776	1.28899e-07	0.230448	0.691431	0.673957	0.349905	-0.0174741	0.805406	0.782456	0.198023	-0.0229498	0.582368	0.552758	0.109293	-0.0296104
SF3B6	0.236369	0.529004	2.81333e-13	0.292635	0.18591	0.545334	3.2453e-16	0.359423	0.308717	0.476688	1.49014e-07	0.167971	0.342253	0.247868	1.17954e-10	-0.0943841	0.471832	0.386844	4.66828e-08	-0.0849877	0.204671	0.219113	0.301823	0.0144425
CHST11	1.21863	0.917005	9.53398e-06	-0.301621	0.609542	0.919533	4.06219e-06	0.309991	1.32151	1.0419	1.59678e-07	-0.279606	0.719549	1.10026	6.51224e-66	0.380713	0.85256	1.1234	1.41336e-34	0.270839	0.674747	1.00082	7.21698e-48	0.32607
TNFAIP8	0.241152	0.159647	0.0326218	-0.0815048	0.110958	0.268192	1.42962e-05	0.157234	0.326633	0.167331	1.6459e-07	-0.159302	0.73144	0.929882	6.39271e-21	0.198442	0.883642	1.04906	1.27263e-15	0.165414	0.736195	0.926338	5.86691e-20	0.190143
LY6E	0.167442	0.504366	4.17934e-18	0.336924	0.224199	0.440797	2.15808e-06	0.216598	0.195384	0.340041	1.95178e-07	0.144657	0.493727	0.350656	1.33738e-15	-0.14307	0.720356	0.525962	6.22741e-26	-0.194394	0.273159	0.304438	0.0639987	0.0312787
RBM8A	0.552974	0.859075	6.08746e-09	0.306101	0.329549	0.601113	4.54198e-08	0.271564	0.603765	0.81121	1.9697e-07	0.207445	0.45848	0.347042	3.7697e-11	-0.111438	0.545507	0.463773	8.40098e-07	-0.0817341	0.292466	0.338609	0.00686643	0.0461437
HIVEP2	1.03978	0.749175	4.10457e-06	-0.290607	0.159012	0.28832	0.000400356	0.129307	1.02455	0.768776	2.58957e-07	-0.255774	0.173508	0.314366	4.3381e-20	0.140858	0.219921	0.416763	1.46104e-32	0.196841	0.100145	0.300559	2.22913e-40	0.200414
LDHA	0.550789	0.905711	1.23589e-09	0.354923	0.463863	0.892952	4.70165e-12	0.429089	0.619618	0.847701	2.67763e-07	0.228082	0.376308	0.260049	4.04759e-14	-0.116259	0.478629	0.379022	4.05921e-10	-0.0996066	0.183899	0.211194	0.0470859	0.0272946
RPL21	1.60068	2.28688	5.90559e-27	0.68619	1.89762	2.43357	4.22091e-14	0.535958	2.33527	2.52977	2.98114e-07	0.194498	2.65384	2.12938	1.02592e-95	-0.524459	2.95386	2.58482	7.50882e-67	-0.369042	2.59574	2.22993	2.60983e-45	-0.365811
GZMH	0.292366	0.815632	5.02521e-21	0.523266	0.106693	0.214782	0.000885555	0.10809	0.240507	0.404068	2.98317e-07	0.163561	1.01142	0.637578	2.98063e-36	-0.37384	2.14053	1.54522	1.91939e-116	-0.595309	0.660522	0.665128	0.872064	0.00460637
MED13L	1.14404	0.924666	0.000164359	-0.219375	0.689556	1.04652	3.30918e-08	0.356968	0.849788	0.62976	3.29514e-07	-0.220029	0.589831	0.923821	1.81836e-57	0.33399	0.696191	0.935379	1.37391e-29	0.239188	0.586116	0.811105	1.27586e-25	0.224989
PRKCH	1.64437	1.43538	0.00349116	-0.208986	0.877866	1.47818	8.6635e-17	0.600315	1.47502	1.23408	3.41676e-07	-0.240932	1.32133	1.79199	2.23039e-86	0.470661	1.55686	1.88027	3.73984e-47	0.323408	1.03225	1.6355	9.69826e-128	0.60325
ITSN2	1.16131	1.02767	0.0208904	-0.133639	0.479932	0.771093	1.82004e-07	0.291161	0.83345	0.623764	3.50809e-07	-0.209686	0.42901	0.581809	6.98528e-17	0.1528	0.529674	0.686689	4.1988e-17	0.157015	0.348197	0.520787	7.81689e-21	0.172589
ATP5IF1	0.170592	0.464006	2.28585e-15	0.293415	0.140795	0.333895	7.94828e-08	0.1931	0.424571	0.620002	3.94556e-07	0.195432	0.50369	0.387855	8.85848e-11	-0.115835	0.739406	0.609549	1.05626e-12	-0.129856	0.396607	0.402711	0.751727	0.00610414
RPS26	1.62417	2.16871	3.49044e-18	0.544537	1.28306	2.15331	9.62492e-28	0.870241	2.06729	2.26308	4.50177e-07	0.195791	1.80588	1.37232	1.81883e-79	-0.433557	1.20326	0.961032	8.26557e-37	-0.242229	1.74876	1.47922	9.64144e-29	-0.269544
GNAI2	0.297471	0.547555	1.72345e-09	0.250084	0.165987	0.351989	9.33268e-07	0.186002	0.220835	0.366143	4.74278e-07	0.145308	0.641259	0.532337	1.47892e-09	-0.108922	0.819701	0.688053	4.9303e-13	-0.131648	0.535293	0.443724	7.42607e-07	-0.0915686
EEF1D	0.997207	1.1361	0.00427346	0.138889	0.725952	1.28911	1.36344e-23	0.56316	1.12326	1.31303	5.21302e-07	0.189773	1.44031	1.13024	9.21427e-49	-0.310063	1.64115	1.4015	1.5531e-39	-0.239645	1.302	1.10207	1.41263e-19	-0.199926
BIRC6	1.12126	0.978448	0.0129218	-0.142814	0.680531	1.13444	5.56633e-14	0.45391	1.03722	0.81883	5.56696e-07	-0.218393	0.622459	0.924993	9.2029e-53	0.302535	0.786601	0.991712	5.70852e-26	0.205111	0.592261	0.778373	1.30328e-21	0.186112
COX5B	0.302295	0.616614	9.12232e-14	0.314319	0.245323	0.518156	1.59446e-09	0.272833	0.397596	0.572551	6.73187e-07	0.174955	0.629279	0.437454	6.35313e-27	-0.191825	0.819262	0.625736	2.25445e-28	-0.193526	0.380027	0.37192	0.663007	-0.00810685
RPL28	2.00289	2.38596	2.92041e-10	0.383068	1.56756	2.61864	1.2836e-31	1.05109	2.36401	2.55539	6.88436e-07	0.191372	2.58479	2.07517	7.34099e-87	-0.509619	3.08915	2.77245	7.23986e-50	-0.316691	2.43159	2.11484	1.90622e-34	-0.316752
RANBP2	1.13825	0.8655	4.95678e-06	-0.272747	0.692382	1.06874	1.11852e-08	0.37636	0.600819	0.411668	7.63367e-07	-0.189152	0.183069	0.24876	6.88312e-07	0.0656914	0.255245	0.355073	7.85993e-12	0.0998276	0.103867	0.213874	2.91069e-19	0.110007
RPL39	1.44854	2.03489	1.57214e-17	0.586353	1.11645	2.01075	1.7531e-34	0.894298	2.05356	2.24465	7.67385e-07	0.191094	2.28928	1.84743	3.49137e-74	-0.441852	2.88684	2.57448	3.1064e-45	-0.312368	2.36442	2.00917	1.58215e-43	-0.355251
ZHX2	1.89212	1.45048	1.08004e-08	-0.441639	0.286633	0.473119	9.66001e-05	0.186485	1.32287	1.05523	9.56714e-07	-0.267646	0.196201	0.370771	5.28092e-29	0.17457	0.284543	0.395336	5.09306e-12	0.110792	0.0886883	0.321359	7.02818e-57	0.23267
SNRPD2	0.21292	0.416931	5.80355e-08	0.204011	0.138892	0.35732	4.79299e-09	0.218428	0.28872	0.442834	9.68639e-07	0.154115	0.689419	0.466894	1.96196e-31	-0.222525	0.817342	0.669573	5.04984e-16	-0.147768	0.640797	0.44871	1.37178e-24	-0.192087
SAP18	0.38683	0.798412	8.98765e-18	0.411581	0.418304	0.801596	8.62748e-13	0.383291	0.554327	0.735551	1.04657e-06	0.181225	0.543796	0.402479	7.39039e-16	-0.141318	0.692339	0.563135	1.81072e-14	-0.129204	0.370691	0.370376	0.986175	-0.000314983
RPL37	1.58941	2.14724	6.72579e-19	0.55783	1.16067	2.06981	2.70303e-35	0.909139	2.11471	2.29255	1.1081e-06	0.177841	2.41893	1.93894	9.2591e-88	-0.479996	2.94413	2.62252	6.58341e-50	-0.321604	2.36752	2.07151	2.01088e-31	-0.296015
JARID2	1.10061	0.917414	0.00177798	-0.1832	0.704668	1.04883	4.37589e-08	0.344164	0.769999	0.564379	1.11396e-06	-0.205619	0.495269	0.694448	3.3387e-24	0.199179	0.431457	0.601585	2.0188e-19	0.170128	0.51868	0.690306	6.71887e-17	0.171626
MYCBP2	0.348249	0.438651	0.0430157	0.0904019	0.260258	0.441905	5.52816e-05	0.181647	0.458139	0.291581	1.15009e-06	-0.166558	0.645456	0.797548	5.14369e-15	0.152092	0.725679	0.971409	2.42773e-36	0.245729	0.580265	0.699375	4.60967e-10	0.11911
RPL5	1.20283	1.76615	3.32166e-20	0.563321	1.22498	2.22221	2.23554e-37	0.997232	1.79152	1.97186	1.17466e-06	0.180345	2.18904	1.82567	3.53083e-58	-0.363373	2.2804	2.0587	4.20701e-32	-0.221703	2.05171	1.82952	1.03573e-19	-0.222197
RPS28	1.39316	1.99945	3.29209e-18	0.606282	1.09022	1.90191	2.14167e-28	0.811697	1.96466	2.15448	1.26523e-06	0.189818	2.4243	1.94846	1.05991e-84	-0.475839	2.87075	2.56439	2.82951e-46	-0.306356	2.51736	2.18153	9.31121e-40	-0.335838
AC092821.3	0.57553	0.800577	0.000182444	0.225047	0.173947	0.343882	1.63981e-05	0.169934	0.429299	0.615489	1.32274e-06	0.18619	0.51014	0.551646	0.0296157	0.0415059	0.332295	0.403023	1.11254e-05	0.0707276	0.32893	0.53787	1.40492e-25	0.20894
MAP3K8	1.1812	1.38893	0.000508083	0.207731	0.481998	0.941626	1.9933e-14	0.459628	0.834073	1.07016	1.33494e-06	0.236087	0.289313	0.344514	0.000559169	0.0552011	0.271114	0.349317	5.5462e-07	0.0782028	0.178562	0.3184	4.21131e-18	0.139838
RPS19	1.7631	2.29824	3.29685e-16	0.535142	1.58321	2.64454	2.85238e-32	1.06134	2.32111	2.51649	1.37535e-06	0.195385	2.68874	2.18204	1.47211e-86	-0.506703	3.09252	2.75457	6.33258e-53	-0.33795	2.61889	2.31656	1.23588e-30	-0.302328
GPCPD1	0.951407	0.693394	1.01309e-06	-0.258014	0.480559	0.784065	1.75309e-07	0.303505	0.786862	0.581503	1.37539e-06	-0.205358	0.412151	0.543658	6.03837e-14	0.131508	0.412538	0.510068	9.68607e-09	0.0975292	0.158612	0.373434	3.23877e-41	0.214822
NDUFA12	0.145055	0.361346	6.8745e-11	0.216291	0.103887	0.232164	3.13493e-05	0.128278	0.240583	0.378358	1.38554e-06	0.137775	0.467165	0.34341	2.10256e-13	-0.123754	0.649305	0.502366	1.12645e-17	-0.146939	0.337797	0.37817	0.0262925	0.0403736
DNM2	1.32354	1.13189	0.00105273	-0.191652	0.940552	1.3225	5.96232e-08	0.381952	0.925397	0.715145	1.50683e-06	-0.210252	0.256887	0.361077	1.38177e-11	0.10419	0.297173	0.372742	1.03896e-06	0.0755697	0.16275	0.346644	6.42246e-33	0.183895
WAC	1.18103	1.0353	0.00373177	-0.145729	0.7982	1.26231	8.4951e-15	0.464113	1.03208	0.829951	1.51564e-06	-0.202132	0.498121	0.63946	2.29455e-14	0.141339	0.614654	0.771121	2.57931e-17	0.156467	0.466785	0.567029	8.61996e-08	0.100245
POLR2K	0.237464	0.441028	9.11962e-07	0.203564	0.163887	0.316089	3.45913e-05	0.152202	0.348378	0.516844	1.57563e-06	0.168465	0.213848	0.160504	6.36653e-06	-0.0533443	0.322315	0.268092	8.74716e-05	-0.0542229	0.131256	0.140611	0.413095	0.00935502
PSMB9	0.130116	0.464129	2.82035e-19	0.334013	0.0481833	0.131099	0.000266019	0.082916	0.209138	0.342078	1.63709e-06	0.13294	1.01534	0.708077	3.03544e-53	-0.307265	1.1353	0.941669	5.29889e-25	-0.193634	0.749652	0.663183	2.55076e-05	-0.0864693
SNRPB	0.451856	0.763462	5.80898e-11	0.311606	0.316256	0.706675	3.1179e-15	0.39042	0.570056	0.75022	1.93184e-06	0.180164	0.494344	0.368199	3.13116e-13	-0.126145	0.644677	0.523301	8.79642e-13	-0.121376	0.289423	0.319943	0.0688044	0.0305196
COX7B	0.29299	0.670974	1.74703e-17	0.377983	0.29541	0.557421	1.73766e-08	0.262011	0.445377	0.617701	1.97857e-06	0.172324	0.382752	0.296836	4.27785e-08	-0.0859166	0.685456	0.532796	2.26463e-18	-0.152659	0.273981	0.25204	0.170714	-0.0219408
OAZ1	0.542427	0.733644	0.000302423	0.191217	1.37403	0.429748	3.0779e-37	-0.944282	0.738009	0.923265	1.99253e-06	0.185257	1.49206	0.999852	3.43152e-90	-0.492207	1.59944	1.32025	1.12533e-43	-0.279189	1.94478	0.992296	9.60857e-191	-0.952485
RNF38	0.978274	0.858324	0.0374759	-0.11995	0.451717	0.727033	5.06341e-07	0.275316	0.68192	0.490044	2.01853e-06	-0.191876	0.345521	0.495155	1.16377e-16	0.149634	0.438727	0.633916	1.69857e-25	0.195189	0.164882	0.390687	6.91418e-41	0.225806
LITAF	1.64778	1.4939	0.0113245	-0.15388	0.642667	1.08657	1.28658e-12	0.443903	1.4	1.60588	2.09415e-06	0.20588	0.797302	0.745699	0.0142151	-0.0516027	1.00367	0.940835	0.00125047	-0.0628322	0.474694	0.750591	1.76236e-33	0.275897
BRAF	1.62923	1.46205	0.00654631	-0.167181	0.529387	0.872876	7.41771e-09	0.343489	1.2602	1.04249	2.15279e-06	-0.217708	0.357943	0.535354	4.40395e-22	0.177411	0.491235	0.678055	2.77533e-21	0.18682	0.172622	0.454196	8.23928e-55	0.281574
ARF6	0.354916	0.580708	4.85616e-07	0.225792	0.232141	0.58305	7.37548e-14	0.350909	0.312715	0.465324	2.16164e-06	0.152609	0.335184	0.289493	0.00232834	-0.0456908	0.497463	0.466402	0.0609738	-0.0310607	0.197573	0.247413	0.00052636	0.0498403
SEC61G	0.25905	0.549518	2.0925e-11	0.290468	0.137562	0.362586	2.64846e-09	0.225025	0.271239	0.414646	2.24388e-06	0.143406	0.311049	0.220238	1.32353e-10	-0.0908116	0.585872	0.434998	4.68289e-20	-0.150874	0.20678	0.191389	0.273355	-0.0153908
AGO2	0.997164	0.799701	0.000844491	-0.197464	0.354034	0.562008	2.63012e-05	0.207974	0.972979	0.766939	2.41277e-06	-0.20604	0.109256	0.158786	3.65026e-06	0.0495307	0.130727	0.204414	2.23625e-10	0.0736862	0.0596338	0.157564	2.16373e-20	0.0979304
FOXP1	0.875	0.718675	0.00906008	-0.156325	0.469836	0.791105	6.48258e-09	0.321269	1.23829	1.00456	2.568e-06	-0.233729	0.836318	1.22863	1.85995e-66	0.392313	1.04748	1.36403	1.49202e-43	0.316541	0.893036	1.10556	1.17951e-20	0.212523
PLCG2	1.4784	1.04515	9.72851e-10	-0.433248	0.742186	1.08718	1.24965e-07	0.344996	0.864207	0.644981	2.57953e-06	-0.219225	1.18963	1.27688	2.11094e-05	0.0872459	0.510855	0.650481	7.54643e-14	0.139626	0.965598	1.27042	1.5663e-46	0.304822
PUM1	1.02336	0.801428	2.88226e-05	-0.221933	0.846698	1.26584	1.17086e-11	0.419138	0.684523	0.503962	2.65255e-06	-0.180561	0.372569	0.482291	5.29798e-11	0.109722	0.421347	0.571593	2.2679e-18	0.150246	0.1663	0.43446	4.12789e-56	0.26816
CDC42	1.04176	1.39187	2.27998e-12	0.350106	0.908893	1.42986	5.74259e-22	0.520966	1.05723	1.2383	2.76305e-06	0.181078	1.01735	0.89191	2.15136e-10	-0.125441	1.17396	1.04633	2.4162e-12	-0.12763	0.889735	0.750998	8.30427e-12	-0.138737
CYTH1	1.19647	0.93819	2.96676e-05	-0.258281	0.57021	0.923655	1.42115e-09	0.353445	0.899495	0.697869	2.82359e-06	-0.201626	0.880062	1.13097	1.26588e-34	0.25091	0.933679	1.11264	1.85719e-19	0.178959	0.768274	1.0736	1.94903e-49	0.305324
SETD2	1.04563	0.87435	0.00276615	-0.171282	0.794113	1.27158	1.3223e-14	0.477468	0.87032	0.675124	2.90125e-06	-0.195197	0.438732	0.625174	1.42097e-23	0.186442	0.471044	0.696706	6.29144e-33	0.225662	0.186785	0.491809	1.68158e-62	0.305024
UQCRB	0.498478	0.769457	1.18457e-08	0.270979	0.342332	0.708028	1.20528e-13	0.365696	0.728707	0.905363	3.37328e-06	0.176656	1.01821	0.735006	2.77048e-41	-0.283202	1.34698	1.13801	6.86428e-28	-0.20897	0.947863	0.726433	3.89156e-25	-0.22143
PSMB8	0.246678	0.511478	4.69707e-11	0.2648	0.117441	0.306767	1.64969e-08	0.189326	0.282998	0.426521	3.48433e-06	0.143523	0.686826	0.481744	1.82509e-26	-0.205083	0.859573	0.684632	2.46714e-22	-0.17494	0.429636	0.430337	0.971601	0.000700738
SYF2	0.459532	0.72819	1.87476e-08	0.268658	0.364604	0.663491	1.24607e-09	0.298887	0.470864	0.638006	3.72694e-06	0.167142	0.534004	0.46082	5.80575e-05	-0.0731844	0.656112	0.575072	3.43304e-06	-0.0810397	0.31595	0.402703	2.36157e-06	0.0867528
HNRNPDL	0.526486	0.919702	2.58282e-16	0.393216	0.494092	0.925595	8.42735e-15	0.431503	0.585581	0.759953	3.89457e-06	0.174372	0.732802	0.669612	0.00114078	-0.06319	0.873267	0.817159	0.00273681	-0.0561075	0.525516	0.56499	0.0401776	0.0394746
GNB1	1.77889	1.38342	9.20166e-11	-0.395475	0.510706	0.826541	3.90535e-08	0.315834	1.05288	0.843548	4.07388e-06	-0.209333	0.472769	0.580299	2.81646e-09	0.10753	0.554473	0.667943	2.8288e-10	0.11347	0.2891	0.465113	4.1347e-21	0.176013
SUMO1	0.286732	0.624337	4.6266e-15	0.337605	0.249556	0.523197	3.47127e-10	0.273641	0.334723	0.480463	5.74728e-06	0.14574	0.3451	0.274461	1.90911e-06	-0.0706387	0.46249	0.377448	2.83373e-08	-0.085042	0.19463	0.248305	0.000158934	0.0536759
CD44	1.09078	0.652087	1.21908e-08	-0.438695	0.801642	1.29035	9.44256e-13	0.488704	1.00308	0.776527	6.23607e-06	-0.226556	0.434171	0.591374	1.24862e-15	0.157204	0.633225	0.800062	5.87244e-16	0.166837	0.565243	0.589542	0.226147	0.0242992
EMP3	0.752483	0.961972	4.1652e-05	0.209488	0.378009	0.751951	2.18413e-13	0.373942	0.807672	0.994939	6.46406e-06	0.187267	1.38384	1.13947	2.88035e-32	-0.244371	1.49328	1.17213	1.58019e-63	-0.321147	1.16146	0.975558	1.59677e-17	-0.185904
CARD16	0.0887804	0.319972	4.07108e-13	0.231192	0.0156729	0.0646395	0.00339395	0.0489666	0.126054	0.232433	7.17274e-06	0.106379	0.334956	0.239893	3.09407e-10	-0.0950626	0.524568	0.390689	7.62675e-15	-0.133878	0.268803	0.241422	0.0860019	-0.0273804
RNF7	0.201337	0.528043	1.72134e-15	0.326706	0.230192	0.462024	1.0125e-07	0.231832	0.374087	0.530295	7.80065e-06	0.156208	0.363058	0.25616	1.80564e-12	-0.106898	0.406441	0.322828	2.20682e-08	-0.0836134	0.200483	0.220945	0.150887	0.0204618
KAT6A	1.14305	0.954162	0.000506085	-0.188885	0.7881	1.18902	9.26022e-10	0.400921	1.07937	0.879823	7.87378e-06	-0.199551	0.515695	0.68017	2.00491e-16	0.164475	0.629333	0.867328	2.29432e-31	0.237995	0.538462	0.618798	8.93399e-05	0.0803359
RPS6	1.46893	1.97059	2.10167e-16	0.501663	1.36449	2.41278	3.11697e-35	1.04829	2.01677	2.18394	8.0331e-06	0.167168	2.54871	2.03314	1.60305e-94	-0.515567	2.72626	2.41376	3.128e-51	-0.312496	2.43425	2.11709	3.92832e-36	-0.317157
EIF5A	0.270694	0.610239	2.2297e-14	0.339545	0.376209	0.558964	0.000128833	0.182754	0.33893	0.482909	8.03355e-06	0.143979	0.287671	0.216682	3.41185e-07	-0.0709889	0.472166	0.374813	9.09445e-10	-0.0973524	0.205335	0.24304	0.0100523	0.0377054
TPI1	0.188437	0.391506	3.28775e-08	0.203069	0.106904	0.328682	4.65251e-10	0.221778	0.159029	0.276199	8.49652e-06	0.11717	0.355452	0.260924	4.36323e-10	-0.0945279	0.464685	0.380287	1.66445e-07	-0.084398	0.268066	0.234288	0.0314051	-0.0337776
SMURF2	0.729095	0.610821	0.0372024	-0.118275	0.275606	0.509591	2.43639e-06	0.233985	0.684211	0.500498	8.54255e-06	-0.183713	0.230528	0.393025	5.01724e-24	0.162497	0.297072	0.395416	1.91444e-09	0.0983437	0.131749	0.356752	2.11899e-45	0.225004
ZFC3H1	0.953756	0.765684	0.0004399	-0.188072	0.380506	0.740656	1.7564e-11	0.360149	0.577808	0.413811	9.42245e-06	-0.163997	0.187515	0.276071	1.39341e-10	0.0885552	0.268814	0.350425	3.40189e-08	0.0816109	0.107001	0.220042	1.10326e-18	0.113041
NOP10	0.106918	0.275942	7.67922e-08	0.169024	0.0739166	0.159997	0.000796101	0.0860808	0.223714	0.352924	1.03952e-05	0.129211	0.36638	0.235092	4.09652e-18	-0.131289	0.495404	0.369594	2.02613e-15	-0.12581	0.248188	0.22698	0.166717	-0.0212077
ATP5ME	0.223336	0.488378	3.30089e-11	0.265042	0.165579	0.265529	0.00349011	0.0999498	0.210459	0.333591	1.08347e-05	0.123132	0.690063	0.454249	1.06088e-37	-0.235814	0.891259	0.701919	1.2096e-25	-0.18934	0.506102	0.418337	8.0713e-06	-0.0877648
TUBA1B	0.273403	0.441409	0.000117924	0.168006	0.132351	0.27946	0.000356307	0.147109	0.214951	0.347474	1.09024e-05	0.132523	0.436193	0.324857	9.95352e-11	-0.111336	0.500023	0.416364	3.5938e-06	-0.0836585	0.307249	0.257436	0.00421496	-0.0498124
TRAF3	1.18219	0.943973	0.000155514	-0.238214	0.635612	0.943892	5.52042e-07	0.30828	0.715922	0.536736	1.0913e-05	-0.179186	0.0945679	0.140871	1.3207e-05	0.0463028	0.149714	0.223785	1.74719e-08	0.0740711	0.067849	0.143571	7.37704e-12	0.0757222
SLC38A1	2.00023	1.71505	6.37385e-07	-0.285177	1.16918	1.83453	4.25179e-21	0.66535	1.57278	1.37159	1.17449e-05	-0.201184	0.455494	0.726576	1.26299e-42	0.271082	0.585185	0.802191	7.37159e-30	0.217007	0.400198	0.660812	5.42921e-40	0.260615
ABHD17A	0.598636	0.787432	0.00037074	0.188796	0.203588	0.4465	6.7054e-09	0.242912	0.556485	0.724209	1.19979e-05	0.167723	0.916394	0.655136	2.52572e-31	-0.261258	1.07785	0.801812	1.06716e-45	-0.276041	0.651277	0.586066	0.00596437	-0.0652108
PSMA2	0.1841	0.476465	6.3183e-15	0.292365	0.165987	0.413295	2.25431e-09	0.247308	0.35415	0.498016	1.21402e-05	0.143866	0.439305	0.350906	6.18994e-08	-0.0883986	0.569787	0.445391	1.5617e-14	-0.124396	0.284156	0.305601	0.196901	0.0214458
RNF149	0.849752	0.544257	3.91975e-08	-0.305495	0.315518	0.55404	2.5804e-06	0.238523	0.644292	0.474334	1.29033e-05	-0.169958	0.442209	0.545483	6.53024e-09	0.103274	0.597636	0.665355	0.000192634	0.0677189	0.256521	0.430461	5.11192e-22	0.17394
IFITM3	0.0780414	0.280907	3.04073e-10	0.202866	0.0537959	0.116793	0.0212349	0.0629976	0.202819	0.328228	1.33397e-05	0.12541	0.0757587	0.0628149	0.112577	-0.0129438	0.126318	0.127977	0.884605	0.00165823	0.0860096	0.147576	1.02324e-07	0.0615659
ATP5MD	0.111978	0.296632	1.51492e-08	0.184654	0.0727519	0.128356	0.018925	0.0556041	0.200968	0.32077	1.33666e-05	0.119802	0.475825	0.317632	8.34379e-21	-0.158193	0.7895	0.594977	1.04012e-28	-0.194524	0.295682	0.295559	0.994207	-0.000123063
KDM6A	1.4709	1.16018	9.65791e-07	-0.31072	0.900822	1.48097	4.28706e-16	0.580148	1.15084	0.946416	1.34138e-05	-0.20442	0.261736	0.457009	1.31274e-32	0.195273	0.365191	0.531491	9.27165e-22	0.1663	0.416751	0.636386	1.89358e-29	0.219635
COX7A2	0.17327	0.450425	2.83883e-13	0.277155	0.14201	0.256871	0.000444649	0.114862	0.323965	0.465183	1.45867e-05	0.141219	0.523276	0.361172	6.30428e-20	-0.162104	0.822531	0.669345	8.46632e-18	-0.153186	0.37233	0.372957	0.972964	0.000626512
GOLGA4	1.12762	0.85988	2.97259e-06	-0.267738	0.604083	1.00303	4.94151e-11	0.398943	0.800239	0.618186	1.49291e-05	-0.182053	0.462938	0.621649	4.59915e-17	0.158712	0.631056	0.778405	6.53891e-14	0.147349	0.229588	0.506749	7.57426e-49	0.277162
FNBP1	1.56827	1.26458	4.28055e-06	-0.303687	0.565329	0.959044	2.05104e-10	0.393716	1.71369	1.51117	1.60912e-05	-0.202519	0.75836	0.992667	7.62642e-31	0.234307	0.988311	1.18357	4.20318e-24	0.195263	0.712558	0.944267	6.28765e-30	0.231709
NDFIP1	0.301439	0.392585	0.0254785	0.091146	0.538145	0.793638	2.22929e-06	0.255493	0.547199	0.390956	1.61362e-05	-0.156244	0.399697	0.430084	0.0728711	0.0303875	0.4078	0.427413	0.233596	0.0196134	0.299435	0.33567	0.0377024	0.0362351
PDE7A	1.15915	0.992414	0.0155252	-0.16674	0.503533	0.692811	0.00129916	0.189278	1.42777	1.20084	1.66495e-05	-0.226929	0.363521	0.558759	9.43187e-27	0.195239	0.574919	0.764159	8.27187e-21	0.18924	0.470009	0.515495	0.0122322	0.0454862
RPL32	1.6051	2.15238	4.97885e-16	0.547276	1.41576	2.41455	6.84354e-31	0.998792	2.26863	2.44154	1.7143e-05	0.172911	2.60602	2.10818	1.44207e-83	-0.497838	2.96726	2.59978	8.22254e-62	-0.36748	2.67929	2.31158	1.69984e-44	-0.367707
EDF1	0.300947	0.546144	2.50387e-09	0.245197	0.223657	0.389117	3.53888e-05	0.16546	0.436522	0.588293	1.72179e-05	0.151771	0.819418	0.560023	3.87112e-41	-0.259395	0.898496	0.706043	7.16705e-27	-0.192452	0.748381	0.551844	4.61297e-24	-0.196537
NLRC5	0.552331	0.670985	0.0312182	0.118653	0.101768	0.211568	0.000255331	0.109799	0.375744	0.238686	1.84002e-05	-0.137058	0.356796	0.510536	3.31576e-17	0.153741	0.657318	0.827259	1.96448e-17	0.169941	0.170595	0.41057	1.94411e-45	0.239975
SLC38A2	1.22205	1.018	0.00360205	-0.204057	0.523618	0.889033	3.2058e-10	0.365415	0.765198	0.584398	1.86848e-05	-0.1808	0.276717	0.313771	0.0156422	0.0370548	0.323877	0.329023	0.738995	0.00514638	0.153915	0.29172	2.79503e-20	0.137805
TRMT112	0.251932	0.441741	2.35298e-06	0.189809	0.121889	0.282758	1.09796e-06	0.160869	0.282062	0.41708	1.89241e-05	0.135019	0.377716	0.262666	3.9763e-14	-0.11505	0.58085	0.439726	3.54866e-17	-0.141124	0.216863	0.21777	0.949793	0.000907264
SNRPG	0.222195	0.496539	7.43052e-12	0.274344	0.164098	0.369565	7.77533e-08	0.205467	0.339251	0.478787	1.92186e-05	0.139536	0.334557	0.245024	5.74214e-10	-0.0895337	0.55997	0.440474	5.07937e-13	-0.119495	0.219754	0.229078	0.522929	0.00932445
NDUFA1	0.263001	0.583906	7.71793e-14	0.320905	0.162278	0.238147	0.0251623	0.075869	0.254721	0.377539	2.06597e-05	0.122817	0.49804	0.331824	2.8214e-22	-0.166216	0.813079	0.617608	2.09204e-28	-0.195471	0.33727	0.301682	0.0410348	-0.0355878
IARS	0.169691	0.243029	0.0349443	0.0733384	0.0853572	0.159686	0.00974272	0.0743288	0.25846	0.147475	2.22117e-05	-0.110985	0.133611	0.182517	2.34917e-05	0.0489054	0.187286	0.231933	0.000553315	0.0446465	0.0602438	0.147707	3.04684e-17	0.0874633
RPS3A	1.61988	2.1916	3.78023e-20	0.571722	1.44319	2.49093	8.55796e-34	1.04774	2.23049	2.39236	2.22937e-05	0.16187	2.74979	2.24201	2.20915e-86	-0.507773	2.88998	2.55723	2.30414e-56	-0.332742	2.64076	2.28992	1.92337e-43	-0.350843
PSMB10	0.157707	0.360614	3.02167e-09	0.202906	0.0575558	0.138224	0.000747485	0.0806679	0.139691	0.242986	2.24276e-05	0.103295	0.617487	0.406289	3.00761e-29	-0.211198	0.653647	0.502493	8.84446e-18	-0.151154	0.304871	0.32932	0.155352	0.0244483
CDC42SE1	0.570733	0.710615	0.00378905	0.139882	0.208888	0.385255	4.83797e-06	0.176368	0.542691	0.707391	2.3281e-05	0.164701	0.498879	0.512401	0.462561	0.0135215	0.587001	0.551476	0.0425374	-0.0355252	0.300879	0.498235	4.15735e-26	0.197356
RHOC	0.107538	0.362137	3.53183e-15	0.254598	0.0577668	0.134229	0.00076293	0.0764624	0.106978	0.198244	2.39814e-05	0.0912657	0.319357	0.204812	1.10724e-15	-0.114545	0.274128	0.215331	1.93518e-05	-0.0587964	0.197765	0.179608	0.189685	-0.0181569
EFR3A	0.51546	0.385409	0.00700929	-0.130051	0.210318	0.363267	0.000442424	0.152949	0.427744	0.285774	2.49626e-05	-0.14197	0.216168	0.307644	2.33398e-10	0.0914763	0.360496	0.435417	5.9404e-06	0.0749209	0.114704	0.250353	7.20177e-24	0.135649
USP36	0.918226	0.770244	0.0164553	-0.147982	0.41744	0.669439	5.94823e-06	0.251999	0.490826	0.337893	2.63319e-05	-0.152933	0.0765746	0.125323	1.44732e-07	0.0487487	0.139902	0.176139	0.0013581	0.0362366	0.0439578	0.0842408	4.93785e-07	0.040283
PET100	0.26692	0.498795	2.12152e-08	0.231875	0.149264	0.306611	1.15256e-05	0.157347	0.256808	0.379682	2.70552e-05	0.122874	0.395995	0.288834	1.35803e-11	-0.107161	0.575384	0.482151	3.4462e-08	-0.0932321	0.277584	0.24225	0.028462	-0.0353332
KLF6	0.928541	0.77154	0.012155	-0.157001	0.561039	0.99244	1.63186e-14	0.431401	0.956667	1.15532	2.79999e-05	0.198653	0.475026	0.446694	0.110876	-0.0283327	0.708131	0.745469	0.0538025	0.0373379	0.24785	0.323644	8.90911e-06	0.075794
CD3D	0.092509	0.0154462	0.000480746	-0.0770628	0.0649752	0.133019	0.0106356	0.0680434	0.227542	0.114544	3.01781e-05	-0.112998	0.668189	0.461144	1.25686e-14	-0.207045	1.63518	1.21939	1.2089e-49	-0.415791	0.571031	0.340524	1.61133e-26	-0.230507
HSP90B1	0.43426	0.626607	3.87201e-05	0.192348	0.44025	0.986821	2.28207e-18	0.546571	0.393598	0.543566	3.17627e-05	0.149968	0.715848	0.663223	0.00661974	-0.0526248	0.817036	0.767528	0.0093666	-0.0495075	0.330538	0.476872	7.35591e-14	0.146334
IDI1	0.694449	0.916103	0.000228953	0.221654	0.413664	0.692006	1.65195e-07	0.278343	0.604035	0.77692	3.26286e-05	0.172885	0.265052	0.245246	0.151874	-0.0198066	0.285756	0.268848	0.228253	-0.0169074	0.142772	0.191616	0.000104656	0.0488443
HSP90AB1	1.01918	1.29825	2.13852e-06	0.279069	0.85641	1.36898	5.80881e-16	0.512574	1.17235	1.38253	3.27621e-05	0.210179	0.862351	0.758077	2.67043e-07	-0.104274	0.995686	0.931166	0.00157425	-0.0645194	0.748629	0.706526	0.0330018	-0.042104
MAP3K2	0.938647	0.814055	0.0238341	-0.124593	0.518539	0.814409	4.04667e-07	0.295869	0.737552	0.572651	3.36171e-05	-0.164901	0.312959	0.389827	1.96541e-06	0.0768679	0.344271	0.479034	2.45582e-15	0.134763	0.127883	0.309136	1.44526e-33	0.181253
TSC22D3	0.517671	0.660497	0.017448	0.142826	0.9313	1.62777	8.40586e-20	0.696474	1.19315	1.39833	3.41675e-05	0.205184	0.32832	0.285159	0.00699912	-0.0431611	0.625081	0.61844	0.729687	-0.00664154	0.264767	0.232119	0.0491358	-0.0326475
AC016831.7	0.792661	0.572953	0.000409613	-0.219708	0.0173144	0.102361	4.19938e-05	0.0850463	0.792451	0.599303	3.44374e-05	-0.193148	0.1097	0.19331	5.78037e-13	0.0836105	0.148523	0.232625	2.03764e-11	0.0841027	0.0501786	0.133278	2.01046e-17	0.0830994
PLAC8	0.35637	0.813767	2.3882e-20	0.457397	0.296524	0.534738	1.57801e-07	0.238214	0.50808	0.671392	3.5471e-05	0.163312	1.08762	1.0113	0.000736719	-0.0763192	0.885889	0.858456	0.239618	-0.0274332	0.863599	1.00911	1.42798e-10	0.145511
RWDD1	0.235559	0.47482	4.06123e-09	0.239262	0.355213	0.746111	8.78155e-14	0.390898	0.288518	0.419837	3.7652e-05	0.131319	0.339579	0.280416	0.000149811	-0.0591631	0.474867	0.397238	4.82226e-06	-0.077629	0.208062	0.251196	0.00428203	0.0431349
ARID1B	0.995153	0.87228	0.0390419	-0.122873	0.474732	0.818065	3.78141e-09	0.343333	0.756021	0.580036	3.8534e-05	-0.175985	0.740545	1.1156	2.49286e-69	0.375053	0.907748	1.17764	4.04473e-38	0.269894	0.69381	0.98293	1.51859e-43	0.28912
C9orf16	0.200328	0.502061	8.07429e-14	0.301732	0.167556	0.437672	4.6711e-10	0.270116	0.275828	0.39916	3.96841e-05	0.123331	0.578633	0.374072	8.72919e-29	-0.204561	0.614833	0.510274	1.7849e-09	-0.104559	0.516322	0.34843	8.91903e-16	-0.167893
EIF4A1	0.930992	1.14485	1.31391e-05	0.213859	0.381148	0.766964	4.34912e-13	0.385816	0.852539	1.02071	4.05921e-05	0.168174	0.756012	0.586231	1.92782e-19	-0.169781	0.79894	0.690364	3.08796e-09	-0.108576	0.651515	0.505339	1.09982e-14	-0.146176
LYAR	0.175225	0.34917	1.38022e-06	0.173945	0.0587205	0.104666	0.0385164	0.0459459	0.347837	0.491971	4.07266e-05	0.144134	0.517484	0.401734	6.98365e-10	-0.115751	0.607527	0.538198	0.000342891	-0.0693284	0.31621	0.369446	0.00457677	0.0532365
NRIP1	0.660084	0.502096	0.000892475	-0.157988	0.365575	0.674978	9.83671e-09	0.309403	0.358893	0.230701	4.15858e-05	-0.128191	0.115721	0.175436	1.8637e-07	0.0597149	0.0483374	0.0817013	4.82833e-05	0.0333639	0.0592962	0.163481	4.68748e-21	0.104185
STRAP	0.280193	0.581825	5.11482e-13	0.301633	0.296836	0.59803	5.73582e-11	0.301195	0.33314	0.463141	4.25618e-05	0.130001	0.208926	0.181545	0.0249866	-0.027381	0.313385	0.289614	0.0893578	-0.0237708	0.145054	0.157064	0.326157	0.0120103
MIF	0.40954	0.743423	1.2268e-11	0.333882	0.367874	0.873688	7.15257e-20	0.505814	0.521001	0.674796	4.36274e-05	0.153795	1.01503	0.667019	2.47962e-63	-0.348015	1.11034	0.88345	1.38742e-32	-0.226888	0.734675	0.538989	7.18857e-23	-0.195686
KLRC3	0.132795	0.358574	2.99855e-09	0.22578	0.123645	0.202137	0.0149046	0.078492	0.28167	0.414656	4.46693e-05	0.132986	0.258074	0.263933	0.717333	0.00585942	0.497591	0.496306	0.951217	-0.00128484	0.122805	0.250395	2.82282e-18	0.12759
CCM2	0.216474	0.315242	0.0127654	0.0987674	0.0402414	0.196227	2.78722e-08	0.155986	0.409794	0.268068	4.70465e-05	-0.141726	0.619587	0.835658	5.19471e-27	0.216071	0.746913	0.88365	3.40796e-12	0.136737	0.588593	0.685936	7.28522e-07	0.0973433
SLC25A3	0.598328	0.868003	4.10855e-08	0.269674	0.5023	0.867409	5.73175e-11	0.365109	0.639347	0.801001	5.069e-05	0.161654	0.544302	0.406516	1.4184e-15	-0.137786	0.611972	0.52541	3.76568e-07	-0.0865618	0.293099	0.332494	0.0220219	0.0393952
RPS25	1.2298	1.74612	6.36098e-18	0.51632	1.12289	1.90071	2.49541e-28	0.77782	1.69553	1.8501	5.18201e-05	0.154576	2.09818	1.6674	7.99819e-72	-0.430778	2.50133	2.18384	8.36225e-53	-0.317486	2.11324	1.77114	1.17171e-42	-0.342096
FAM177A1	0.881173	1.24026	6.06955e-08	0.359085	0.688487	1.16037	2.11718e-12	0.471885	1.30082	1.53413	5.29248e-05	0.23331	0.160778	0.168325	0.518407	0.00754688	0.194815	0.224551	0.0195399	0.0297364	0.129304	0.173379	0.000526663	0.044075
ERBIN	1.39977	1.21363	0.00619967	-0.186138	0.364407	0.657363	1.48423e-08	0.292956	0.98738	0.805212	5.3316e-05	-0.182168	0.654157	0.85858	1.04992e-23	0.204423	0.720512	0.901235	8.59851e-20	0.180723	0.623589	0.76973	3.37919e-13	0.146142
VAMP2	0.309872	0.614529	8.39943e-12	0.304657	0.293883	0.651554	3.479e-13	0.357671	0.456763	0.605017	5.35419e-05	0.148253	0.46862	0.407411	0.000362028	-0.0612084	0.679398	0.607173	2.80264e-05	-0.0722248	0.300145	0.396614	3.62746e-08	0.096469
CIRBP	0.772439	1.11382	3.19136e-11	0.341385	0.444135	0.934082	1.20736e-20	0.489947	0.805293	0.963843	5.68057e-05	0.158549	0.761203	0.596694	2.08475e-18	-0.164509	0.829838	0.729145	2.22728e-08	-0.100694	0.609669	0.528463	3.5444e-05	-0.0812065
HNRNPA1	0.779371	1.06237	6.02751e-09	0.282995	0.655186	1.12747	3.3832e-18	0.472288	0.845215	1.00154	5.92584e-05	0.156325	0.950286	0.780954	1.30536e-17	-0.169332	1.10469	0.990199	7.16559e-10	-0.114495	0.794696	0.68491	1.60829e-08	-0.109786
TXNIP	0.448669	0.664053	0.000357505	0.215384	0.83005	1.38163	1.00424e-15	0.551581	1.24025	1.45586	6.02108e-05	0.21561	2.3831	2.33856	0.0275293	-0.0445403	2.58202	2.44439	2.11873e-12	-0.137633	2.01277	2.23746	2.01075e-23	0.224692
PRRC2C	1.696	1.45438	2.479e-06	-0.241621	1.06669	1.69911	1.23538e-24	0.632413	1.48189	1.32296	6.2897e-05	-0.158934	0.770153	0.844881	0.000117814	0.0747285	0.892729	1.02485	2.43728e-12	0.132118	0.69665	0.763526	0.00061364	0.0668753
RBMS1	0.563657	0.461821	0.0400712	-0.101836	0.304192	0.54549	7.22478e-07	0.241298	0.448263	0.311369	6.37339e-05	-0.136894	0.511227	0.682026	3.1716e-19	0.170799	0.560121	0.741215	8.67129e-22	0.181094	0.481743	0.663851	1.72105e-20	0.182108
RPS27	2.05638	2.83985	1.74752e-29	0.783473	1.38157	2.54076	8.03158e-39	1.15919	2.3079	2.46643	6.59556e-05	0.158538	3.21008	2.64307	5.31226e-101	-0.567008	3.76147	3.34557	2.75331e-61	-0.415902	3.16688	2.80741	2.09474e-47	-0.359461
CMTM6	0.317664	0.436102	0.00596653	0.118438	0.20285	0.426925	1.35156e-07	0.224075	0.244877	0.363826	6.72161e-05	0.118949	0.219041	0.228057	0.507986	0.00901613	0.306964	0.284142	0.113309	-0.0228216	0.226522	0.194691	0.0362503	-0.0318314
PPP1R18	0.111312	0.268727	4.21541e-07	0.157415	0.0823354	0.186942	0.000164673	0.104607	0.186448	0.295935	6.72502e-05	0.109488	0.34831	0.266856	9.68507e-08	-0.0814542	0.503125	0.394114	2.61881e-11	-0.109011	0.231667	0.246547	0.32712	0.0148799
UBC	1.42509	2.00583	2.58169e-22	0.580739	1.10864	1.89983	5.06392e-26	0.791192	1.12132	1.31074	6.74842e-05	0.189421	1.37932	1.15265	1.31868e-29	-0.226671	1.62215	1.32398	3.44996e-59	-0.298176	1.14156	0.894843	4.89435e-28	-0.24672
CTNNB1	0.93082	0.720925	0.000134005	-0.209895	0.632233	0.909159	1.11743e-05	0.276926	0.437555	0.300664	7.02292e-05	-0.136891	0.200507	0.299067	4.58661e-12	0.0985594	0.28635	0.394822	4.90107e-12	0.108472	0.113652	0.255129	1.22217e-24	0.141477
UBA52	1.14392	1.55008	4.5045e-14	0.406158	1.6453	1.7625	0.040819	0.117196	1.63179	1.77157	7.84946e-05	0.139773	1.96417	1.51631	1.42139e-90	-0.447861	2.30365	1.97912	6.2769e-68	-0.324531	1.90351	1.55912	6.05072e-48	-0.34439
RASSF1	0.312637	0.514695	5.27875e-06	0.202058	0.161653	0.328408	5.71361e-06	0.166755	0.215399	0.325417	7.86334e-05	0.110018	0.4084	0.480946	3.38783e-05	0.0725458	0.478748	0.500936	0.188665	0.0221882	0.206573	0.396204	7.49238e-31	0.189631
MT-ND1	2.46013	2.18674	1.26976e-07	-0.273382	1.94942	2.56793	3.9207e-16	0.618511	2.04339	1.88696	8.1336e-05	-0.156425	2.56371	2.6366	0.000151627	0.0728958	2.14415	2.29422	1.41231e-15	0.150067	2.69187	2.5966	4.3883e-06	-0.0952713
S1PR5	0.337951	0.526979	5.61947e-05	0.189028	0.0481833	0.113636	0.00272071	0.0654524	0.298684	0.425748	8.35324e-05	0.127064	0.278977	0.303702	0.0942746	0.0247254	0.441233	0.422442	0.266429	-0.0187917	0.140877	0.253805	5.79596e-17	0.112928
UBXN1	0.344106	0.542653	5.54012e-06	0.198548	0.204967	0.435856	1.98904e-08	0.230889	0.427838	0.561647	8.54276e-05	0.133809	0.507934	0.393764	3.19175e-11	-0.114169	0.637886	0.529257	1.64467e-10	-0.108629	0.388033	0.388857	0.963611	0.000823768
MT2A	0.0463949	0.0894065	0.0300698	0.0430115	0.354059	0.813428	1.46089e-10	0.459369	0.361893	0.530419	8.70364e-05	0.168526	0.424701	0.238355	1.35914e-27	-0.186345	0.805849	0.593639	1.01746e-22	-0.21221	0.24059	0.233411	0.653636	-0.0071789
RPL34	1.60501	2.2703	5.79577e-23	0.665292	1.35233	2.29071	3.46301e-31	0.938372	2.03418	2.19016	8.92442e-05	0.155985	2.61984	2.11171	2.9224e-87	-0.508133	3.04652	2.72089	2.33014e-48	-0.32563	2.66707	2.32182	3.77242e-40	-0.345241
NDUFS5	0.451654	0.841584	1.07091e-12	0.389929	0.18962	0.471519	1.71908e-11	0.281899	0.7023	0.869559	8.99996e-05	0.16726	0.434689	0.304007	1.25309e-15	-0.130683	0.583737	0.47857	5.56274e-10	-0.105167	0.377753	0.310988	0.000282027	-0.0667659
TMEM258	0.134316	0.309315	3.79422e-08	0.174999	0.0731784	0.154826	0.00173312	0.0816476	0.140218	0.232345	9.26833e-05	0.092128	0.388298	0.270244	1.53278e-13	-0.118054	0.685635	0.514029	2.90105e-23	-0.171605	0.282558	0.278745	0.816917	-0.00381285
EIF3F	0.303771	0.570256	5.92158e-11	0.266485	0.302187	0.645101	6.24761e-14	0.342914	0.478331	0.612269	9.31149e-05	0.133938	0.555632	0.408528	2.34418e-17	-0.147104	0.695019	0.57565	5.09383e-12	-0.119369	0.50042	0.363814	7.93596e-15	-0.136606
CNOT6L	1.53034	1.39699	0.0304255	-0.133348	0.562381	0.94098	8.33955e-11	0.378599	1.43907	1.25718	9.37265e-05	-0.181895	0.671133	0.823322	3.96624e-14	0.152189	0.790955	1.00753	6.04275e-27	0.216578	0.435967	0.704064	2.23729e-38	0.268097
PPARD	0.278324	0.172838	0.0039921	-0.105487	0.0308689	0.101025	0.000642388	0.0701556	0.154531	0.0760327	9.46703e-05	-0.0784987	0.0503459	0.0778642	0.000310775	0.0275184	0.0621973	0.0888506	0.00117754	0.0266533	0.0353813	0.0915	7.64887e-12	0.0561188
ARIH1	1.68005	1.42716	9.52819e-05	-0.252891	0.929153	1.55796	1.53006e-20	0.628811	1.11077	0.927724	9.55079e-05	-0.183051	0.369094	0.545454	1.41449e-22	0.17636	0.491498	0.668636	5.30624e-21	0.177137	0.150274	0.464787	2.98224e-71	0.314513
MYDGF	0.167826	0.420597	4.39432e-12	0.252771	0.121889	0.307068	5.41517e-08	0.185179	0.190357	0.292286	9.56938e-05	0.101929	0.266922	0.218299	0.000293856	-0.0486227	0.316929	0.236741	1.96947e-09	-0.080188	0.140642	0.181979	0.000925164	0.0413374
SEPTIN6	0.420519	0.558624	0.0048358	0.138105	0.241348	0.551851	1.25806e-11	0.310503	0.523706	0.384245	9.91967e-05	-0.139462	0.585388	0.687461	1.07256e-07	0.102073	0.64548	0.792146	1.24867e-14	0.146666	0.645334	0.717829	0.00028922	0.0724948
GSE1	1.05464	0.921189	0.0464045	-0.133449	0.207411	0.343757	0.000889318	0.136345	0.371629	0.249804	9.98043e-05	-0.121825	0.167717	0.229225	1.08548e-06	0.0615074	0.214389	0.298989	2.53772e-09	0.0846002	0.0993735	0.195101	1.1997e-15	0.0957277
NDUFB9	0.0879206	0.355317	1.26691e-18	0.267396	0.129093	0.250879	0.000165632	0.121787	0.247964	0.362189	9.98224e-05	0.114225	0.328634	0.294297	0.0247239	-0.0343363	0.451229	0.363041	1.68635e-08	-0.0881883	0.250975	0.283403	0.0442342	0.0324282
YBX1	0.812403	1.11411	2.52645e-10	0.301711	0.955866	1.26788	6.72911e-09	0.31201	0.861665	1.01208	9.99027e-05	0.150419	0.904666	0.709975	1.30915e-22	-0.194692	1.09696	0.922209	1.47087e-21	-0.174754	0.852859	0.620565	1.05607e-29	-0.232294
COP1	0.936461	0.786511	0.00656685	-0.149951	0.4932	0.781984	3.70445e-07	0.288784	0.73159	0.569293	0.00010121	-0.162296	0.472367	0.71066	3.29116e-36	0.238294	0.602585	0.842587	3.42066e-35	0.240002	0.489327	0.602533	1.9418e-09	0.113206
RPL27	0.977562	1.43496	4.61921e-17	0.457395	0.848874	1.58375	5.89935e-31	0.734875	1.40204	1.54994	0.000101522	0.147895	1.71942	1.30537	2.79994e-77	-0.414048	2.09286	1.81293	3.87889e-50	-0.279928	1.6064	1.35331	1.29607e-26	-0.253096
ARF1	0.556224	0.827204	1.67449e-08	0.27098	0.618156	0.973445	7.17124e-11	0.355289	0.522741	0.6638	0.00010726	0.141058	0.46706	0.350213	2.18289e-11	-0.116846	0.539664	0.477138	0.000255727	-0.0625262	0.491355	0.327965	5.57415e-15	-0.163391
RAB11A	0.826059	1.29236	2.63e-10	0.466305	0.521224	0.903421	1.73016e-10	0.382198	0.835463	1.03751	0.000107761	0.202044	0.514907	0.542471	0.168797	0.0275639	0.572306	0.665775	2.10982e-06	0.0934698	0.60726	0.498303	3.75097e-07	-0.108958
TIPRL	0.262526	0.465642	3.57203e-07	0.203116	0.0867832	0.228872	1.08064e-06	0.142089	0.258486	0.372171	0.0001136	0.113685	0.178784	0.196814	0.129194	0.0180308	0.236878	0.220664	0.204341	-0.0162142	0.0949951	0.160236	2.11186e-09	0.0652407
PTBP2	0.466489	0.588427	0.0163485	0.121938	0.35492	0.685301	3.32565e-10	0.33038	0.454669	0.320286	0.000116361	-0.134383	0.167223	0.299021	1.218e-20	0.131798	0.255467	0.390299	8.18891e-17	0.134832	0.0798287	0.244048	8.29459e-36	0.16422
PRDX6	0.21418	0.49553	7.12203e-12	0.28135	0.330286	0.423909	0.0377237	0.0936232	0.270209	0.385301	0.000122792	0.115092	0.353901	0.191093	7.87973e-24	-0.162808	0.342676	0.283011	0.000101968	-0.0596656	0.460859	0.183033	1.28422e-42	-0.277826
RPL13	1.98971	2.51047	9.28911e-15	0.520768	1.92548	3.0101	1.32943e-31	1.08462	2.65449	2.80715	0.000129376	0.152657	3.2167	2.71106	3.61817e-86	-0.505643	3.34688	3.02225	7.43685e-48	-0.324624	3.11584	2.79308	4.08431e-39	-0.322755
RPS19BP1	0.175461	0.397481	1.90458e-10	0.222021	0.134705	0.290273	6.03506e-06	0.155567	0.296872	0.412555	0.000133252	0.115683	0.347002	0.224543	4.23305e-17	-0.122459	0.405345	0.318966	5.7938e-09	-0.0863793	0.278743	0.213408	2.40204e-05	-0.0653348
PFDN2	0.203052	0.383275	7.47254e-07	0.180223	0.118606	0.306173	4.06958e-08	0.187567	0.2524	0.366121	0.000134922	0.11372	0.223007	0.177881	0.000311068	-0.0451262	0.309578	0.267289	0.00186694	-0.0422895	0.151299	0.181945	0.0126317	0.0306467
TBL1X	0.82653	0.619398	0.00116917	-0.207132	0.246438	0.33921	0.0334775	0.0927719	0.626192	0.464231	0.000138796	-0.161961	0.319579	0.479753	2.38114e-19	0.160174	0.364092	0.488511	8.5119e-12	0.124419	0.131429	0.409474	3.83505e-56	0.278045
SMG1	0.868681	0.695105	0.000691881	-0.173576	0.324527	0.629551	1.85097e-10	0.305023	0.550131	0.414877	0.000139389	-0.135255	0.359189	0.513683	4.22456e-19	0.154494	0.406253	0.562002	1.95721e-19	0.155749	0.173799	0.405378	2.84918e-45	0.231579
ANKRD17	0.985213	0.829878	0.00946743	-0.155336	0.260644	0.542158	5.98833e-09	0.281514	0.732574	0.575937	0.000149317	-0.156637	0.450042	0.617385	1.17097e-18	0.167343	0.507213	0.731342	2.16155e-30	0.224129	0.382416	0.557935	2.18078e-20	0.175519
PFKFB3	0.337633	0.183548	0.000185466	-0.154085	0.0346289	0.104629	0.000567428	0.0700004	0.235157	0.136721	0.000152049	-0.0984363	0.0413316	0.078013	2.78736e-07	0.0366814	0.0430484	0.0697892	0.000197198	0.0267408	0.0231706	0.0785616	6.32131e-14	0.055391
HLA-F	0.624555	0.806935	0.000327097	0.18238	0.221277	0.442444	6.85028e-08	0.221166	0.431986	0.566056	0.000156454	0.13407	0.94235	0.74649	7.14282e-23	-0.19586	1.01621	0.84863	1.73671e-19	-0.167583	0.433916	0.532932	1.37993e-06	0.0990153
SACM1L	0.200093	0.375049	3.48109e-06	0.174956	0.107807	0.165203	0.0406061	0.0573952	0.279473	0.178883	0.000163957	-0.10059	0.270833	0.413327	1.37717e-18	0.142494	0.24057	0.34234	3.08496e-12	0.10177	0.115015	0.252564	1.05623e-24	0.137549
NOL7	0.165342	0.275381	0.000808899	0.110039	0.190147	0.384177	1.42633e-06	0.19403	0.222367	0.327856	0.000171812	0.105488	0.332408	0.29324	0.0100014	-0.0391678	0.444036	0.373969	7.26116e-06	-0.0700674	0.219145	0.258836	0.00884135	0.0396911
HMBOX1	0.171129	0.251465	0.0260719	0.0803361	0.0369583	0.124049	7.29203e-05	0.0870911	0.226761	0.131103	0.000181111	-0.0956586	0.153896	0.247001	3.2039e-12	0.0931053	0.250189	0.368942	2.68143e-14	0.118754	0.0813526	0.204306	9.73746e-24	0.122953
COX4I1	0.764826	1.07865	8.09473e-11	0.313827	0.690255	1.22746	7.34478e-22	0.5372	1.11087	1.25269	0.000188616	0.141824	1.30374	0.981439	2.28065e-54	-0.322306	1.37413	1.14565	1.51507e-35	-0.228478	1.12642	0.951567	1.76699e-15	-0.174856
GATAD2A	1.12692	0.944079	0.00128034	-0.182844	0.638246	0.939512	2.51248e-07	0.301265	0.692985	0.541585	0.000194873	-0.1514	0.344267	0.513904	5.37734e-22	0.169637	0.383316	0.493852	1.74574e-10	0.110536	0.228551	0.46308	3.62087e-39	0.234529
MMADHC	0.137275	0.216638	0.0075272	0.0793625	0.0542727	0.147193	0.000140009	0.0929203	0.127993	0.212557	0.000198695	0.0845643	0.133838	0.135191	0.894686	0.00135284	0.184946	0.20131	0.16849	0.0163635	0.0778857	0.130857	5.89723e-08	0.0529712
CDC14A	0.680075	0.481216	0.000532147	-0.19886	0.570412	0.927369	1.83285e-08	0.356957	0.43324	0.29789	0.000203032	-0.13535	0.348377	0.497463	6.28641e-16	0.149086	0.325966	0.496994	6.57488e-22	0.171027	0.364318	0.465797	8.29991e-08	0.101479
GMFG	0.291167	0.562552	6.00406e-11	0.271385	0.241729	0.41554	6.09535e-05	0.173811	0.394273	0.524925	0.000207451	0.130653	1.03584	0.776049	1.55575e-39	-0.259787	1.12322	0.934429	2.09018e-25	-0.188794	0.954873	0.731577	1.77044e-27	-0.223297
UBE2L3	0.392303	0.587186	1.45306e-05	0.194883	0.342433	0.597061	6.80744e-08	0.254628	0.399391	0.522694	0.000212921	0.123304	0.440299	0.356838	4.24779e-07	-0.0834611	0.555363	0.484792	2.11241e-05	-0.0705712	0.270848	0.305558	0.0334611	0.0347098
BTF3	0.632369	1.018	1.90157e-14	0.38563	0.818761	1.2294	1.4667e-13	0.410643	0.998808	1.14023	0.000213701	0.141421	1.17346	0.880542	4.44259e-44	-0.292919	1.27617	1.08418	4.4518e-26	-0.191986	1.01959	0.856083	1.66445e-14	-0.163509
KLRK1	0.195228	0.375782	1.36628e-06	0.180554	0.244141	0.470245	8.66747e-07	0.226104	0.448019	0.584121	0.000216586	0.136102	0.890717	0.949748	0.00859893	0.0590312	0.993452	1.06443	0.00104034	0.0709818	0.537915	0.969898	5.93339e-69	0.431983
RPL12	1.23854	1.71683	1.80707e-15	0.478294	1.2152	2.08452	1.3501e-28	0.869326	1.90631	2.05104	0.000219098	0.144733	2.28384	1.79102	1.15558e-89	-0.49282	2.33217	2.03039	4.42497e-53	-0.301781	2.22396	1.87488	3.86979e-39	-0.349084
PSMD8	0.204722	0.497828	1.16204e-14	0.293106	0.12724	0.260317	5.77046e-05	0.133076	0.30354	0.415985	0.000222778	0.112445	0.407513	0.303542	1.8047e-11	-0.103971	0.522257	0.385025	5.737e-18	-0.137232	0.256218	0.279389	0.136508	0.0231713
ARL4C	0.93188	1.3215	9.85574e-10	0.389625	0.402897	0.860003	6.59684e-15	0.457106	0.964894	1.13663	0.000224594	0.171735	1.28099	1.19207	5.0397e-05	-0.0889203	1.33353	1.25364	3.93355e-05	-0.0798919	0.909172	1.08856	1.02351e-13	0.179388
PPP1CA	0.155653	0.3618	2.31117e-09	0.206147	0.0767228	0.226044	3.04467e-07	0.149321	0.167227	0.258355	0.000229736	0.0911286	0.452087	0.332978	1.65384e-12	-0.119108	0.74537	0.569651	4.08338e-23	-0.175719	0.297628	0.312031	0.395004	0.0144024
EXOSC10	0.102909	0.159364	0.0377928	0.0564548	0.0650209	0.119156	0.0212232	0.0541354	0.106596	0.0472386	0.000235773	-0.0593574	0.067152	0.0869215	0.0137299	0.0197696	0.0998334	0.127296	0.00413756	0.0274629	0.0397666	0.0907724	1.23611e-10	0.0510058
RPL10A	1.0683	1.46211	2.04209e-10	0.393816	1.06702	1.93512	9.1368e-30	0.868102	1.6135	1.75804	0.000237779	0.144546	2.12303	1.70064	1.9119e-71	-0.42239	2.29664	2.01924	7.59237e-43	-0.277394	1.97427	1.70038	1.45019e-27	-0.273891
RPS2	1.62968	2.14674	3.45308e-15	0.517066	1.58903	2.60634	7.62942e-31	1.01731	2.27205	2.41953	0.000239423	0.147478	2.76385	2.31615	2.88628e-74	-0.447701	2.96309	2.6561	2.8398e-46	-0.306992	2.6033	2.32931	1.73794e-28	-0.273995
HECA	0.571451	0.41067	0.00184358	-0.160781	0.233819	0.447751	9.01829e-07	0.213932	0.427003	0.306488	0.000258528	-0.120515	0.183945	0.276879	1.42093e-11	0.0929338	0.305092	0.374504	6.01475e-06	0.0694114	0.113387	0.218731	5.75939e-16	0.105345
CCT4	0.258756	0.486331	1.15211e-08	0.227575	0.248295	0.477327	1.57412e-07	0.229032	0.342921	0.458723	0.000260381	0.115802	0.274208	0.258409	0.266932	-0.0157992	0.343234	0.33928	0.788462	-0.00395426	0.156069	0.244035	1.63866e-10	0.0879669
H2AFZ	0.270781	0.579971	1.11497e-11	0.309189	0.261093	0.531165	1.69246e-07	0.270072	0.399157	0.533	0.000260994	0.133843	0.552605	0.356607	1.96377e-27	-0.195998	0.656488	0.533365	4.74625e-12	-0.123123	0.393371	0.346311	0.0147819	-0.04706
CMC1	0.273786	0.580451	9.12255e-10	0.306664	0.228138	0.366469	0.000924917	0.138331	0.424938	0.575074	0.000267719	0.150136	0.681536	0.66799	0.578287	-0.013546	0.89052	1.01652	8.67549e-07	0.126004	0.323513	0.594536	1.65876e-33	0.271023
MRPL33	0.149304	0.275435	9.80765e-05	0.126131	0.0463308	0.103609	0.00480762	0.0572777	0.167082	0.256666	0.000269451	0.0895848	0.242076	0.182902	6.08559e-06	-0.0591733	0.419467	0.359407	0.000187575	-0.0600603	0.160293	0.169026	0.49697	0.00873269
GNG2	2.69014	2.28798	5.58538e-05	-0.402167	1.24123	1.86648	1.11114e-10	0.625247	2.24814	2.47603	0.00026995	0.227887	1.00031	1.20536	4.24743e-19	0.205049	1.06082	1.17625	2.98538e-07	0.115427	0.495425	0.942109	2.96829e-66	0.446684
BIN2	0.291597	0.620734	7.72075e-14	0.329137	0.276753	0.565299	5.59377e-09	0.288546	0.386866	0.515865	0.000271158	0.128999	0.975227	1.03212	0.00601919	0.0568925	1.08494	1.07267	0.526377	-0.0122728	0.914776	0.916327	0.943807	0.00155124
TAF10	0.1883	0.335472	2.23757e-05	0.147172	0.111778	0.195983	0.00389696	0.0842044	0.164259	0.256063	0.000271819	0.0918038	0.366304	0.230116	6.33275e-19	-0.136188	0.448538	0.356969	1.02231e-08	-0.0915689	0.290201	0.201827	7.2755e-08	-0.088374
ATP5PO	0.119757	0.27769	2.53575e-07	0.157933	0.123957	0.250527	0.000133785	0.12657	0.23888	0.346019	0.000274468	0.107138	0.407419	0.287144	5.88345e-14	-0.120275	0.516292	0.393195	1.43933e-14	-0.123096	0.265687	0.285752	0.215739	0.0200652
RPL37A	1.4283	1.88961	4.83279e-15	0.461318	1.03831	1.80357	1.38954e-28	0.765257	1.89684	2.02873	0.000289522	0.13189	2.26869	1.80811	5.39742e-87	-0.460579	2.74735	2.42695	8.65693e-58	-0.320393	2.19511	1.8934	2.35904e-34	-0.301706
DOCK2	0.713946	0.505279	5.25259e-05	-0.208667	0.313432	0.586407	3.81438e-08	0.272975	0.425056	0.306461	0.000291468	-0.118596	0.672827	0.944161	4.71726e-41	0.271334	0.734894	0.999931	3.53757e-41	0.265038	0.627616	0.817082	3.98251e-21	0.189466
ATP5MG	0.539668	0.863398	5.31353e-12	0.32373	0.580925	0.87283	1.07072e-08	0.291905	0.806557	0.943187	0.000292715	0.13663	0.973482	0.708669	1.96094e-40	-0.264813	1.2955	1.06826	1.41791e-35	-0.227241	0.957142	0.72655	1.4913e-27	-0.230592
RBIS	0.140797	0.245504	0.00115645	0.104707	0.0781031	0.202137	2.25991e-05	0.124034	0.183717	0.278926	0.000301136	0.0952093	0.334647	0.271228	2.57565e-05	-0.063419	0.478244	0.408683	1.98888e-05	-0.0695606	0.210823	0.255483	0.00303518	0.0446603
UQCRH	0.322859	0.58663	2.31437e-09	0.26377	0.385317	0.752286	6.38445e-12	0.366969	0.569731	0.713545	0.000304612	0.143813	0.642202	0.412642	2.26262e-32	-0.22956	0.777263	0.634392	3.46877e-14	-0.142871	0.804387	0.416094	2.57477e-71	-0.388293
ATP5PF	0.111358	0.347369	3.14049e-13	0.236011	0.0849306	0.193168	0.000309784	0.108238	0.178514	0.273931	0.000308181	0.0954165	0.462577	0.300398	1.57463e-22	-0.162179	0.674326	0.498718	2.7169e-24	-0.175608	0.342912	0.310634	0.0679453	-0.0322777
CRYBG1	0.57603	0.44821	0.0195414	-0.127819	0.61343	1.06854	7.2414e-12	0.455107	0.608343	0.462926	0.000311299	-0.145417	0.141447	0.188304	0.00011151	0.0468576	0.226329	0.337637	6.6823e-14	0.111308	0.0915099	0.231466	7.22765e-27	0.139956
MACF1	0.790321	0.677093	0.0425441	-0.113228	0.440903	0.764424	1.47115e-08	0.323521	0.599342	0.456901	0.000315554	-0.142442	0.79898	1.03696	2.78878e-29	0.237982	0.834091	1.06444	5.29293e-29	0.230353	0.725643	1.00302	5.90953e-40	0.277378
RPL18	1.20856	1.85386	1.77014e-21	0.645295	1.25322	2.19694	1.17209e-29	0.943715	1.95715	2.0971	0.000317734	0.139948	2.38218	1.91828	5.42151e-80	-0.463898	2.48015	2.18073	1.14815e-51	-0.299419	2.2887	1.9987	5.43785e-31	-0.289995
C4orf3	0.108398	0.262976	1.97554e-07	0.154578	0.0591471	0.12366	0.00596568	0.0645124	0.202553	0.299864	0.000319326	0.0973106	0.46581	0.313825	8.84046e-20	-0.151985	0.649806	0.491016	2.34986e-20	-0.15879	0.330475	0.303769	0.128989	-0.0267057
AC010894.3	0.311542	0.620535	3.08653e-11	0.308993	0.124645	0.250489	6.08588e-05	0.125845	0.315849	0.433972	0.000327819	0.118124	0.3035	0.368841	6.34256e-05	0.0653415	0.309507	0.383278	1.62419e-06	0.0737709	0.22221	0.317366	6.28419e-09	0.0951563
MRTFA	0.617246	0.484766	0.0136917	-0.13248	0.302975	0.562734	2.42127e-07	0.259759	0.3886	0.270288	0.000343646	-0.118312	0.238159	0.390977	2.09041e-21	0.152819	0.335782	0.468766	1.26615e-14	0.132984	0.1316	0.362613	2.15067e-46	0.231012
MATK	0.373202	0.618987	3.80701e-08	0.245785	0.232191	0.503951	2.54902e-10	0.27176	0.418706	0.545139	0.000350713	0.126433	0.483983	0.394256	3.77615e-07	-0.0897276	0.533275	0.496829	0.0360236	-0.0364462	0.317321	0.427617	1.38936e-09	0.110296
ATP5MPL	0.230495	0.438582	9.69924e-08	0.208087	0.182416	0.349287	1.83667e-05	0.16687	0.323499	0.438649	0.000353766	0.11515	0.507242	0.332367	1.2936e-23	-0.174875	0.725899	0.570932	2.48729e-18	-0.154967	0.360517	0.288876	0.000100681	-0.0716404
DNAJB6	1.29927	1.49908	0.000519758	0.199811	0.971603	1.52582	3.29384e-16	0.554218	1.0927	1.27021	0.000362793	0.177503	0.435285	0.424211	0.533891	-0.0110738	0.528084	0.527868	0.989975	-0.000216228	0.37289	0.347932	0.186431	-0.0249579
PICALM	1.0166	0.904465	0.0474056	-0.112132	0.381987	0.632981	2.08507e-06	0.250994	1.09925	0.936314	0.000367826	-0.162931	0.696886	1.00072	3.53012e-51	0.303836	0.858691	1.09042	2.75926e-30	0.23173	0.671924	0.874133	4.32819e-22	0.202209
CREBBP	1.06661	0.898601	0.00171021	-0.168011	0.458486	0.77353	1.35192e-08	0.315044	0.778006	0.634511	0.000371067	-0.143494	0.409802	0.57513	1.79177e-20	0.165328	0.455917	0.593589	8.38046e-15	0.137672	0.21469	0.500963	4.3521e-53	0.286274
PABPC1	1.66232	1.46363	0.000331573	-0.198689	1.33229	1.7891	3.45453e-14	0.45681	1.32502	1.17625	0.00039122	-0.148769	0.848203	0.925968	7.60268e-05	0.0777649	0.841978	0.941546	4.62827e-08	0.0995678	0.850371	0.851925	0.939529	0.00155378
CTSD	0.241147	0.387679	0.000141005	0.146531	0.135182	0.260514	0.000275444	0.125332	0.176163	0.264898	0.000395284	0.0887349	0.355673	0.283987	6.40664e-06	-0.0716858	0.432407	0.31756	5.69163e-13	-0.114848	0.202167	0.262383	6.53442e-05	0.0602164
CDR2	0.219608	0.148096	0.0494715	-0.0715113	0.138516	0.235661	0.00532515	0.0971455	0.181951	0.101216	0.000397099	-0.0807351	0.161466	0.275739	1.84121e-15	0.114274	0.237265	0.35537	1.77177e-13	0.118105	0.0902048	0.252325	1.21224e-30	0.16212
TAB2	0.731274	0.523308	0.000243855	-0.207966	0.374234	0.655455	9.03791e-08	0.281221	0.456993	0.33184	0.000410681	-0.125153	0.157462	0.271922	1.92977e-16	0.11446	0.245715	0.339371	8.90251e-10	0.0936557	0.122766	0.280888	1.01191e-25	0.158122
MKLN1	0.922097	0.707217	7.79854e-05	-0.21488	0.414528	0.693228	3.2592e-07	0.2787	0.61372	0.475779	0.000414581	-0.137941	0.378789	0.52326	1.4593e-16	0.144471	0.478402	0.631614	9.02966e-17	0.153212	0.184411	0.433493	4.50953e-46	0.249081
CD81	0.324723	0.607212	1.45584e-10	0.282488	0.172879	0.335268	1.05857e-05	0.162389	0.394216	0.518677	0.000426963	0.12446	0.586892	0.457268	1.70015e-12	-0.129624	0.838714	0.720518	1.01008e-10	-0.118196	0.361435	0.432035	0.000142628	0.0705998
AC118549.1	0.161523	0.228086	0.0443244	0.0665631	0.121201	0.222612	0.00114623	0.101411	0.257356	0.165088	0.000432517	-0.0922684	0.200692	0.34083	2.20867e-20	0.140138	0.267729	0.359305	5.89244e-09	0.0915751	0.092181	0.259793	8.98645e-35	0.167612
STAU1	0.522118	0.628638	0.0382182	0.10652	0.461026	0.652565	0.000204311	0.191539	0.476064	0.359176	0.000435032	-0.116888	0.213988	0.316934	3.20903e-12	0.102945	0.295629	0.354191	0.000126319	0.0585618	0.144423	0.260985	4.20516e-16	0.116562
RSL24D1	0.245632	0.572423	1.89052e-15	0.326791	0.299908	0.664636	6.82039e-15	0.364728	0.428774	0.550778	0.000435442	0.122004	0.336433	0.289535	0.00224921	-0.0468973	0.443721	0.374436	8.31903e-06	-0.0692845	0.238971	0.242531	0.814627	0.00355987
TRDC	0.160903	0.313547	1.42032e-05	0.152645	0.0680428	0.143358	0.00364111	0.0753151	0.145657	0.232577	0.000458052	0.08692	0.603692	0.517142	0.000416587	-0.0865505	0.435401	0.392579	0.0885763	-0.0428222	0.395835	0.523016	7.25889e-08	0.127181
TOMM5	0.148209	0.389026	3.71064e-12	0.240817	0.0715872	0.203263	2.55122e-06	0.131676	0.186829	0.27835	0.000460234	0.0915202	0.295577	0.19139	2.20757e-14	-0.104187	0.440309	0.334478	2.61134e-12	-0.105831	0.206474	0.192392	0.313954	-0.0140823
SRP19	0.203908	0.44777	4.5434e-11	0.243862	0.181499	0.376702	6.36033e-07	0.195203	0.305757	0.418203	0.000460816	0.112446	0.315913	0.288429	0.0702927	-0.027484	0.472151	0.406493	7.00999e-05	-0.0656579	0.208857	0.264179	0.00022831	0.0553219
CD160	0.0434353	0.190256	9.87917e-09	0.146821	0.068304	0.137362	0.00421584	0.0690584	0.0842598	0.15482	0.000465687	0.0705602	0.42746	0.418907	0.658417	-0.00855333	0.368938	0.367046	0.918418	-0.00189183	0.2091	0.34786	1.14563e-15	0.13876
RPS29	1.51505	2.13181	9.18337e-21	0.616766	1.16514	1.99543	1.16273e-29	0.830284	1.98692	2.11737	0.000470622	0.130449	2.79605	2.30444	3.11475e-80	-0.491611	3.22613	2.87902	2.55895e-48	-0.347104	2.71883	2.36725	4.04493e-42	-0.351589
PAFAH1B1	1.46648	1.27112	0.000407098	-0.195356	0.64748	1.12375	3.28353e-16	0.476271	1.16095	1.00593	0.000473583	-0.155025	0.499259	0.618205	7.68569e-11	0.118946	0.575603	0.680103	1.49439e-08	0.1045	0.271801	0.523826	6.9077e-40	0.252025
GABARAPL1	0.303287	0.430283	0.0035229	0.126996	0.239069	0.340938	0.0127766	0.10187	0.332583	0.448383	0.000474835	0.1158	0.0807809	0.0876077	0.411621	0.0068268	0.135339	0.146087	0.308254	0.0107481	0.0471653	0.0789283	5.33443e-05	0.031763
CD164	0.461218	0.637495	0.000200783	0.176277	0.301976	0.542018	1.4286e-07	0.240042	0.466911	0.597822	0.00047647	0.13091	0.626387	0.580331	0.0152653	-0.0460555	0.500516	0.470513	0.0695059	-0.0300026	0.321951	0.475819	4.62199e-16	0.153868
SMAD3	0.868558	0.485586	5.11301e-11	-0.382972	0.107464	0.191395	0.00996985	0.0839308	0.539449	0.393749	0.000477131	-0.1457	0.180977	0.297762	2.27306e-15	0.116785	0.279211	0.394647	7.16108e-13	0.115436	0.100704	0.262864	1.2049e-30	0.162159
GLRX	0.0908802	0.228872	1.56936e-06	0.137991	0.0554374	0.120723	0.00515523	0.0652855	0.125552	0.205384	0.000488066	0.0798319	0.46349	0.358051	3.1199e-09	-0.105439	0.366855	0.290369	8.53939e-07	-0.0764865	0.319445	0.371969	0.00363572	0.0525236
RPL9	1.30803	1.88648	1.15872e-21	0.57845	1.29779	2.24296	2.69006e-31	0.945168	1.99656	2.12483	0.000506617	0.128275	2.30795	1.89203	5.3042e-69	-0.415922	2.44689	2.16013	9.02369e-48	-0.286758	2.15732	1.8499	4.40098e-34	-0.307424
SCAND1	0.214457	0.349395	0.000148522	0.134938	0.192899	0.323796	0.000476313	0.130897	0.266948	0.373199	0.000509897	0.106251	0.281924	0.187757	1.37872e-12	-0.0941669	0.37821	0.329217	0.00087084	-0.0489931	0.189494	0.189188	0.981976	-0.000306325
CELF1	0.727147	0.609629	0.0193333	-0.117519	0.497193	0.83542	6.42701e-10	0.338227	0.479474	0.359804	0.000511409	-0.11967	0.338504	0.464753	3.93842e-14	0.126249	0.396612	0.541281	5.63875e-17	0.144669	0.157788	0.41551	2.09282e-53	0.257722
FYN	2.34186	2.03977	3.87472e-06	-0.30209	0.964577	1.56208	6.26117e-17	0.597503	2.05915	1.90861	0.000517995	-0.150535	1.16423	1.51957	5.15023e-58	0.355345	1.3073	1.58795	4.52022e-41	0.280645	1.01098	1.44569	3.54513e-76	0.434713
RFX3	0.515893	0.343016	0.0020063	-0.172877	0.320374	0.516759	0.000242212	0.196385	0.655977	0.497282	0.000522862	-0.158695	0.269132	0.449428	1.59004e-24	0.180296	0.419989	0.669627	1.11151e-34	0.249637	0.130132	0.372855	1.39903e-48	0.242723
RHOG	0.240614	0.357855	0.00176258	0.117241	0.0984851	0.231069	1.08393e-05	0.132584	0.231596	0.332185	0.000562216	0.100589	0.225493	0.183274	0.000819017	-0.0422188	0.309652	0.277991	0.022557	-0.0316613	0.150406	0.152585	0.858767	0.00217872
RLF	0.87339	0.747142	0.0210925	-0.126248	0.594013	1.03731	1.38105e-14	0.443294	0.665356	0.531674	0.00056417	-0.133683	0.170934	0.254995	4.69714e-10	0.0840606	0.241459	0.321097	1.13566e-07	0.0796384	0.0911876	0.239738	1.25336e-29	0.148551
SIKE1	0.101384	0.246515	3.80648e-07	0.145131	0.0598853	0.106036	0.0342969	0.0461512	0.0777646	0.140506	0.000573022	0.0627415	0.0859253	0.0931566	0.394531	0.00723133	0.111439	0.128558	0.0765621	0.0171197	0.0553789	0.07677	0.00701785	0.0213911
FYB1	0.319772	0.41964	0.0234801	0.0998685	0.24885	0.515464	4.71004e-09	0.266614	0.532356	0.405608	0.000590536	-0.126749	1.0334	1.2198	1.26475e-18	0.186395	1.32821	1.56102	1.43699e-31	0.232807	0.919527	1.12773	3.82935e-20	0.208208
PIAS1	1.01369	0.901005	0.0458181	-0.112681	0.453029	0.859547	3.46164e-13	0.406518	0.75817	0.618658	0.000608009	-0.139511	0.494707	0.684536	8.9468e-24	0.189829	0.606833	0.765961	5.22095e-16	0.159127	0.498654	0.570259	0.000133746	0.0716057
UFC1	0.210969	0.482943	1.41606e-11	0.271975	0.235048	0.423611	2.43401e-05	0.188563	0.33876	0.455743	0.00062781	0.116983	0.43495	0.305454	6.41093e-15	-0.129496	0.552541	0.420747	6.21576e-15	-0.131794	0.279502	0.298836	0.246762	0.0193337
POLR2G	0.0550341	0.178305	3.16925e-07	0.123271	0.0526312	0.111048	0.006615	0.0584172	0.0969856	0.16328	0.00063469	0.0662942	0.247177	0.181553	3.4537e-07	-0.065624	0.327614	0.258492	1.23985e-06	-0.0691215	0.157209	0.170641	0.285003	0.0134327
MICOS10	0.161952	0.303056	2.15241e-05	0.141104	0.0409293	0.123503	0.000172301	0.0825742	0.141101	0.221072	0.000634785	0.079971	0.383818	0.270672	2.85782e-13	-0.113146	0.562578	0.425757	6.10669e-17	-0.136821	0.244045	0.231295	0.399941	-0.0127504
NUP43	0.0902602	0.0435755	0.0227713	-0.0466846	0.0268979	0.0840696	0.00154991	0.0571716	0.0724452	0.0291394	0.000646064	-0.0433058	0.0624091	0.0941356	0.000121831	0.0317265	0.104961	0.109859	0.598805	0.00489826	0.0356115	0.083007	6.71631e-10	0.0473956
COX7C	0.490017	0.699631	7.33499e-06	0.209614	0.291292	0.518704	3.60533e-07	0.227412	0.660222	0.789054	0.000658012	0.128832	0.967362	0.717135	1.07021e-35	-0.250227	1.35549	1.16671	5.42684e-25	-0.188776	0.95206	0.789799	1.44858e-14	-0.16226
CD48	0.287009	0.417839	0.000833268	0.13083	0.170499	0.389262	1.21783e-08	0.218764	0.398095	0.514294	0.000666474	0.116199	1.08593	0.892101	3.76285e-21	-0.19383	1.27938	1.09523	5.56681e-22	-0.184142	0.915347	0.795253	5.09394e-09	-0.120094
CCDC59	0.298079	0.535664	1.87893e-07	0.237585	0.261423	0.620629	4.96535e-14	0.359206	0.307755	0.420984	0.000667402	0.113229	0.183615	0.156894	0.0245498	-0.0267201	0.25826	0.228641	0.0286186	-0.0296196	0.120165	0.152494	0.00624774	0.0323297
KDM2A	1.0299	0.927567	0.0464547	-0.102335	0.601313	0.941719	5.5329e-09	0.340406	0.756147	0.619319	0.00066906	-0.136828	0.422318	0.62369	3.804e-28	0.201371	0.506097	0.700946	1.08916e-25	0.194849	0.313001	0.514122	1.62811e-27	0.201121
UQCRQ	0.143282	0.363831	2.90711e-10	0.220549	0.0998654	0.247163	4.18429e-06	0.147298	0.179571	0.265673	0.00067936	0.0861019	0.299157	0.208886	1.32851e-10	-0.0902713	0.459818	0.371201	3.43178e-08	-0.0886171	0.196732	0.199063	0.866518	0.00233087
DDIT4	0.415961	0.647541	9.44585e-06	0.23158	0.338042	0.660038	1.68105e-08	0.321996	0.324039	0.444582	0.000686251	0.120543	0.206603	0.182558	0.0616556	-0.0240444	0.21601	0.191699	0.0622062	-0.0243105	0.160368	0.21072	0.000222701	0.0503516
PNRC1	1.17071	1.35807	0.000211933	0.187362	0.822471	1.25182	5.53609e-14	0.429345	1.28237	1.41485	0.000692019	0.132481	0.849017	0.746961	3.65014e-07	-0.102057	0.937157	0.893298	0.0219169	-0.0438591	0.770918	0.727061	0.0295194	-0.0438579
FAM120AOS	0.124197	0.183041	0.0387084	0.058844	0.0514665	0.111401	0.00492831	0.0599345	0.128258	0.0692919	0.000692454	-0.058966	0.10394	0.121372	0.0722297	0.0174315	0.110216	0.123145	0.187097	0.012929	0.056124	0.102477	1.31502e-07	0.046353
CBX5	0.0938398	0.147188	0.0391592	0.0533484	0.022927	0.0897868	0.000297958	0.0668598	0.0954279	0.0452292	0.000699161	-0.0501987	0.111689	0.136658	0.0143505	0.0249693	0.138835	0.155454	0.13273	0.0166182	0.0668813	0.157465	1.32771e-17	0.0905838
ARPC4	0.226915	0.45972	7.68386e-10	0.232805	0.129767	0.240992	0.000895307	0.111225	0.246898	0.34558	0.000707354	0.0986822	0.376057	0.332848	0.00738644	-0.0432088	0.598722	0.501332	1.01532e-08	-0.0973901	0.347342	0.29013	0.00139668	-0.0572123
PSME4	1.07658	0.937153	0.0175938	-0.13943	0.874449	1.06822	0.00346857	0.193774	0.82325	0.675971	0.000736086	-0.147279	0.248375	0.383303	3.95473e-18	0.134928	0.354466	0.448499	1.23229e-08	0.0940333	0.131265	0.335583	3.42719e-42	0.204318
NPM1	0.797785	1.16483	2.40603e-11	0.367045	0.67126	1.20829	9.021e-20	0.53703	0.972761	1.10776	0.000754597	0.134996	1.05808	0.885278	2.70506e-17	-0.172805	1.17276	1.02677	1.49216e-15	-0.145996	0.92646	0.869177	0.0053487	-0.0572834
ISG15	0.415503	0.751668	2.16773e-08	0.336165	0.156944	0.429456	1.36425e-07	0.272511	0.240875	0.35024	0.000803613	0.109366	0.318307	0.198485	3.07357e-17	-0.119822	0.391057	0.289123	1.40777e-11	-0.101934	0.193745	0.195301	0.909718	0.00155596
HSPA8	0.438008	0.61913	0.000177009	0.181122	0.143174	0.402042	2.37323e-10	0.258868	0.520083	0.652259	0.000813281	0.132176	0.937802	0.70699	3.42701e-30	-0.230811	1.16785	0.976498	4.53043e-22	-0.191356	0.816848	0.650485	1.22297e-16	-0.166362
RPS18	1.89117	2.37981	1.81817e-13	0.488638	1.59473	2.76254	3.19104e-34	1.16782	2.51767	2.65644	0.000818219	0.138767	2.9142	2.43613	5.43635e-73	-0.478067	3.24245	2.89842	9.07426e-47	-0.344033	2.65511	2.32975	2.97395e-35	-0.325358
ZMYM2	0.249063	0.353525	0.0111442	0.104463	0.229581	0.458808	7.5185e-07	0.229227	0.351274	0.246029	0.00082915	-0.105246	0.246363	0.363039	7.39207e-14	0.116676	0.386087	0.519057	7.02896e-14	0.13297	0.124436	0.303116	4.32578e-33	0.17868
RNF138	0.333132	0.454936	0.00777136	0.121804	0.305324	0.549617	4.17616e-07	0.244294	0.292983	0.199525	0.000831451	-0.0934576	0.11664	0.15028	0.00156322	0.0336401	0.148311	0.191301	0.000298233	0.0429904	0.0565936	0.138804	6.32011e-16	0.0822106
RBPJ	0.848224	0.66646	0.00118832	-0.181764	0.248506	0.487623	3.04812e-07	0.239118	0.70276	0.563035	0.000881818	-0.139725	0.20009	0.245742	0.000864109	0.0456518	0.230271	0.284565	0.000134479	0.0542947	0.095692	0.205072	6.8593e-18	0.10938
TTC38	0.148638	0.400591	3.64299e-12	0.251953	0.173044	0.283379	0.00181211	0.110336	0.165234	0.253423	0.000886362	0.0881891	0.456526	0.422682	0.061447	-0.0338438	0.454653	0.387294	0.000131749	-0.0673589	0.19844	0.331041	5.1416e-16	0.132601
TMIGD2	0.0716923	0.211624	2.03865e-07	0.139932	0.0652365	0.155142	0.000424236	0.089905	0.115649	0.190271	0.000893468	0.0746214	0.131056	0.13561	0.667666	0.00455454	0.0427315	0.0582303	0.0337898	0.0154987	0.102998	0.148819	5.59978e-05	0.04582
SNU13	0.347644	0.676916	7.44904e-13	0.329272	0.343923	0.637878	1.13848e-09	0.293954	0.472803	0.592823	0.000901015	0.12002	0.373694	0.300152	2.81435e-06	-0.0735422	0.515677	0.428533	7.92513e-08	-0.0871434	0.244903	0.267145	0.156065	0.0222424
COPS9	0.111548	0.416877	3.63688e-19	0.305329	0.0498249	0.151184	1.11596e-05	0.101359	0.21475	0.305944	0.000907603	0.0911945	0.360504	0.247372	4.90832e-14	-0.113131	0.672998	0.509298	1.24226e-21	-0.1637	0.267966	0.260077	0.617728	-0.00788946
SRSF11	0.906833	1.01417	0.0316663	0.107334	0.848968	1.35769	1.52615e-18	0.508721	0.872263	0.742477	0.0009656	-0.129786	0.607736	0.667408	0.00163019	0.0596722	0.741026	0.824031	5.58398e-06	0.0830049	0.502597	0.540239	0.0458625	0.0376415
ZXDC	0.113028	0.187776	0.00862791	0.0747483	0.0923957	0.142886	0.0464938	0.0504907	0.145804	0.081338	0.000990345	-0.0644661	0.115008	0.194539	4.45542e-12	0.0795306	0.177565	0.238133	1.79476e-06	0.0605683	0.065517	0.157253	6.28842e-18	0.0917364
MAGOH	0.26797	0.55105	8.99417e-12	0.283081	0.18834	0.363315	4.56275e-06	0.174975	0.302275	0.401418	0.00103472	0.0991427	0.250179	0.196722	3.5081e-05	-0.0534575	0.387341	0.306133	1.89809e-08	-0.0812083	0.161802	0.177605	0.206209	0.0158034
RPS23	1.49117	2.11069	2.70775e-19	0.61952	1.28012	2.23778	1.32722e-28	0.957661	2.2832	2.41317	0.00106484	0.129966	2.57412	2.08966	3.54218e-81	-0.484465	2.86815	2.54422	5.12629e-51	-0.323927	2.54682	2.26112	1.86991e-28	-0.285699
CEBPB	0.396499	0.487298	0.0445924	0.0907992	0.0715872	0.186274	9.7534e-05	0.114687	0.27042	0.37814	0.00111478	0.10772	0.183654	0.143368	0.000704246	-0.0402858	0.257715	0.202137	1.55559e-05	-0.0555781	0.10278	0.105756	0.77565	0.00297601
UBE2W	0.211369	0.299849	0.017471	0.0884796	0.0672866	0.131452	0.0109388	0.0641654	0.232116	0.149254	0.00114179	-0.0828622	0.186505	0.279617	3.6495e-11	0.0931118	0.266981	0.32934	3.72104e-05	0.0623594	0.109187	0.233018	3.13184e-20	0.123831
IREB2	0.186159	0.289133	0.00346931	0.102975	0.0984851	0.212236	0.000103471	0.113751	0.228863	0.149485	0.00115584	-0.0793778	0.173016	0.22623	2.22859e-05	0.0532144	0.215432	0.2649	0.000229707	0.0494679	0.102963	0.209192	8.13969e-18	0.106229
RPL8	1.10939	1.49256	1.51994e-10	0.38317	1.16091	2.00168	8.3934e-31	0.840767	1.65095	1.77409	0.00116746	0.123143	2.00168	1.59107	1.89287e-72	-0.410606	2.19959	1.93936	2.85337e-40	-0.260239	1.93727	1.63056	5.44836e-34	-0.306708
PPP1R16B	1.81069	1.68071	0.0451063	-0.129974	0.708679	1.07138	5.69735e-08	0.3627	1.19963	1.04474	0.00126375	-0.154895	0.252071	0.396674	2.78311e-18	0.144603	0.356825	0.504477	1.43755e-16	0.147652	0.121639	0.376559	1.5864e-57	0.25492
NAXE	0.0217177	0.0811757	0.000296243	0.059458	0.0112251	0.062964	0.000337812	0.051739	0.0311527	0.0719594	0.00128	0.0408067	0.10947	0.0897671	0.0258063	-0.0197029	0.157616	0.117766	8.98029e-05	-0.0398504	0.0589056	0.0621383	0.66841	0.00323272
FAF2	0.165726	0.232592	0.0436691	0.0668651	0.0883745	0.174877	0.00188889	0.0865026	0.192386	0.120114	0.00128031	-0.0722711	0.160354	0.226938	1.26023e-07	0.0665841	0.194881	0.238932	0.000826665	0.04405	0.0820416	0.196211	5.99532e-22	0.114169
HMGN3	0.167872	0.44777	8.36295e-14	0.279898	0.145504	0.269046	0.000260218	0.123542	0.269918	0.366667	0.00128562	0.0967488	0.535448	0.54255	0.70618	0.00710178	0.596885	0.532443	0.000285319	-0.0644421	0.332562	0.46978	2.65707e-13	0.137218
RPL29	1.32847	1.7184	1.05189e-10	0.389924	1.2628	2.11125	4.66732e-27	0.84845	1.84378	1.965	0.00129619	0.121219	2.31951	1.84119	4.121e-85	-0.478318	2.44482	2.12918	1.33966e-61	-0.315633	2.11179	1.78572	2.47018e-37	-0.326073
AKAP13	1.57863	1.34097	0.000117903	-0.237661	1.209	1.90511	8.59938e-22	0.696108	1.65309	1.50898	0.00132792	-0.144112	1.13223	1.33718	3.44523e-24	0.204954	1.18889	1.39941	1.11088e-27	0.210513	0.88406	1.18169	2.0107e-47	0.297633
MED13	0.80508	0.652346	0.00542624	-0.152734	0.379017	0.608723	5.59025e-06	0.229706	0.696502	0.566479	0.00138191	-0.130023	0.235739	0.400681	4.22145e-25	0.164942	0.366039	0.510115	3.96979e-17	0.144076	0.126833	0.342772	2.97116e-43	0.215939
CTSC	0.243636	0.453066	8.95483e-07	0.20943	0.0942528	0.175349	0.00350783	0.0810957	0.202528	0.292723	0.00138383	0.0901953	0.815576	0.738309	0.000159841	-0.0772671	1.02343	0.874003	1.98379e-14	-0.149424	0.447683	0.664503	3.64264e-23	0.21682
PLEKHF1	0.122097	0.302275	7.22133e-08	0.180179	0.0776262	0.127301	0.0419528	0.0496752	0.138133	0.210546	0.00140829	0.0724125	0.268961	0.207002	4.06983e-06	-0.0619588	0.340638	0.253985	1.16655e-09	-0.0866536	0.174427	0.191412	0.200472	0.0169854
FNIP1	0.998372	0.797906	0.000667083	-0.200466	0.312201	0.561299	2.68766e-07	0.249098	0.843192	0.705561	0.00144865	-0.137631	0.208876	0.334858	4.65136e-16	0.125983	0.28816	0.374114	1.09675e-07	0.0859539	0.113208	0.288203	2.27849e-33	0.174996
GAS5	0.347814	0.538822	2.18504e-05	0.191008	0.446756	0.779421	2.36674e-11	0.332665	0.62846	0.513254	0.00145571	-0.115206	0.489365	0.403405	1.73296e-06	-0.0859598	0.537977	0.563638	0.158035	0.0256616	0.619532	0.470911	4.65534e-14	-0.148621
KRT10	0.160473	0.462938	2.27427e-16	0.302465	0.106643	0.251666	6.29094e-06	0.145024	0.224625	0.31471	0.00145699	0.090085	0.327748	0.252236	2.26607e-07	-0.0755118	0.472875	0.356373	1.51178e-13	-0.116503	0.204723	0.220505	0.266772	0.0157811
CEBPD	0.153728	0.227529	0.0473732	0.0738016	0.129093	0.25674	0.000468409	0.127647	0.18554	0.278495	0.00150482	0.0929551	0.281315	0.283185	0.907124	0.00186977	0.116579	0.142897	0.0281582	0.0263182	0.212304	0.26715	0.000633678	0.0548457
PEX2	0.083291	0.17605	0.000226683	0.0927588	0.0537959	0.12781	0.0012547	0.0740142	0.0867286	0.147734	0.00150531	0.0610052	0.163889	0.159479	0.696753	-0.00440983	0.193088	0.205075	0.329854	0.0119878	0.0916203	0.136564	1.87404e-05	0.0449434
CYLD	0.907506	0.776078	0.0142897	-0.131428	0.414022	0.71662	1.15933e-08	0.302598	0.695278	0.569452	0.00154598	-0.125825	0.220989	0.294469	2.48652e-07	0.0734799	0.296276	0.398451	3.03273e-11	0.102176	0.123886	0.281624	5.56137e-28	0.157738
RPS12	1.87752	2.3994	3.3699e-13	0.521885	1.97644	2.62876	6.06251e-16	0.652313	2.50298	2.6305	0.0015587	0.127523	2.90204	2.38705	6.64633e-79	-0.514993	3.32471	2.95554	1.53136e-50	-0.369167	2.94496	2.57682	5.83704e-44	-0.36814
CWC15	0.152693	0.370817	1.25145e-10	0.218123	0.152281	0.29639	5.46728e-05	0.144109	0.186038	0.266214	0.00158461	0.0801759	0.260033	0.19789	3.59374e-06	-0.0621426	0.367866	0.302526	1.10603e-05	-0.0653396	0.178144	0.195877	0.193806	0.0177335
ATP10A	0.336039	0.45911	0.0128207	0.123072	0.232195	0.361433	0.0029587	0.129238	0.42056	0.307162	0.0015854	-0.113398	0.259688	0.423003	5.87998e-21	0.163316	0.279771	0.362725	1.32795e-06	0.0829537	0.139969	0.420474	1.42337e-59	0.280505
ARPC2	1.32029	1.43282	0.0221936	0.112522	0.826805	1.4327	1.62325e-25	0.605894	1.35326	1.47485	0.00167106	0.121592	1.60812	1.33651	3.69639e-42	-0.271611	1.76916	1.4957	2.13368e-54	-0.273457	1.26515	1.16892	1.6098e-05	-0.096234
LCP1	0.915234	1.16414	1.09952e-05	0.248905	0.33539	0.658802	3.44029e-10	0.323412	0.83524	0.9776	0.00167366	0.14236	1.4407	1.42221	0.353	-0.0184884	1.33236	1.28106	0.00848341	-0.0513028	1.10911	1.27277	2.5876e-14	0.163651
DEAF1	0.0438652	0.109813	0.00204767	0.0659475	0.0168376	0.0688372	0.000485295	0.0519997	0.0981335	0.0473801	0.00170783	-0.0507533	0.0584017	0.069168	0.144359	0.0107664	0.0813463	0.104424	0.00822559	0.0230775	0.0355647	0.0771621	1.8832e-08	0.0415974
ENSA	0.551138	0.786215	1.4704e-05	0.235077	0.402071	0.899471	9.26114e-18	0.4974	0.648397	0.776254	0.00172544	0.127857	0.329614	0.349884	0.202016	0.0202706	0.467236	0.456773	0.52985	-0.0104628	0.197147	0.308311	1.29945e-12	0.111164
NDUFA6	0.107968	0.319015	2.4663e-10	0.211047	0.108819	0.237332	0.000112766	0.128513	0.171755	0.247429	0.00190287	0.0756748	0.267297	0.163554	1.22982e-14	-0.103742	0.40317	0.311614	1.33176e-09	-0.0915556	0.263602	0.167348	4.15999e-10	-0.0962539
XRCC6	0.31274	0.448117	0.00131414	0.135376	0.215188	0.485086	2.10723e-10	0.269898	0.372117	0.476084	0.00190702	0.103967	0.320155	0.306119	0.351741	-0.0140365	0.428977	0.384431	0.00478305	-0.0445459	0.180028	0.269152	1.11479e-09	0.0891236
TRRAP	0.18577	0.307567	0.000578767	0.121797	0.107381	0.230124	0.000149919	0.122743	0.189774	0.118195	0.00192	-0.0715798	0.144774	0.26049	1.42006e-18	0.115716	0.200854	0.267655	8.98986e-07	0.0668009	0.0827422	0.229037	3.25096e-32	0.146295
CACYBP	0.0969896	0.208114	0.000115562	0.111125	0.0647596	0.156162	0.000546037	0.0914026	0.273327	0.375339	0.00196342	0.102012	0.221841	0.170423	2.85133e-05	-0.0514173	0.27724	0.232767	0.00106183	-0.0444737	0.14336	0.179732	0.003332	0.0363722
FBXO38	0.0898303	0.148882	0.0260415	0.0590521	0.0168376	0.0816416	9.10651e-05	0.0648041	0.155888	0.0929819	0.00197682	-0.0629062	0.0887308	0.147087	1.17974e-08	0.0583562	0.150511	0.179002	0.0147705	0.028491	0.0433647	0.115001	3.91465e-15	0.0716367
HNRNPH3	0.413182	0.630943	2.47313e-06	0.217762	0.39231	0.70663	1.02407e-09	0.31432	0.437441	0.547915	0.00199135	0.110474	0.308075	0.301865	0.680911	-0.00620977	0.420088	0.415501	0.773825	-0.00458676	0.198944	0.277804	2.16696e-07	0.0788605
COX5A	0.155178	0.341677	8.49931e-08	0.186499	0.163933	0.36949	5.54117e-08	0.205558	0.197471	0.279495	0.00208913	0.0820239	0.351442	0.274547	2.71447e-07	-0.0768953	0.44079	0.3435	2.35146e-10	-0.0972904	0.220251	0.239746	0.19071	0.0194946
ATP5PD	0.0510245	0.139919	0.000110244	0.0888947	0.0470186	0.124205	0.000750832	0.0771867	0.0960744	0.158118	0.00209791	0.062044	0.334295	0.241113	5.55683e-10	-0.0931821	0.457113	0.353438	1.45237e-10	-0.103674	0.216582	0.216329	0.98636	-0.000253077
UQCRFS1	0.200093	0.431465	1.15823e-09	0.231372	0.207673	0.437981	8.74861e-09	0.230308	0.257984	0.347704	0.00213744	0.0897195	0.259194	0.230698	0.0340478	-0.028496	0.360656	0.314813	0.0015177	-0.0458437	0.147328	0.18845	0.000981499	0.0411224
MED27	0.221046	0.297716	0.0484526	0.0766705	0.0867832	0.215912	3.4218e-05	0.129129	0.232362	0.155078	0.00215137	-0.077284	0.119697	0.231517	5.29677e-19	0.11182	0.240744	0.288009	0.00133481	0.0472652	0.0715782	0.208132	2.27932e-29	0.136554
LEPROTL1	0.368308	0.693582	8.13535e-12	0.325274	0.496994	0.93525	1.61499e-16	0.438256	0.841358	0.972825	0.0021815	0.131466	0.286821	0.33277	0.00335643	0.045949	0.381625	0.414292	0.0398503	0.032667	0.179395	0.313871	6.51521e-18	0.134477
CORO1A	0.305019	0.486058	4.49337e-05	0.181039	0.224611	0.422217	2.45461e-06	0.197606	0.302275	0.401912	0.00220741	0.099637	1.04385	0.781598	1.10772e-36	-0.262255	1.25196	1.02937	8.42606e-30	-0.222589	0.898532	0.749316	7.03703e-13	-0.149216
BACH1	0.609986	0.475836	0.00911189	-0.13415	0.129882	0.286441	1.6128e-05	0.156559	0.444169	0.33651	0.00224493	-0.107658	0.269838	0.337294	2.85069e-05	0.0674561	0.194239	0.251402	8.56048e-05	0.0571632	0.129145	0.286979	1.90145e-23	0.157834
USP9X	0.661898	0.472862	0.00014739	-0.189036	0.414004	0.649287	8.07708e-06	0.235284	0.555631	0.441501	0.00226843	-0.114129	0.185017	0.308232	1.36779e-18	0.123215	0.243886	0.341757	1.97843e-11	0.0978711	0.120509	0.30664	5.91625e-37	0.186132
NCL	0.893447	1.07484	0.00131562	0.18139	0.508142	0.963026	1.27765e-15	0.454884	0.886812	1.01579	0.00227461	0.128982	1.06977	1.08036	0.606612	0.010594	1.1269	1.12243	0.816194	-0.00447159	0.858196	0.928247	0.000654885	0.0700519
RACK1	1.08135	1.39806	5.16301e-10	0.316715	1.02533	1.79775	3.43687e-28	0.772421	1.35519	1.47	0.00231141	0.114803	1.85245	1.46938	1.50599e-67	-0.383065	1.96523	1.71425	1.90234e-43	-0.250978	1.77175	1.48822	4.17714e-33	-0.283527
ATP5MC2	0.391261	0.628985	1.24719e-07	0.237724	0.277357	0.582637	1.64372e-11	0.30528	0.505371	0.613906	0.00232709	0.108535	0.965818	0.716388	9.42093e-36	-0.24943	1.06198	0.896498	4.42953e-20	-0.165479	0.873484	0.668547	1.56355e-23	-0.204937
TTC21B	0.214457	0.302046	0.0180494	0.0875892	0.160489	0.261972	0.00454439	0.101483	0.178487	0.112256	0.00234179	-0.0662307	0.0959352	0.168263	1.47436e-11	0.0723276	0.155832	0.190082	0.00389598	0.0342502	0.0586669	0.129199	5.04476e-13	0.0705316
GTF2A2	0.100999	0.234793	3.13544e-06	0.133794	0.0626915	0.115711	0.0209536	0.0530195	0.163582	0.236444	0.00247238	0.0728615	0.269491	0.190902	2.85101e-09	-0.0785892	0.314663	0.266718	0.000464995	-0.0479453	0.170007	0.18296	0.331515	0.0129525
MT-ND3	2.68838	2.53878	0.00629969	-0.1496	1.72635	2.32432	9.044e-17	0.597971	2.11766	1.99307	0.00260708	-0.124582	3.00679	3.16974	6.78051e-20	0.162957	2.86217	3.00241	4.34056e-15	0.140238	3.00281	3.29182	3.31041e-47	0.28901
PPP6R3	0.871419	0.739089	0.0204844	-0.132331	0.296378	0.581892	4.88833e-09	0.285515	0.735488	0.611818	0.00268304	-0.12367	0.47352	0.664081	4.66421e-24	0.190561	0.530176	0.73115	3.67903e-27	0.200974	0.381762	0.565883	1.16648e-21	0.184122
TERF1	0.139999	0.260496	0.000155636	0.120497	0.114374	0.178166	0.0265615	0.0637928	0.142305	0.210921	0.00272986	0.0686161	0.179285	0.209785	0.013443	0.0305001	0.268968	0.265335	0.792237	-0.00363261	0.10204	0.179388	1.65697e-11	0.0773478
SERBP1	0.691174	0.813393	0.0193295	0.122219	0.554673	0.935463	1.54594e-12	0.38079	0.680585	0.796175	0.00274367	0.11559	0.786888	0.70609	4.20519e-05	-0.0807977	0.806167	0.777076	0.114514	-0.0290907	0.659021	0.651672	0.709747	-0.00734883
ZNF131	0.361148	0.452954	0.0314038	0.0918058	0.207723	0.395001	6.69232e-06	0.187278	0.344665	0.252934	0.00274544	-0.0917309	0.258319	0.378077	4.75334e-14	0.119757	0.349925	0.43171	9.77527e-07	0.0817849	0.145568	0.324324	3.0863e-32	0.178756
SPAG9	1.11668	0.930126	0.00239153	-0.18655	0.414302	0.748305	5.56286e-09	0.334003	0.460129	0.352019	0.00277587	-0.10811	0.179922	0.28997	2.47275e-15	0.110047	0.271725	0.377209	8.74523e-12	0.105484	0.0971767	0.236796	2.65286e-27	0.13962
STK10	1.23145	1.03919	0.000990599	-0.19226	0.331272	0.522326	6.37589e-05	0.191054	0.916601	0.789482	0.00278664	-0.127119	0.854982	1.08804	7.21343e-29	0.233055	0.919391	1.09405	8.70595e-19	0.174656	0.722469	0.966479	4.4332e-32	0.244011
CDK17	1.73307	1.51658	0.000561678	-0.216493	1.055	1.67464	6.53222e-17	0.619641	1.29474	1.15218	0.00288465	-0.142556	0.411005	0.601352	1.15786e-22	0.190347	0.534025	0.668422	3.1976e-12	0.134398	0.223165	0.593539	6.79623e-81	0.370373
ANKRD27	0.130116	0.205702	0.0181462	0.0755864	0.0706335	0.147508	0.00179228	0.076875	0.116736	0.0637282	0.00290184	-0.0530077	0.0865263	0.148209	6.66145e-10	0.0616823	0.10809	0.151012	4.91514e-05	0.0429214	0.0539708	0.12965	1.08567e-14	0.0756792
DDX39B	0.372272	0.481601	0.0112348	0.109329	0.215303	0.416242	1.03143e-06	0.200939	0.349979	0.264008	0.00303342	-0.0859705	0.319746	0.364261	0.00401292	0.0445152	0.383278	0.417125	0.0321234	0.0338477	0.168286	0.33313	5.29104e-28	0.164844
ELOVL5	1.01833	0.772547	2.64114e-05	-0.245781	0.225309	0.506669	3.55963e-09	0.28136	0.597717	0.477666	0.00306596	-0.120051	0.162974	0.259879	2.00432e-13	0.0969055	0.240172	0.32128	2.98514e-08	0.081108	0.123994	0.254141	1.3111e-20	0.130148
HBS1L	0.305535	0.40166	0.0201522	0.0961249	0.229274	0.395417	6.54203e-05	0.166143	0.261458	0.180147	0.00313423	-0.0813116	0.122479	0.187916	7.38928e-09	0.0654369	0.177679	0.237112	4.80498e-06	0.0594336	0.0684935	0.144068	1.90007e-13	0.0755745
SFMBT1	0.143343	0.210614	0.0428644	0.0672703	0.0643331	0.157682	0.000756275	0.0933486	0.148948	0.0851531	0.00320465	-0.0637948	0.114643	0.172907	8.20745e-07	0.0582645	0.130288	0.179657	4.36359e-05	0.0493689	0.0615291	0.163344	9.87649e-20	0.101815
SREBF2	0.933093	0.728235	0.000397875	-0.204858	0.246948	0.449078	1.38139e-05	0.20213	0.631827	0.509683	0.00324317	-0.122143	0.142756	0.249855	2.90636e-15	0.107098	0.295648	0.352717	0.000377641	0.0570681	0.0682259	0.188617	8.57285e-23	0.120391
PRKACA	0.0499746	0.0978619	0.016301	0.0478873	0.0212854	0.0864603	0.000322578	0.0651749	0.0636288	0.0273611	0.00325187	-0.0362677	0.0525497	0.0600076	0.287347	0.00745787	0.0799773	0.0726448	0.352279	-0.00733253	0.0475551	0.0625722	0.0510352	0.0150171
LPXN	0.622961	0.473874	0.00569489	-0.149087	0.115538	0.269679	1.55782e-05	0.154141	0.419208	0.31838	0.00330453	-0.100828	0.154882	0.244095	2.81517e-12	0.0892131	0.304902	0.358545	0.000338077	0.0536433	0.0846913	0.206567	1.05631e-25	0.121876
RPS21	1.23717	1.69752	4.68341e-14	0.460352	0.882237	1.49106	2.39093e-21	0.608828	1.73038	1.84434	0.00331539	0.113967	2.11045	1.72353	2.11681e-62	-0.386921	2.66833	2.36772	1.85134e-46	-0.300614	2.12677	1.86434	3.43135e-25	-0.262434
KLHL20	0.210022	0.321725	0.00307984	0.111703	0.211598	0.345717	0.00100175	0.134119	0.24956	0.171203	0.00332332	-0.078357	0.13416	0.239381	1.08442e-15	0.105221	0.257196	0.329136	6.44458e-06	0.0719399	0.0681835	0.186685	1.70974e-23	0.118501
PSMA1	0.315654	0.425787	0.00605088	0.110132	0.210052	0.46063	4.15477e-09	0.250578	0.336953	0.432054	0.00338082	0.0951012	0.442558	0.434733	0.66615	-0.00782561	0.567072	0.505478	0.000809924	-0.0615935	0.23748	0.296609	0.000383182	0.0591293
ENY2	0.230603	0.493322	1.66654e-10	0.26272	0.185892	0.33461	0.000114475	0.148718	0.269417	0.357361	0.00341262	0.0879436	0.277263	0.219356	3.36005e-05	-0.0579065	0.394703	0.321275	1.90242e-06	-0.0734284	0.167004	0.191093	0.06737	0.0240891
RORA-AS1	0.311129	0.40893	0.0298397	0.0978011	0.0676162	0.132629	0.0107334	0.0650126	0.319158	0.42411	0.0034293	0.104951	0.302255	0.505792	4.22144e-30	0.203537	0.414433	0.536456	2.16688e-11	0.122023	0.165665	0.420359	9.37585e-51	0.254694
MT-ND4	3.23479	2.98523	7.89844e-07	-0.249555	2.08242	2.73933	5.22719e-16	0.656909	2.46507	2.34972	0.00355154	-0.115346	2.81521	2.85441	0.0256476	0.0391941	2.71349	2.81442	6.5472e-09	0.100929	3.00654	3.0116	0.79133	0.00506536
RPS10	0.804749	1.32909	1.14248e-18	0.524345	0.60592	1.08587	3.68884e-18	0.479954	1.0041	1.11789	0.00355895	0.113798	0.951987	0.711551	4.18291e-31	-0.240436	1.06633	0.909115	8.18767e-17	-0.15721	0.758181	0.581471	3.07658e-18	-0.17671
IDS	0.545023	0.723187	0.00073015	0.178164	0.392769	0.707642	7.78697e-09	0.314874	0.641176	0.763381	0.00356477	0.122205	0.286854	0.322594	0.0186828	0.0357402	0.427632	0.432871	0.745188	0.00523864	0.168803	0.263956	6.86787e-11	0.0951526
RIC1	0.227684	0.322789	0.0139266	0.0951045	0.118345	0.276014	8.80594e-06	0.157669	0.207756	0.140106	0.00366589	-0.0676493	0.160814	0.271163	1.11974e-15	0.110349	0.216663	0.261996	0.00129838	0.0453331	0.0807755	0.191479	8.67298e-21	0.110703
TM9SF4	0.129835	0.226338	0.00237454	0.096503	0.0313458	0.101377	0.000655703	0.0700314	0.140602	0.083489	0.00367665	-0.0571129	0.101881	0.130997	0.00357013	0.0291164	0.144302	0.166561	0.0465792	0.0222592	0.065454	0.138084	1.05205e-12	0.0726303
MRPS15	0.113028	0.212635	0.000286748	0.0996069	0.0944638	0.170411	0.00555398	0.0759472	0.111386	0.169129	0.00371515	0.0577429	0.162522	0.121434	7.84737e-05	-0.0410883	0.22868	0.18221	0.000101936	-0.0464699	0.0802699	0.113226	0.000494988	0.0329562
POGLUT1	0.0343663	0.0841634	0.00465589	0.049797	0.0201207	0.0621027	0.0105897	0.041982	0.0673626	0.0297703	0.00372612	-0.0375923	0.0805238	0.100158	0.024494	0.0196339	0.108025	0.136399	0.00449126	0.028374	0.0365944	0.0874461	9.6273e-11	0.0508517
BRWD1	0.314663	0.437689	0.00429432	0.123026	0.194527	0.498027	4.05803e-12	0.3035	0.390274	0.295411	0.00372895	-0.0948634	0.278418	0.473451	2.76518e-30	0.195033	0.430916	0.573615	3.04416e-16	0.142699	0.16687	0.371155	5.84485e-37	0.204284
GFPT1	0.263461	0.354589	0.027729	0.0911286	0.16722	0.285153	0.00116778	0.117932	0.18472	0.117963	0.00379827	-0.0667561	0.114681	0.151875	0.00064115	0.037194	0.149552	0.20673	3.50083e-06	0.0571785	0.0443476	0.106582	3.42686e-12	0.0622344
LINC00623	0.193492	0.268952	0.0242918	0.0754598	0.0984851	0.155142	0.0341934	0.0566564	0.188535	0.262026	0.00388141	0.0734916	0.211552	0.193086	0.136366	-0.0184658	0.462706	0.454818	0.63208	-0.00788846	0.182036	0.297404	2.92695e-15	0.115368
BCL7C	0.0803314	0.210892	1.62361e-06	0.13056	0.0369583	0.148054	1.77032e-06	0.111096	0.0833487	0.137066	0.00391128	0.0537175	0.250388	0.189909	3.24606e-06	-0.060479	0.350822	0.257389	3.96354e-11	-0.0934333	0.138193	0.160047	0.0662683	0.0218541
AC026202.2	0.0822411	0.249961	6.36171e-08	0.16772	0.0212854	0.0555242	0.02491	0.0342388	0.157736	0.228533	0.00403581	0.0707971	0.0658571	0.1003	5.90534e-05	0.0344433	0.0977248	0.0969603	0.933005	-0.000764439	0.0307642	0.0860735	1.18929e-12	0.0553094
LSM14A	0.926379	1.05084	0.030221	0.12446	0.520157	0.958499	1.28124e-14	0.438342	0.945791	0.824317	0.00406565	-0.121475	0.476407	0.557284	8.64476e-06	0.0808773	0.594302	0.679219	3.16086e-06	0.0849172	0.266319	0.486562	1.64397e-32	0.220243
DGKA	0.0413355	0.0918865	0.00869373	0.050551	0.0196438	0.0530962	0.0168878	0.0334524	0.0762095	0.035478	0.00412196	-0.0407315	0.0875579	0.113092	0.00745925	0.0255342	0.10615	0.164054	3.94571e-08	0.0579038	0.0446147	0.109957	1.63408e-13	0.0653424
HMGB2	0.240292	0.380292	0.000375801	0.140001	0.0611745	0.178114	0.00024899	0.116939	0.290644	0.389002	0.00416637	0.098358	0.244075	0.215907	0.0430429	-0.0281674	0.40441	0.377014	0.0967564	-0.0273964	0.149476	0.161169	0.371112	0.0116928
TSPAN14	0.161051	0.234569	0.0315925	0.0735173	0.208576	0.364943	0.000134169	0.156367	0.374388	0.281907	0.00424998	-0.0924808	0.283396	0.406775	2.15015e-14	0.123379	0.327272	0.395682	1.49606e-05	0.0684098	0.168583	0.36249	5.20135e-34	0.193907
ARPC5	0.146729	0.330405	4.37159e-07	0.183676	0.0764615	0.198927	9.43215e-05	0.122465	0.209313	0.287391	0.0043051	0.0780775	1.13573	0.85958	8.52217e-38	-0.276147	0.936507	0.785836	2.13039e-15	-0.150671	1.07304	0.671775	8.67769e-67	-0.40127
KLRC1	0.0605234	0.256342	6.07202e-10	0.195819	0.0755581	0.239333	1.81159e-07	0.163775	0.145631	0.219681	0.00432998	0.07405	0.232843	0.314957	4.14855e-06	0.0821146	0.125023	0.193047	1.48674e-05	0.0680237	0.269025	0.515513	1.75786e-30	0.246488
C17orf49	0.197712	0.464402	2.11916e-12	0.26669	0.137085	0.333437	5.88977e-08	0.196352	0.31072	0.40382	0.00437037	0.0930994	0.296284	0.192361	8.50196e-14	-0.103923	0.325419	0.246905	2.86595e-08	-0.0785145	0.202004	0.192818	0.508784	-0.00918548
RPL13A	1.73632	2.09268	1.1567e-10	0.35636	1.43653	2.42836	1.71774e-31	0.991823	2.10588	2.20697	0.00437341	0.101085	2.67952	2.19678	3.50665e-82	-0.482735	2.92537	2.6563	1.05736e-38	-0.269076	2.55345	2.25643	1.49777e-34	-0.297022
RBM17	0.321334	0.443942	0.00468785	0.122608	0.279998	0.524845	5.3223e-08	0.244847	0.211726	0.288617	0.00438354	0.0768912	0.233885	0.221343	0.352916	-0.0125425	0.27702	0.310817	0.0189618	0.0337971	0.123256	0.196678	8.95876e-09	0.0734213
ROMO1	0.177131	0.261229	0.00961076	0.0840978	0.0622147	0.121076	0.0106844	0.0588609	0.154648	0.222477	0.00452267	0.067829	0.247211	0.173521	8.76982e-09	-0.0736905	0.393228	0.304194	4.1023e-09	-0.0890342	0.164449	0.158046	0.610931	-0.00640317
RB1	0.307103	0.406118	0.0209825	0.099015	0.181724	0.266631	0.0169251	0.0849071	0.287595	0.203775	0.00458973	-0.0838197	0.337017	0.424935	1.95956e-07	0.0879185	0.461987	0.57001	8.87866e-09	0.108023	0.164281	0.359473	1.23266e-32	0.195193
IGFBP7	0.13198	0.49198	3.62377e-21	0.36	0.0128666	0.0795325	0.000279917	0.0666659	0.118795	0.184307	0.00459612	0.0655122	0.624553	0.615973	0.719583	-0.00858046	0.153939	0.164085	0.510142	0.0101452	0.245514	0.393091	3.41382e-15	0.147577
ABR	0.705909	0.539794	0.0042131	-0.166115	0.0542727	0.126125	0.0026787	0.0718519	0.4406	0.332995	0.00461049	-0.107604	0.167824	0.238444	9.32047e-08	0.0706202	0.230936	0.239381	0.529983	0.00844527	0.0749898	0.192108	8.87936e-23	0.117119
HACD4	0.0231975	0.0888988	0.00057975	0.0657013	0.0285395	0.0755752	0.00931204	0.0470357	0.0407632	0.0790431	0.00461134	0.0382799	0.217615	0.161572	3.36288e-05	-0.0560436	0.232536	0.241277	0.521711	0.00874102	0.23371	0.148393	3.02547e-08	-0.0853171
PSMA3	0.216945	0.435594	1.08171e-08	0.218649	0.200419	0.373303	1.49296e-05	0.172884	0.271356	0.352835	0.00472819	0.0814785	0.318813	0.318504	0.983746	-0.000308309	0.395339	0.364454	0.043745	-0.0308851	0.169977	0.261472	1.06926e-10	0.0914951
EIF4A2	0.684277	0.868319	0.000771393	0.184042	0.403267	0.751542	2.59143e-11	0.348275	0.573294	0.683465	0.0048075	0.110171	0.566846	0.53638	0.0942607	-0.0304653	0.792322	0.773266	0.288051	-0.0190558	0.509569	0.51174	0.906136	0.00217022
DNAJA1	1.09721	1.26581	0.00621528	0.168597	0.498569	1.06323	1.2176e-20	0.564657	0.897102	1.03199	0.00483693	0.134892	0.33531	0.305671	0.0596596	-0.0296396	0.512226	0.462617	0.00318026	-0.0496097	0.232681	0.312499	9.20347e-07	0.0798187
TAF3	0.406081	0.519885	0.0229483	0.113803	0.193316	0.288761	0.0182459	0.0954443	0.320619	0.23361	0.00486013	-0.0870093	0.219001	0.345235	4.12199e-15	0.126233	0.355772	0.478393	1.08668e-11	0.122621	0.132213	0.281812	4.70072e-23	0.149599
MT-CO3	3.70714	3.55264	0.00343615	-0.154498	3.00865	3.82681	5.47343e-18	0.818159	3.23418	3.13289	0.0049001	-0.101295	3.45856	3.5635	2.69713e-11	0.104945	3.18826	3.30587	1.60284e-12	0.117608	3.3766	3.49912	7.39487e-12	0.12252
RAB10	0.654768	0.54424	0.0378476	-0.110528	0.169123	0.351762	5.54739e-06	0.182639	0.425018	0.330782	0.00500739	-0.0942359	0.41983	0.471898	0.00279144	0.0520675	0.433527	0.544846	5.35533e-10	0.111319	0.367556	0.444716	5.0835e-05	0.0771606
ACBD5	0.0600936	0.166354	1.21619e-05	0.106261	0.0809597	0.136817	0.0329273	0.0558569	0.11709	0.0676575	0.00508361	-0.0494323	0.158317	0.192127	0.00541854	0.03381	0.216523	0.257509	0.00226536	0.0409866	0.104308	0.213041	5.57321e-19	0.108732
TMEM50A	0.348203	0.557169	7.61244e-06	0.208967	0.207296	0.437436	4.18753e-08	0.230139	0.501246	0.60564	0.00511049	0.104394	0.505119	0.402647	6.09374e-09	-0.102473	0.689549	0.548838	2.25677e-15	-0.14071	0.417964	0.347753	0.000240984	-0.0702102
GPR65	0.30611	0.465471	0.000192765	0.159361	0.142436	0.367489	9.91395e-10	0.225053	0.230505	0.313028	0.00515598	0.0825233	0.375978	0.392867	0.321963	0.0168892	0.40872	0.399013	0.563423	-0.00970706	0.22684	0.350192	1.34962e-13	0.123352
PRELID1	0.142099	0.383173	1.8797e-11	0.241074	0.123054	0.335265	3.62243e-09	0.212211	0.23071	0.310124	0.00517398	0.0794141	0.651038	0.409262	1.73762e-41	-0.241776	0.649848	0.513223	3.21662e-15	-0.136625	0.384597	0.40487	0.287142	0.0202726
ARHGDIA	0.414748	0.536117	0.00640897	0.121369	0.199713	0.393776	8.91285e-07	0.194064	0.248257	0.326532	0.00527718	0.0782752	0.268102	0.206333	4.21472e-06	-0.0617692	0.393529	0.338259	0.000316933	-0.0552704	0.152283	0.196217	0.000571211	0.0439349
TXK	0.279631	0.474176	1.42861e-05	0.194545	0.333602	0.575372	5.95746e-07	0.24177	0.700146	0.824066	0.00531067	0.12392	0.682124	1.02473	2.43283e-38	0.342603	0.207702	0.372813	2.14141e-15	0.165111	0.740673	1.19478	4.56999e-73	0.454104
TCERG1	0.273459	0.36282	0.0242201	0.0893611	0.313958	0.560688	2.34984e-07	0.24673	0.251937	0.177879	0.00564931	-0.074058	0.126642	0.169478	0.000127923	0.0428364	0.199207	0.274268	2.69847e-08	0.0750606	0.0680332	0.151614	5.78726e-15	0.0835806
CAMLG	0.210402	0.364563	1.8695e-05	0.154161	0.114044	0.324851	4.54383e-09	0.210807	0.196415	0.269085	0.00573636	0.0726707	0.209731	0.183178	0.0369441	-0.0265528	0.361107	0.294077	8.06749e-06	-0.0670295	0.150663	0.177181	0.0360859	0.0265174
JMJD1C	1.67878	1.3028	7.43601e-09	-0.375976	0.978496	1.47787	4.47165e-14	0.499374	1.15654	1.0263	0.00575978	-0.130247	0.575262	0.809699	3.58458e-29	0.234437	0.68696	0.936792	1.17832e-29	0.249832	0.580039	0.69395	3.18195e-08	0.113911
RPS17	0.743984	0.843023	0.0362663	0.0990391	0.750114	1.25713	5.35177e-20	0.507018	1.03023	0.920916	0.00579739	-0.109314	1.04703	0.89538	1.14476e-13	-0.151645	1.28124	1.21437	0.000303805	-0.0668764	1.12532	0.95662	5.14027e-14	-0.168696
ATP2B1	0.7313	0.549762	0.00135966	-0.181538	0.270613	0.435268	0.000281268	0.164655	0.548943	0.441434	0.00580743	-0.107509	0.304995	0.410602	1.02521e-10	0.105608	0.420192	0.55978	1.38055e-13	0.139588	0.124426	0.319174	1.37441e-35	0.194748
NDUFB4	0.132406	0.324253	2.15698e-09	0.191848	0.0675659	0.221239	1.11155e-07	0.153673	0.229944	0.3058	0.00612495	0.0758559	0.304396	0.220759	4.78291e-09	-0.0836377	0.49008	0.37506	8.14058e-13	-0.11502	0.264838	0.2242	0.00969732	-0.0406385
SLC3A2	0.240631	0.505538	1.25928e-09	0.264907	0.0893282	0.200838	0.000196324	0.11151	0.29578	0.382822	0.00613704	0.0870422	0.158515	0.159489	0.930964	0.00097342	0.212425	0.184172	0.018234	-0.0282531	0.0903266	0.1261	0.000505265	0.0357734
H2AFV	0.47094	0.635308	0.000611753	0.164368	0.372569	0.648448	3.7319e-08	0.275879	0.37454	0.46568	0.00640303	0.0911407	0.395935	0.328332	3.26926e-05	-0.0676031	0.46907	0.408527	0.000241345	-0.060543	0.240312	0.289446	0.00225402	0.0491341
RPL36	1.2381	1.50057	8.87689e-06	0.262463	0.858476	1.54803	2.51831e-28	0.689552	1.52917	1.63414	0.00652945	0.104962	1.92186	1.53262	5.56348e-63	-0.389238	2.36405	2.09742	1.43606e-39	-0.266631	1.94751	1.64766	1.00453e-32	-0.299854
ZDHHC20	0.487493	0.626755	0.00860576	0.139262	0.523901	0.983331	9.77855e-14	0.45943	0.575749	0.46725	0.0065739	-0.108499	0.429177	0.552107	4.47322e-11	0.12293	0.421566	0.54877	5.46037e-12	0.127204	0.206941	0.468558	1.66968e-47	0.261616
RPL18A	1.4441	1.85022	7.61778e-11	0.406119	1.33753	2.3535	3.59196e-34	1.01597	1.98163	2.08816	0.00676501	0.106531	2.40858	1.91424	3.19188e-86	-0.494339	2.68741	2.38456	3.71921e-46	-0.302851	2.37835	2.06504	2.81287e-33	-0.313313
UCHL3	0.0626233	0.119283	0.0110213	0.0566602	0.057079	0.111754	0.013224	0.0546747	0.112417	0.0655066	0.00686689	-0.0469103	0.0909259	0.10633	0.0921872	0.015404	0.131777	0.137338	0.596137	0.00556055	0.055646	0.108878	9.40144e-09	0.0532316
TPM3	0.933752	1.19632	1.51776e-07	0.262573	0.630088	1.12479	1.61182e-16	0.494704	0.724721	0.831257	0.00688761	0.106535	1.06305	0.885801	3.63565e-17	-0.177254	1.20994	1.10076	1.82139e-08	-0.109179	1.05579	0.734516	1.80504e-43	-0.321274
ANP32E	0.177131	0.295285	0.000650345	0.118154	0.0745587	0.127386	0.0370775	0.0528277	0.144509	0.20797	0.00697455	0.0634614	0.265901	0.262306	0.802086	-0.00359486	0.298442	0.295482	0.840038	-0.00295968	0.163562	0.228131	2.56949e-06	0.0645689
SPPL3	0.530444	0.404214	0.0136353	-0.12623	0.360899	0.508577	0.0043026	0.147678	0.372127	0.282138	0.00699487	-0.0899894	0.313465	0.474215	8.28075e-20	0.16075	0.368113	0.513298	2.94156e-15	0.145185	0.204503	0.426461	2.10647e-33	0.221957
EIF4E2	0.130736	0.233832	0.000484499	0.103096	0.0654978	0.131645	0.00503058	0.0661474	0.195676	0.134915	0.00704274	-0.0607611	0.16736	0.145266	0.0487676	-0.0220938	0.252833	0.235044	0.178161	-0.0177886	0.102617	0.158837	4.57419e-07	0.0562199
SNRNP48	0.0474449	0.108573	0.002807	0.0611278	0.0212854	0.0555242	0.0213749	0.0342388	0.0249221	0.0540913	0.00705002	0.0291691	0.080652	0.0863617	0.49049	0.00570973	0.0970078	0.10525	0.361856	0.00824262	0.0391021	0.0658171	0.000181359	0.026715
SDF2L1	0.110883	0.286429	3.78489e-08	0.175546	0.0989619	0.243121	9.8218e-06	0.144159	0.102305	0.154559	0.00706137	0.0522543	0.294295	0.20373	1.52472e-10	-0.0905645	0.367168	0.263282	5.7549e-12	-0.103886	0.164977	0.18259	0.18291	0.0176128
BIN1	0.143624	0.284398	1.24103e-05	0.140774	0.111352	0.184392	0.0114019	0.0730405	0.138013	0.197523	0.00719996	0.0595098	0.261655	0.203139	8.77457e-06	-0.058516	0.273864	0.239139	0.00956827	-0.0347253	0.150811	0.177394	0.0344417	0.0265831
UBR5	1.15823	0.991405	0.00447917	-0.166826	0.553158	0.940734	1.3954e-10	0.387576	0.704425	0.595611	0.00721396	-0.108814	0.217391	0.340195	7.2544e-16	0.122804	0.343856	0.481082	5.13082e-16	0.137226	0.116504	0.302566	4.02435e-37	0.186062
PHF3	0.397573	0.541985	0.00198754	0.144412	0.405603	0.662895	7.58201e-07	0.257292	0.447026	0.357025	0.00728407	-0.0900008	0.353479	0.475468	3.71322e-13	0.121989	0.433943	0.552885	4.6382e-12	0.118943	0.174204	0.372915	1.52465e-34	0.198711
ATG5	0.31074	0.453413	0.000873778	0.142673	0.16584	0.323759	2.14976e-05	0.157919	0.266037	0.193338	0.00732381	-0.072699	0.207338	0.27437	1.6457e-06	0.0670313	0.318103	0.398902	2.05496e-07	0.0807992	0.110274	0.243678	5.06656e-24	0.133404
UBE2M	0.134745	0.272169	1.55508e-05	0.137423	0.127712	0.187522	0.0352505	0.0598096	0.159291	0.220726	0.00732732	0.0614354	0.17115	0.137241	0.00193378	-0.0339094	0.246582	0.199626	0.000153585	-0.046956	0.12896	0.142686	0.23174	0.0137264
RNH1	0.1326	0.248038	0.000256659	0.115438	0.0650209	0.151889	0.000550699	0.0868685	0.109683	0.165344	0.00746333	0.0556602	0.227803	0.192748	0.00685241	-0.0350555	0.278436	0.240972	0.00516376	-0.0374642	0.135192	0.169897	0.00440226	0.034705
CCDC124	0.0699769	0.13845	0.00365078	0.0684728	0.0509896	0.0947987	0.027835	0.0438091	0.0532242	0.0943877	0.00753046	0.0411635	0.09803	0.0662352	7.96806e-05	-0.0317948	0.145157	0.122613	0.0226448	-0.0225439	0.0573371	0.0814533	0.00256061	0.0241161
IFNGR1	0.403534	0.524167	0.00748269	0.120633	0.306323	0.552215	1.57864e-07	0.245891	0.366956	0.459185	0.00756378	0.0922293	0.164229	0.193899	0.0171524	0.0296696	0.156867	0.212262	3.38818e-06	0.0553956	0.114608	0.184579	9.55094e-09	0.069971
VDAC2	0.170592	0.380287	1.72261e-09	0.209696	0.22318	0.42185	6.30169e-07	0.19867	0.217575	0.290428	0.00757667	0.0728534	0.266822	0.193049	1.88168e-08	-0.0737736	0.285191	0.247002	0.00436438	-0.0381889	0.183428	0.175749	0.567171	-0.00767818
MRPL55	0.0510245	0.11156	0.0033491	0.0605358	0.0196438	0.0771384	0.000251603	0.0574946	0.0643924	0.107552	0.00762652	0.0431593	0.101636	0.0857309	0.0649664	-0.015905	0.13872	0.12129	0.0804398	-0.0174301	0.0528006	0.0768351	0.00229156	0.0240345
RPS9	1.38641	1.74766	2.44111e-11	0.361254	1.21531	2.15952	5.45097e-36	0.944209	1.90817	2.00566	0.00779913	0.0974942	2.28512	1.86174	2.18505e-79	-0.423374	2.25312	1.99312	4.94693e-44	-0.259998	2.20049	1.90311	7.88817e-34	-0.297377
MT-ND5	2.2345	1.94938	1.00818e-07	-0.285125	1.17848	1.63546	1.32974e-13	0.456977	1.5753	1.46021	0.00818279	-0.115087	1.83671	1.85181	0.438428	0.0150984	1.87804	1.96719	4.08408e-06	0.0891551	1.81306	1.81649	0.874178	0.00343178
PPP3R1	0.544019	0.671149	0.0207055	0.12713	0.414491	0.560996	0.0061941	0.146505	0.450603	0.354954	0.00821357	-0.0956488	0.347946	0.477658	1.98606e-13	0.129711	0.436948	0.588124	8.2099e-16	0.151175	0.205368	0.405219	3.71875e-29	0.199851
IQGAP1	0.698414	0.900263	4.91203e-05	0.201849	0.374779	0.664606	7.66463e-09	0.289827	0.73534	0.844276	0.00825025	0.108936	0.867079	0.997308	1.16548e-10	0.13023	0.831657	0.9336	1.62441e-07	0.101943	0.704385	0.874545	8.39382e-17	0.17016
TBL1XR1	0.957302	0.82111	0.0296294	-0.136193	0.407292	0.604011	0.000217107	0.196719	0.821403	0.703451	0.00827776	-0.117952	0.334345	0.459935	5.56147e-13	0.12559	0.433345	0.618868	1.48081e-23	0.185523	0.198939	0.458534	1.6382e-45	0.259595
SMIM10L1	0.165045	0.279663	0.00067761	0.114618	0.0724403	0.128709	0.0171033	0.0562683	0.137074	0.196607	0.00843151	0.0595324	0.145536	0.117833	0.00841538	-0.0277038	0.158195	0.157347	0.939104	-0.000848271	0.128326	0.0987253	0.0080255	-0.0296003
RPL35	1.11095	1.54747	4.36327e-13	0.436519	0.996477	1.7889	2.64962e-32	0.792419	1.61735	1.71287	0.00856305	0.0955192	2.06547	1.60875	1.34464e-82	-0.456722	2.37951	2.07706	1.05295e-51	-0.302448	1.955	1.66023	1.93651e-32	-0.294774
REX1BD	0.157042	0.306552	7.41309e-06	0.14951	0.105262	0.227658	5.35629e-05	0.122396	0.184096	0.247688	0.00862241	0.0635917	0.310039	0.253208	9.86874e-05	-0.0568308	0.370265	0.312375	0.00011975	-0.0578904	0.185114	0.22396	0.00539541	0.0388463
C6orf226	0.0800959	0.150908	0.00519107	0.0708123	0.0409293	0.0973826	0.00260129	0.0564534	0.076207	0.124791	0.00864588	0.0485844	0.071789	0.0526208	0.00865601	-0.0191681	0.0888673	0.0748019	0.0848191	-0.0140654	0.0423096	0.054586	0.0776657	0.0122765
TBC1D20	0.110928	0.230058	5.10917e-05	0.11913	0.0720137	0.135918	0.00972076	0.0639043	0.0857895	0.132131	0.00875159	0.0463414	0.126585	0.111628	0.137042	-0.0149577	0.153331	0.173651	0.0738513	0.02032	0.109189	0.11858	0.392227	0.0093917
SMAD4	0.259182	0.381201	0.00228917	0.122019	0.129996	0.282132	1.86503e-05	0.152135	0.310592	0.234613	0.00882929	-0.0759792	0.223939	0.304483	2.70282e-08	0.080544	0.262841	0.352263	1.62736e-09	0.0894223	0.131106	0.272073	6.9618e-24	0.140967
RAC1	0.441993	0.565437	0.00656206	0.123444	0.316649	0.600835	4.82146e-09	0.284186	0.518161	0.613332	0.00925729	0.0951709	0.610382	0.426914	8.27424e-24	-0.183468	0.63021	0.532803	2.81384e-08	-0.0974065	0.510263	0.363146	1.76185e-12	-0.147117
RPS13	1.19031	1.766	8.38508e-19	0.575689	1.1642	1.98846	1.5974e-26	0.824263	1.87423	1.97357	0.00928256	0.0993388	2.05126	1.66622	2.18875e-62	-0.385032	2.32079	2.06346	2.19321e-39	-0.257332	2.11488	1.77779	2.05897e-38	-0.337094
LSM8	0.192876	0.348609	1.62809e-05	0.155733	0.0699456	0.170411	0.000100478	0.100465	0.189593	0.256925	0.00946887	0.0673314	0.281976	0.282629	0.963983	0.000653279	0.458249	0.388131	1.1252e-05	-0.0701182	0.169113	0.23452	2.24242e-06	0.0654078
TMX3	0.105868	0.165847	0.0287172	0.0599783	0.0542727	0.158078	2.19052e-05	0.103805	0.1533	0.10173	0.00961478	-0.05157	0.118106	0.167797	5.13712e-06	0.0496908	0.177777	0.2422	5.16967e-07	0.0644228	0.0686807	0.144141	1.55458e-13	0.0754601
SENP5	0.96798	0.851234	0.0372101	-0.116746	0.523804	0.928089	8.75056e-12	0.404285	0.488822	0.39638	0.00963827	-0.0924421	0.178986	0.282343	9.87128e-14	0.103357	0.271609	0.335641	2.91598e-05	0.0640322	0.112471	0.253711	4.1177e-25	0.141239
SLC25A5	0.244537	0.504507	3.11023e-10	0.259971	0.16579	0.471261	4.78583e-13	0.305472	0.296424	0.376965	0.00977339	0.0805412	0.296908	0.238124	5.08164e-05	-0.0587837	0.425733	0.337874	2.26137e-08	-0.0878595	0.198754	0.218581	0.169797	0.0198277
GIT2	0.0807613	0.221549	1.75261e-06	0.140788	0.0598853	0.187332	7.70294e-06	0.127447	0.154804	0.0998371	0.0100314	-0.054967	0.206685	0.33555	1.51517e-17	0.128865	0.330095	0.438165	6.50501e-11	0.10807	0.118863	0.295255	1.93561e-33	0.176392
MED10	0.153933	0.518747	2.27643e-21	0.364814	0.219165	0.438016	1.65116e-07	0.218851	0.347011	0.43005	0.0100689	0.083039	0.258151	0.201846	1.4707e-05	-0.0563048	0.418642	0.361131	0.000137486	-0.0575112	0.152859	0.182339	0.0190062	0.0294795
LAT2	0.428985	0.589706	0.00116263	0.160721	0.132903	0.296465	5.35383e-06	0.163562	0.461132	0.557962	0.0100697	0.0968295	0.149438	0.176232	0.0227369	0.0267939	0.0804685	0.0831994	0.755242	0.0027309	0.110059	0.20289	6.01844e-14	0.0928304
KLHL2	0.182194	0.254521	0.0475595	0.0723264	0.0876866	0.16035	0.0122317	0.0726634	0.104776	0.0600572	0.0100796	-0.0447191	0.0693416	0.120331	5.65199e-08	0.0509899	0.108025	0.155294	1.48686e-05	0.0472689	0.0503214	0.115287	8.96366e-12	0.064966
TLN1	0.337683	0.615896	2.09285e-08	0.278214	0.259461	0.457565	0.000133375	0.198104	0.323991	0.408049	0.0102353	0.0840584	0.888209	0.767782	7.9671e-08	-0.120427	0.817704	0.801261	0.427401	-0.0164425	1.18081	0.664847	9.39339e-69	-0.515961
CPSF6	0.307164	0.414573	0.0105642	0.107409	0.344222	0.623836	7.63012e-09	0.279614	0.307831	0.236558	0.0103617	-0.0712732	0.166965	0.229051	8.31743e-07	0.062086	0.242198	0.316868	1.0919e-07	0.0746698	0.085134	0.179395	1.84073e-16	0.094261
SYTL1	0.166776	0.268952	0.00164828	0.102175	0.0767228	0.12781	0.0293943	0.0510873	0.128403	0.184446	0.0103704	0.0560434	0.254244	0.274539	0.151872	0.0202946	0.422458	0.359342	6.14155e-05	-0.0631161	0.15604	0.2462	4.92102e-11	0.0901596
C9orf78	0.29917	0.497042	2.06327e-06	0.197872	0.811902	0.639741	0.000911205	-0.172161	0.338136	0.421298	0.0104718	0.0831612	0.376639	0.312772	7.20922e-05	-0.0638675	0.483223	0.442824	0.0163057	-0.0403998	0.196007	0.264783	3.31474e-06	0.068776
VAMP8	0.0892102	0.367097	2.10582e-17	0.277886	0.076246	0.225705	9.35155e-07	0.149459	0.258631	0.331065	0.0105797	0.0724341	0.765638	0.492098	2.08637e-48	-0.27354	0.843797	0.636564	3.26318e-31	-0.207234	0.465005	0.409671	0.00535933	-0.0553334
RTRAF	0.219091	0.428042	6.87631e-08	0.208952	0.233672	0.402271	2.77027e-05	0.168599	0.308916	0.388171	0.0106376	0.0792557	0.281569	0.219828	7.07272e-06	-0.0617409	0.395223	0.330524	1.57414e-05	-0.0646982	0.186396	0.218266	0.0251948	0.0318693
RNF19B	0.256371	0.175772	0.0241062	-0.0805994	0.022927	0.0613974	0.0139524	0.0384704	0.117881	0.0734795	0.0107453	-0.0444018	0.0338762	0.0410956	0.214392	0.00721938	0.0664836	0.0776588	0.15828	0.0111752	0.0169858	0.0470395	1.49282e-06	0.0300536
RAP1A	0.840778	0.682058	0.00584198	-0.158719	0.349982	0.648058	9.27787e-09	0.298075	0.784225	0.674339	0.0107992	-0.109885	0.634821	0.733844	5.87503e-07	0.0990236	0.804252	0.934299	1.49077e-10	0.130047	0.641683	0.666896	0.214135	0.0252135
CELF2	1.24503	0.972045	8.55732e-06	-0.272981	0.678078	1.15261	8.52231e-14	0.47453	1.27582	1.15017	0.0108323	-0.125652	1.25042	1.65943	3.99016e-77	0.409009	1.41229	1.69268	1.68342e-43	0.280386	1.0629	1.62638	3.47601e-126	0.563482
SLC25A33	0.170121	0.282826	0.00105547	0.112706	0.122252	0.24113	0.000168463	0.118879	0.168459	0.114148	0.010871	-0.0543104	0.0446222	0.0556165	0.0938923	0.0109943	0.0575527	0.0651443	0.302681	0.0075916	0.0291604	0.0454559	0.00961687	0.0162955
SELENOS	0.143385	0.312303	3.7038e-07	0.168918	0.102933	0.193551	0.00188932	0.0906184	0.157499	0.218806	0.0112806	0.0613074	0.252662	0.220381	0.0188691	-0.0322805	0.403587	0.338355	3.75826e-05	-0.0652321	0.138493	0.1865	0.000139338	0.0480064
MDH2	0.083291	0.284852	6.23121e-12	0.201561	0.0711103	0.190815	1.27392e-05	0.119704	0.141775	0.197898	0.0117049	0.0561231	0.224831	0.166433	2.29918e-06	-0.0583984	0.299295	0.214335	1.70634e-10	-0.0849598	0.130185	0.152519	0.0531846	0.0223338
GUK1	0.5082	0.751422	2.19154e-07	0.243222	0.976499	0.670381	2.73604e-08	-0.306117	0.596633	0.695038	0.0117978	0.0984049	0.756116	0.439401	7.16713e-62	-0.316716	0.906866	0.721419	7.86131e-24	-0.185448	0.42909	0.393141	0.070199	-0.0359486
MRPS24	0.0691626	0.242062	2.35285e-10	0.1729	0.0783644	0.196139	1.84131e-05	0.117774	0.136573	0.190812	0.0119638	0.0542392	0.205777	0.16089	0.000135677	-0.0448872	0.288705	0.233252	2.34948e-05	-0.055453	0.134127	0.152446	0.122895	0.0183189
TSSC4	0.0866805	0.199727	3.69569e-05	0.113046	0.0771997	0.144606	0.00470694	0.067406	0.143415	0.200163	0.0119651	0.056749	0.143354	0.0998416	5.31952e-06	-0.043512	0.194798	0.144756	4.4977e-06	-0.0500417	0.087756	0.088246	0.956696	0.000489985
ARL8A	0.0851554	0.140652	0.0244378	0.0554962	0.0811707	0.136464	0.0200751	0.0552932	0.0597195	0.0986896	0.0120266	0.0389701	0.0841223	0.0813555	0.739361	-0.0027668	0.135412	0.120456	0.134027	-0.0149551	0.0428237	0.0746364	3.66195e-05	0.0318128
TSR2	0.0915003	0.235579	1.54403e-07	0.144079	0.0481833	0.131998	0.000228001	0.0838145	0.10542	0.154962	0.012129	0.0495413	0.116473	0.106282	0.273091	-0.010191	0.192818	0.165374	0.0161263	-0.0274439	0.0789845	0.106401	0.00341544	0.0274162
EIF2S2	0.136655	0.292629	1.7276e-06	0.155974	0.108545	0.188034	0.00782072	0.0794887	0.267541	0.345463	0.0121698	0.077922	0.520319	0.426407	4.2056e-07	-0.0939119	0.604645	0.506963	5.65288e-08	-0.0976824	0.307084	0.385391	1.54355e-05	0.0783073
IQSEC1	0.605021	0.459077	0.00414562	-0.145944	0.236166	0.373205	0.00137431	0.137038	0.306421	0.232204	0.0123053	-0.0742175	0.21111	0.302905	1.24623e-10	0.0917958	0.311227	0.385028	2.18658e-06	0.0738005	0.115963	0.246491	1.12758e-21	0.130528
NUP107	0.122721	0.220191	0.00253404	0.0974705	0.0285395	0.163399	1.83035e-07	0.134859	0.166702	0.111456	0.0123144	-0.0552462	0.137057	0.198892	3.61936e-07	0.0618346	0.167478	0.230679	1.55764e-06	0.0632002	0.0807763	0.186869	1.7429e-19	0.106093
SCFD1	0.512175	0.621419	0.0426538	0.109244	0.269975	0.525565	1.23645e-07	0.25559	0.387816	0.304621	0.0125884	-0.0831952	0.37536	0.466895	1.19904e-07	0.0915355	0.429869	0.506397	2.14969e-05	0.0765277	0.162866	0.39632	6.46889e-44	0.233454
ZNF644	1.45975	1.16257	1.41669e-06	-0.297181	1.04258	1.61774	2.93994e-16	0.575156	0.923839	0.814234	0.0126696	-0.109604	0.382168	0.525245	5.19098e-16	0.143077	0.458145	0.638659	3.30076e-22	0.180514	0.209088	0.446214	2.44984e-40	0.237127
LAMTOR3	0.0771816	0.202939	1.39336e-06	0.125758	0.0687306	0.118295	0.0375541	0.0495644	0.0821728	0.126309	0.0127241	0.0441361	0.0739773	0.065431	0.254753	-0.00854633	0.104447	0.105642	0.894224	0.00119468	0.0412905	0.0677375	0.000291875	0.026447
PGGT1B	0.100379	0.156376	0.0341497	0.0559969	0.0540114	0.096874	0.0438154	0.0428625	0.121646	0.0764053	0.0127361	-0.0452403	0.0954625	0.145188	6.29045e-07	0.0497251	0.154675	0.185369	0.00939532	0.0306935	0.0482196	0.11554	7.70255e-14	0.0673204
CNOT2	1.80132	1.58697	0.00219837	-0.214349	0.881975	1.56827	1.67488e-20	0.68629	1.17106	1.05223	0.0129228	-0.118832	0.323248	0.411511	1.43389e-07	0.0882634	0.41038	0.527231	1.21843e-11	0.116851	0.177142	0.34857	2.71153e-27	0.171428
PDE4B	0.609933	0.331543	4.96559e-07	-0.278391	0.36243	0.690837	2.52338e-08	0.328408	0.284989	0.20446	0.0131495	-0.080529	0.0315726	0.0566822	0.000134869	0.0251097	0.113575	0.175414	4.20371e-08	0.0618397	0.04496	0.125935	8.07541e-17	0.0809753
2024-03-08	0.119522	0.207855	0.00444783	0.0883337	0.462484	0.140421	1.96678e-15	-0.322062	0.127614	0.0810798	0.0133393	-0.0465342	0.110023	0.179662	2.98356e-10	0.0696391	0.14008	0.189481	2.33924e-05	0.0494019	0.0667225	0.157212	1.44547e-16	0.0904899
NME3	0.0839111	0.223853	1.00642e-07	0.139942	0.0638562	0.174365	6.89107e-06	0.110509	0.0973674	0.146358	0.0133955	0.0489904	0.203633	0.208248	0.714486	0.00461437	0.240252	0.198642	0.000802285	-0.0416104	0.133115	0.172636	0.001003	0.0395212
COA1	0.264775	0.409383	0.000470996	0.144609	0.192903	0.31099	0.00222029	0.118087	0.375698	0.299231	0.0134398	-0.0764676	0.2647	0.443647	1.16372e-26	0.178948	0.353579	0.489074	9.42588e-15	0.135496	0.153712	0.408141	1.6918e-53	0.254429
TMEM126A	0.0879206	0.210155	2.86077e-06	0.122234	0.0425708	0.102395	0.0023966	0.0598237	0.126199	0.178652	0.013518	0.0524528	0.117083	0.0875442	0.00129394	-0.0295392	0.149957	0.133173	0.106584	-0.0167833	0.0667294	0.0829334	0.0571214	0.016204
MGMT	0.0809556	0.154125	0.0111094	0.0731698	0.0325105	0.0876743	0.00298873	0.0551638	0.0755605	0.119198	0.0136042	0.0436375	0.222576	0.268749	0.00142859	0.0461728	0.301524	0.349313	0.00295371	0.0477893	0.17131	0.292247	4.46498e-15	0.120937
IMMT	0.115322	0.243302	2.0066e-05	0.12798	0.072064	0.169902	0.000412769	0.0978383	0.225208	0.16242	0.0137539	-0.0627878	0.175592	0.198038	0.0702379	0.0224463	0.251367	0.280001	0.0407556	0.028634	0.0964407	0.162697	3.96907e-09	0.0662562
DECR1	0.160151	0.252266	0.00766077	0.092115	0.103836	0.19245	0.00283159	0.0886133	0.141658	0.19804	0.0139258	0.0563817	0.502786	0.575179	7.68234e-05	0.0723928	0.556925	0.604404	0.00832043	0.0474785	0.262999	0.478677	4.02852e-31	0.215678
CNOT4	0.652947	0.768144	0.0266087	0.115197	0.305278	0.58543	1.43697e-08	0.280152	0.548321	0.458803	0.0139441	-0.0895185	0.260391	0.409246	6.1978e-20	0.148855	0.386114	0.508582	2.20947e-12	0.122468	0.168536	0.352385	1.94994e-31	0.183848
EMC6	0.129256	0.295841	8.68264e-08	0.166585	0.0940373	0.212585	4.49205e-05	0.118548	0.160879	0.217915	0.0139482	0.0570358	0.200984	0.150485	1.02365e-05	-0.0504999	0.259808	0.205517	9.98591e-06	-0.0542902	0.132355	0.133783	0.89732	0.00142869
COX14	0.104579	0.20869	0.00018797	0.104111	0.0783644	0.151889	0.00349015	0.0735251	0.120498	0.173202	0.0140101	0.0527046	0.242212	0.173306	5.20356e-08	-0.0689056	0.3676	0.272903	7.32697e-11	-0.0946967	0.15683	0.162803	0.640134	0.00597268
ZSWIM8	0.0891649	0.156884	0.00850749	0.0677187	0.0297042	0.0659006	0.0252961	0.0361964	0.114384	0.0725903	0.0146426	-0.0417939	0.0753658	0.109783	0.000122103	0.0344172	0.11108	0.130551	0.045517	0.0194707	0.0430186	0.0847406	2.70719e-07	0.041722
CHD1	1.46877	1.27518	0.000453668	-0.193591	0.854737	1.36835	5.16161e-16	0.513614	1.01214	0.907194	0.0147485	-0.104943	0.336552	0.393557	0.000400291	0.0570049	0.38776	0.520778	6.13954e-15	0.133018	0.159741	0.315031	4.88157e-24	0.15529
RUNX1	1.06359	0.717523	2.03669e-07	-0.346067	0.236148	0.386279	0.000726605	0.15013	0.577238	0.47444	0.0150823	-0.102798	0.737743	1.10686	1.27755e-56	0.369119	1.03957	1.30322	3.4981e-29	0.263648	0.666803	0.946762	6.64511e-33	0.279959
ATXN1	0.734388	0.523069	0.000214242	-0.211318	0.18199	0.399902	1.45576e-06	0.217912	0.801781	0.685441	0.0151515	-0.11634	0.621606	0.874841	2.85848e-29	0.253234	0.942852	1.17128	1.06549e-22	0.228429	0.496089	0.713473	4.51973e-23	0.217384
SF3B2	0.303196	0.466941	5.67154e-05	0.163745	0.319667	0.528243	8.78666e-06	0.208577	0.301517	0.374374	0.0151557	0.0728573	0.309888	0.288739	0.153163	-0.0211487	0.480175	0.436124	0.00754939	-0.0440511	0.204957	0.262075	0.00011285	0.057119
PRPF8	0.293073	0.380517	0.0322512	0.0874441	0.14201	0.31479	2.08454e-06	0.17278	0.232642	0.17283	0.0152655	-0.0598127	0.253074	0.303438	0.000545384	0.0503639	0.292615	0.341703	0.000836194	0.0490885	0.147011	0.255861	3.93666e-15	0.10885
SOS1	0.313836	0.443583	0.00588582	0.129747	0.19205	0.345825	0.000300759	0.153775	0.341084	0.262429	0.0154075	-0.0786552	0.45645	0.658963	7.01867e-25	0.202513	0.679608	0.904543	3.22357e-26	0.224936	0.289417	0.516657	5.04853e-33	0.22724
SYNGR1	0.0660128	0.160609	0.00052019	0.0945958	0.0554374	0.149936	0.000118826	0.094499	0.143425	0.201197	0.0154586	0.0577721	0.148714	0.0972187	1.97125e-06	-0.0514957	0.268995	0.164151	3.85528e-14	-0.104844	0.0822281	0.10345	0.0284585	0.0212222
AP3B1	0.941635	0.742816	0.000337908	-0.198819	0.327472	0.735558	2.6049e-14	0.408087	0.569513	0.473974	0.0155603	-0.0955384	0.437817	0.622316	1.12697e-23	0.184499	0.547352	0.700253	2.18949e-15	0.152901	0.238017	0.516467	1.62698e-50	0.278449
ATP5PB	0.115558	0.315007	6.01923e-11	0.19945	0.0783644	0.22954	3.72871e-07	0.151176	0.186829	0.247233	0.0158318	0.0604039	0.371837	0.290376	1.29484e-07	-0.081461	0.49909	0.397737	2.93259e-10	-0.101352	0.235354	0.269621	0.0275422	0.0342668
PDCD5	0.0666328	0.164607	5.24938e-05	0.0979739	0.0425708	0.122798	0.000296938	0.0802274	0.0656853	0.104887	0.0159509	0.0392013	0.213298	0.154756	1.29399e-06	-0.0585426	0.308269	0.234015	6.57666e-08	-0.0742547	0.139149	0.161331	0.0657738	0.0221813
SAT2	0.140235	0.271886	2.15906e-05	0.131651	0.0991729	0.20444	0.000172703	0.105267	0.128021	0.178766	0.0162893	0.0507447	0.133916	0.123896	0.328046	-0.0100205	0.159557	0.136098	0.0278232	-0.0234587	0.0698141	0.0989624	0.00134892	0.0291483
PFDN5	0.708815	0.950219	7.4808e-07	0.241404	0.73125	1.08133	4.99921e-11	0.350079	1.03717	1.12903	0.0163546	0.0918557	1.43247	1.10912	7.0544e-56	-0.323346	1.58238	1.37541	8.88762e-30	-0.206976	1.34718	1.09848	4.55956e-29	-0.2487
MT-ND2	2.89121	2.51711	3.25982e-11	-0.374109	1.79487	2.35207	2.74128e-15	0.557195	1.9754	1.88291	0.0166551	-0.0924866	2.52869	2.50259	0.219085	-0.0260982	1.94015	2.14925	2.27142e-25	0.209105	2.88867	2.54317	2.40611e-42	-0.345492
ANXA2R	0.0937945	0.167594	0.00515448	0.0737999	0.0353167	0.0783524	0.0130748	0.0430357	0.0643924	0.103997	0.016673	0.039605	0.126306	0.125794	0.959704	-0.000512217	0.236985	0.218988	0.161879	-0.0179969	0.0849936	0.0950232	0.296685	0.0100295
PLEK	0.32842	0.450612	0.00532311	0.122192	0.0771359	0.16295	0.0136385	0.0858136	0.263752	0.339513	0.0167108	0.0757608	1.07968	0.956065	2.54494e-08	-0.123618	1.31865	1.1487	2.09669e-17	-0.169952	0.883931	0.898037	0.59613	0.0141055
USP47	0.900908	0.764717	0.00885549	-0.136191	0.625594	1.00802	1.71561e-10	0.382426	0.69537	0.599764	0.0169552	-0.0956069	0.483273	0.69293	1.51914e-27	0.209658	0.572062	0.783712	1.4833e-26	0.211651	0.263677	0.597238	2.51359e-61	0.333561
CDC42EP3	0.2513	0.41889	0.000129576	0.167589	0.053108	0.124521	0.00170368	0.0714128	0.155733	0.216221	0.0169731	0.0604881	0.328486	0.31302	0.328256	-0.015466	0.413053	0.385773	0.0853726	-0.0272807	0.204031	0.29892	6.17466e-10	0.0948891
CCZ1B	0.093737	0.152148	0.0268388	0.0584112	0.0490868	0.147739	2.48461e-05	0.0986521	0.161261	0.111252	0.0170692	-0.0500084	0.0890164	0.128057	3.40514e-05	0.0390403	0.149631	0.166314	0.135848	0.0166827	0.0706106	0.117247	8.81678e-07	0.0466368
BUD23	0.2684	0.458251	1.18723e-06	0.189851	0.191096	0.384685	4.99656e-07	0.193588	0.217458	0.281817	0.0171793	0.0643589	0.15149	0.150588	0.934623	-0.000902217	0.206354	0.178859	0.0203508	-0.0274956	0.0687682	0.116561	2.65917e-07	0.0477926
EZR	0.913199	0.712315	0.000274953	-0.200884	0.450864	0.748106	8.93257e-08	0.297242	1.17287	1.057	0.0172569	-0.115868	0.332828	0.3631	0.0669549	0.0302715	0.608543	0.595765	0.489222	-0.0127782	0.181964	0.290947	9.09787e-13	0.108983
GABARAPL2	0.126726	0.308686	3.06358e-08	0.181959	0.717501	0.189404	2.07298e-28	-0.528097	0.174195	0.232967	0.0175257	0.0587712	0.379269	0.228611	1.79557e-22	-0.150658	0.422324	0.343543	2.50734e-07	-0.0787809	0.328487	0.227265	5.72579e-09	-0.101222
MPC1	0.0776115	0.178305	0.000136273	0.100694	0.0252564	0.0845782	0.00139622	0.0593219	0.0849063	0.127456	0.0176882	0.0425501	0.154265	0.14373	0.33764	-0.0105349	0.193944	0.183849	0.402486	-0.0100946	0.107233	0.112663	0.604362	0.00542989
MRPL13	0.100334	0.157616	0.0272948	0.0572822	0.0715872	0.149462	0.00107435	0.0778744	0.100867	0.14607	0.0178622	0.0452028	0.146424	0.123981	0.0304556	-0.0224426	0.194236	0.175776	0.111211	-0.0184593	0.0774415	0.115875	8.39911e-05	0.0384333
RRP1B	0.106001	0.226338	6.36696e-05	0.120337	0.111829	0.213992	0.00084829	0.102164	0.131401	0.0869017	0.0181885	-0.0444994	0.184401	0.195104	0.38216	0.0107035	0.256296	0.292402	0.00973777	0.0361067	0.0856305	0.154481	8.99494e-11	0.0688502
ARHGAP26	1.23793	1.02487	0.000491538	-0.213067	0.530934	0.806405	9.29292e-06	0.275471	0.749834	0.643328	0.0185584	-0.106507	0.777869	1.09019	7.1862e-47	0.312325	0.977743	1.22932	3.28682e-32	0.251581	0.711385	1.05193	6.47287e-52	0.340544
PPP1R2	0.401184	0.610429	2.10988e-05	0.209245	0.449619	0.878469	8.73201e-16	0.42885	0.716687	0.62094	0.0191319	-0.0957464	0.301253	0.342991	0.00722379	0.0417384	0.385244	0.43393	0.00270083	0.0486858	0.184057	0.299003	8.79666e-14	0.114946
CCDC107	0.147824	0.29032	1.2106e-05	0.142496	0.053108	0.112615	0.00546219	0.0595069	0.230922	0.297905	0.019216	0.0669828	0.295671	0.260089	0.0128373	-0.0355818	0.395183	0.299562	1.70734e-10	-0.0956209	0.235333	0.25638	0.160089	0.0210468
TMED1	0.137275	0.247305	0.000430366	0.11003	0.0430477	0.143236	1.82524e-05	0.100188	0.148772	0.203231	0.0192416	0.054459	0.0721167	0.0592348	0.0745226	-0.0128819	0.0721628	0.0765607	0.567765	0.00439792	0.039607	0.0572993	0.0077971	0.0176923
SNRPC	0.131166	0.31901	3.6134e-09	0.187845	0.15202	0.238157	0.00773299	0.0861369	0.195793	0.254284	0.0193419	0.058491	0.231913	0.182098	6.45387e-05	-0.049815	0.271745	0.243115	0.0290661	-0.0286304	0.131185	0.159386	0.0160868	0.0282004
GIMAP7	0.0942244	0.264954	4.55047e-08	0.170729	0.0285395	0.076121	0.00978945	0.0475816	0.260542	0.332409	0.0193946	0.0718666	1.37083	1.18363	3.37074e-20	-0.187198	1.50353	1.32688	5.99879e-22	-0.176658	1.00878	0.97429	0.0990107	-0.0344917
LAMP1	0.281007	0.48165	1.39053e-06	0.200642	0.148934	0.228316	0.0161377	0.0793819	0.188746	0.249866	0.0195533	0.0611198	0.172763	0.164345	0.476706	-0.00841858	0.242826	0.232505	0.427652	-0.0103214	0.107995	0.142636	0.00186817	0.0346412
PRPS1	0.0579937	0.125991	0.00181931	0.0679975	0.0353167	0.0935847	0.00277691	0.058268	0.0572507	0.0934985	0.0195949	0.0362479	0.0585237	0.0649817	0.362452	0.00645802	0.0992321	0.0843925	0.0767408	-0.0148396	0.0335818	0.0518395	0.00475064	0.0182577
RAPGEF1	1.13377	0.958925	0.00464729	-0.174842	0.274716	0.538742	3.55456e-08	0.264026	0.736015	0.636401	0.0196615	-0.0996133	0.482325	0.678449	3.09204e-24	0.196124	0.575392	0.710099	2.15029e-12	0.134706	0.264449	0.561089	3.61281e-49	0.29664
PPID	0.0837209	0.158124	0.00318659	0.0744027	0.0297042	0.0688372	0.0158773	0.039133	0.0967209	0.141395	0.0200938	0.0446744	0.142474	0.123698	0.0658503	-0.018776	0.213108	0.214726	0.896533	0.00161786	0.0791795	0.126272	1.59573e-06	0.0470926
AL021707.1	0.209592	0.30002	0.0130732	0.0904284	0.0470186	0.09429	0.0232448	0.0472714	0.184592	0.132506	0.0204115	-0.0520865	0.108463	0.182829	1.89895e-11	0.0743663	0.111219	0.171829	2.22111e-08	0.0606094	0.0507273	0.147976	7.88517e-22	0.0972482
HARS	0.083291	0.207904	7.37847e-06	0.124613	0.0537959	0.0989493	0.0279233	0.0451534	0.125171	0.0829724	0.0206736	-0.0421981	0.107324	0.125092	0.0663369	0.0177687	0.167061	0.160496	0.55738	-0.00656437	0.0573379	0.103483	1.993e-07	0.046145
GLRX3	0.102479	0.185013	0.00190087	0.082534	0.0526312	0.140808	0.000107254	0.0881765	0.15218	0.105401	0.0214194	-0.046779	0.151018	0.160457	0.40094	0.00943899	0.195337	0.199588	0.726643	0.00425086	0.107897	0.142734	0.00176664	0.0348371
CAND1	0.22563	0.311009	0.0206853	0.0853793	0.12957	0.236861	0.00105511	0.107291	0.21643	0.160153	0.0214225	-0.056277	0.167852	0.215912	9.79985e-05	0.0480598	0.241597	0.294386	0.000134565	0.0527897	0.103522	0.178063	3.58638e-10	0.0745416
ZNF24	0.161952	0.288347	0.000105267	0.126395	0.0643331	0.135918	0.00432602	0.071585	0.198619	0.258515	0.0214481	0.0598961	0.150395	0.168979	0.0973034	0.0185838	0.21728	0.224977	0.538276	0.00769728	0.0947043	0.143577	9.07647e-06	0.0488723
MAPK8IP3	0.224109	0.152656	0.0338722	-0.0714528	0.0877369	0.145277	0.0274671	0.0575402	0.127347	0.0858982	0.0217796	-0.0414485	0.101	0.160167	1.77909e-08	0.059167	0.127573	0.170216	0.000104887	0.0426434	0.0587821	0.150206	5.0463e-19	0.0914238
SKP1	0.761201	1.07719	1.30817e-09	0.315987	0.69979	0.895609	0.00037718	0.195819	0.742707	0.83467	0.0219248	0.0919632	0.823151	0.669574	1.37631e-15	-0.153577	0.880889	0.803611	1.74527e-05	-0.0772779	0.786639	0.628119	1.86634e-15	-0.15852
STARD3NL	0.167826	0.300074	0.000228664	0.132247	0.093776	0.188736	0.000894662	0.09496	0.16517	0.221998	0.0219467	0.0568283	0.240302	0.202146	0.0057559	-0.0381557	0.296519	0.259525	0.0103867	-0.0369939	0.156506	0.204736	0.000238556	0.0482301
RBM3	0.517889	0.730836	2.23174e-06	0.212947	0.367952	0.784452	2.94651e-16	0.4165	0.638916	0.722991	0.0223463	0.084075	0.629814	0.458661	3.10739e-21	-0.171153	0.642506	0.556403	1.26212e-06	-0.0861034	0.266196	0.287199	0.200452	0.0210035
GPRIN3	0.774184	0.586196	0.000949321	-0.187989	0.207984	0.411884	9.25299e-06	0.2039	0.438182	0.353814	0.0224428	-0.0843684	0.245933	0.410137	3.25878e-22	0.164205	0.355327	0.496699	1.09878e-14	0.141371	0.159956	0.427926	9.92685e-52	0.26797
RPS8	1.49711	1.91521	1.00993e-10	0.418102	1.37753	2.36939	3.15375e-32	0.991865	2.17702	2.26991	0.0225426	0.0928932	2.48598	2.01405	2.37821e-75	-0.471933	2.87705	2.57414	1.28672e-43	-0.302902	2.53326	2.26709	1.74569e-24	-0.266169
ABCE1	0.0891649	0.13969	0.0429635	0.0505248	0.0465418	0.109522	0.00306199	0.0629805	0.078294	0.118709	0.0227041	0.0404147	0.118041	0.154388	0.000549997	0.0363464	0.181101	0.199845	0.117504	0.0187442	0.0575689	0.127579	2.0399e-13	0.0700106
CASD1	0.155608	0.218668	0.0492129	0.0630609	0.0598853	0.156199	0.000177941	0.0963142	0.134198	0.089686	0.0232214	-0.0445124	0.0968999	0.180902	7.54727e-15	0.0840016	0.12631	0.202875	9.9236e-11	0.0765648	0.0551848	0.159074	7.08255e-23	0.10389
ANAPC11	0.0632434	0.206435	6.82253e-09	0.143191	0.0619534	0.126912	0.00618211	0.0649582	0.111651	0.158002	0.0233894	0.0463509	0.31647	0.205653	6.95469e-15	-0.110817	0.378829	0.292989	5.50162e-09	-0.0858398	0.217329	0.190978	0.0610879	-0.0263507
RAB7A	1.24991	1.09094	0.0164997	-0.158975	0.573345	1.02631	3.64362e-13	0.452961	0.753898	0.660707	0.0236347	-0.0931914	0.433002	0.496135	0.00038323	0.0631333	0.465255	0.526795	0.000409789	0.0615402	0.235703	0.465522	1.00246e-35	0.229819
BNIP3L	0.196749	0.343649	8.28329e-05	0.146901	1.20277	0.301132	1.42471e-52	-0.901637	0.27408	0.211037	0.0236936	-0.063043	0.144105	0.12004	0.0305683	-0.0240642	0.163712	0.196832	0.00669797	0.0331195	0.125364	0.131006	0.654615	0.00564235
SSBP1	0.205582	0.441844	4.93585e-10	0.236262	0.172879	0.382857	7.28431e-08	0.209979	0.271621	0.33752	0.0242556	0.065899	0.456187	0.365227	6.5246e-08	-0.0909598	0.574561	0.475401	2.68208e-09	-0.0991599	0.273425	0.323328	0.00276695	0.0499029
ATP6V1G1	0.389976	0.649591	3.21408e-08	0.259615	0.342791	0.644609	2.14051e-10	0.301818	0.477956	0.557286	0.0243082	0.0793298	0.578171	0.41528	2.84658e-21	-0.162891	0.659916	0.560193	2.98157e-09	-0.0997232	0.517085	0.366177	6.47183e-17	-0.150908
DAZAP1	0.218276	0.367551	5.6431e-05	0.149275	0.0795291	0.181452	0.000112381	0.101923	0.16955	0.222102	0.0243799	0.052552	0.109528	0.126487	0.0758177	0.0169596	0.192852	0.181196	0.326755	-0.0116561	0.0690345	0.114035	1.89191e-06	0.0450006
PDIA3	0.880009	1.073	0.00048829	0.192989	0.660166	1.34996	1.18989e-26	0.68979	0.563065	0.652073	0.0246809	0.0890076	0.746048	0.656002	5.39952e-06	-0.0900459	0.839824	0.761443	4.39418e-05	-0.0783811	0.362283	0.516376	5.56618e-15	0.154093
C1D	0.168446	0.367775	3.40036e-09	0.199329	0.12957	0.26623	2.3755e-05	0.136661	0.209695	0.269743	0.0247615	0.0600483	0.226922	0.20309	0.0613958	-0.0238321	0.284328	0.260193	0.0771485	-0.0241351	0.102652	0.144794	0.000120831	0.0421418
CCDC43	0.0712624	0.123511	0.0207101	0.0522488	0.0559143	0.138732	0.000643914	0.0828181	0.0602488	0.0961661	0.0248104	0.0359172	0.0621941	0.0630989	0.902249	0.000904773	0.0864553	0.0717205	0.0692461	-0.0147349	0.0292402	0.0533678	0.000188955	0.0241275
NAP1L4	0.514053	0.658041	0.00313595	0.143988	0.437572	0.753681	1.39286e-10	0.316109	0.533883	0.453397	0.0252126	-0.0804851	0.547013	0.617454	0.000159458	0.0704411	0.638259	0.723942	2.52445e-06	0.085683	0.385266	0.559945	2.67355e-19	0.174678
EMC7	0.189159	0.324708	0.000102699	0.135548	0.08726	0.242151	3.3384e-07	0.154891	0.212693	0.271405	0.0252703	0.0587117	0.179843	0.162144	0.122605	-0.0176987	0.296573	0.215297	3.12043e-10	-0.0812767	0.0999229	0.12977	0.0040444	0.0298474
RO60	0.242288	0.365525	0.00141713	0.123237	0.178922	0.24873	0.0427073	0.0698074	0.229827	0.29163	0.0252997	0.0618031	0.281476	0.317349	0.0160059	0.0358732	0.330742	0.327348	0.819529	-0.0033944	0.168143	0.244251	8.11972e-08	0.0761081
TRAPPC10	1.16462	1.30705	0.0159903	0.142435	0.862777	1.32422	2.05078e-12	0.461443	1.09391	0.995437	0.0253992	-0.0984758	0.414849	0.550016	4.37914e-13	0.135167	0.513806	0.603989	4.72389e-07	0.0901827	0.244511	0.497155	4.87111e-43	0.252644
MPP5	0.0394258	0.0811757	0.0219236	0.0417499	0.0184791	0.0645306	0.00342913	0.0460515	0.0289486	0.0543496	0.0257119	0.025401	0.0544754	0.107781	1.77054e-09	0.0533053	0.0625643	0.0974804	6.70159e-05	0.0349162	0.0243845	0.073494	1.5634e-11	0.0491095
MYH9	1.2447	0.956927	2.97337e-06	-0.287775	0.778969	1.24878	1.02948e-11	0.469815	1.05384	0.959537	0.0257151	-0.0943018	0.670003	0.725366	0.00459096	0.055363	0.719973	0.787854	0.000327448	0.0678805	0.714786	0.619049	6.40726e-06	-0.0957366
LCOR	0.749309	0.637163	0.0441257	-0.112147	0.310185	0.489452	0.00020024	0.179267	0.527007	0.443187	0.025761	-0.0838195	0.275048	0.450749	1.5453e-25	0.175701	0.39544	0.553738	6.81724e-19	0.158297	0.151897	0.400228	9.17446e-49	0.248331
LSM1	0.104389	0.280395	6.01319e-09	0.176006	0.06105	0.159682	5.87306e-05	0.098632	0.148535	0.197379	0.0258949	0.0488441	0.184159	0.140332	0.000111915	-0.0438269	0.24475	0.193628	3.47219e-05	-0.0511217	0.137858	0.101357	0.00133531	-0.0365004
SYNE1	0.863879	0.747934	0.047938	-0.115945	0.422331	0.646887	6.39804e-05	0.224556	0.592449	0.502815	0.0263936	-0.0896335	1.20684	1.57852	1.43641e-55	0.37168	1.3834	1.64398	4.11459e-34	0.260588	0.665423	1.26327	1.45656e-109	0.597852
GGNBP2	0.457891	0.554165	0.0482438	0.0962742	0.390305	0.74245	2.00317e-12	0.352145	0.426904	0.352182	0.0263966	-0.0747215	0.251398	0.308415	9.61312e-05	0.0570169	0.349867	0.362028	0.431298	0.0121614	0.16456	0.272006	1.57e-13	0.107446
FIP1L1	0.290209	0.375225	0.0393615	0.0850163	0.226533	0.360765	0.000701755	0.134232	0.300898	0.237137	0.0270861	-0.0637615	0.213632	0.275708	7.55141e-06	0.062076	0.323159	0.382252	0.000150068	0.0590935	0.135772	0.228571	4.5642e-12	0.0927989
CCDC32	0.130459	0.209598	0.0130324	0.0791391	0.0895894	0.198373	0.000111323	0.108784	0.170199	0.121376	0.0271921	-0.0488232	0.101051	0.115852	0.119428	0.014801	0.166001	0.177815	0.308103	0.0118137	0.0652339	0.113807	3.22222e-07	0.0485733
VTI1A	0.314328	0.503039	6.95911e-05	0.188711	0.164625	0.285299	0.00113087	0.120674	0.408038	0.331433	0.027515	-0.0766046	0.525441	0.787794	1.20865e-36	0.262353	0.662902	0.911896	8.22793e-32	0.248994	0.499856	0.65814	3.40362e-15	0.158284
NFAT5	1.5482	1.26648	4.50085e-05	-0.281716	0.847267	1.45651	3.80139e-18	0.609238	1.05382	0.941891	0.0279757	-0.111929	0.435368	0.651946	9.48492e-28	0.216578	0.497464	0.646529	4.03506e-14	0.149065	0.219663	0.534197	2.63218e-58	0.314535
SRRM1	0.869654	1.04333	0.000717676	0.173675	0.784771	1.39298	2.72748e-24	0.608213	0.706536	0.792838	0.0280136	0.0863016	0.511761	0.473019	0.0313655	-0.0387418	0.698189	0.672665	0.165745	-0.0255248	0.277346	0.441842	1.6494e-19	0.164495
UBE2I	0.303924	0.503296	2.10321e-06	0.199372	0.264802	0.48806	1.89795e-07	0.223258	0.366324	0.4396	0.0281479	0.0732762	0.375382	0.328298	0.00278838	-0.0470846	0.473767	0.39879	2.47643e-06	-0.0749771	0.239419	0.279089	0.0093613	0.03967
SERPINB9	0.652767	0.365443	1.08607e-06	-0.287324	0.128677	0.279628	9.7432e-05	0.150951	0.317269	0.394364	0.0281914	0.077095	0.236889	0.24266	0.683331	0.00577168	0.439147	0.388453	0.00255765	-0.0506939	0.110059	0.171697	1.65414e-07	0.0616373
DNMBP	0.0575638	0.121031	0.00633891	0.0634674	0.135806	0.209021	0.0406692	0.0732153	0.130793	0.0857839	0.0283893	-0.0450091	0.0380763	0.0592041	0.00144573	0.0211277	0.0516942	0.0732163	0.00518403	0.0215221	0.0242694	0.0643384	8.01653e-09	0.040069
RUNX3	1.49432	1.62919	0.0121165	0.134868	0.811161	1.30167	4.03878e-13	0.490505	1.17575	1.27366	0.0285037	0.0979123	0.71235	0.839466	4.39185e-09	0.127116	0.914877	0.931559	0.401391	0.0166826	0.428749	0.794748	3.11883e-59	0.365999
GNS	0.0887804	0.152885	0.025239	0.0641051	0.0173144	0.0605361	0.00619207	0.0432216	0.097632	0.0622082	0.0294312	-0.0354239	0.0975938	0.13543	0.000171622	0.037836	0.125731	0.147412	0.041376	0.0216803	0.0608209	0.103631	4.36892e-06	0.04281
SMAD7	0.891465	0.746898	0.00894033	-0.144568	0.435293	0.692602	1.01511e-06	0.257309	0.634997	0.722818	0.0294906	0.0878213	0.166679	0.19282	0.0304572	0.0261411	0.188581	0.190862	0.849275	0.00228074	0.0764769	0.137609	2.30417e-09	0.0611324
HNRNPH1	0.774038	0.673855	0.0396693	-0.100183	0.488452	0.840062	4.02103e-10	0.35161	0.525997	0.447698	0.0295085	-0.0782992	0.268612	0.353144	4.53022e-08	0.0845321	0.364504	0.465898	2.36962e-10	0.101394	0.160229	0.275789	2.08743e-15	0.115559
CNST	0.203867	0.35127	0.000326916	0.147403	0.130768	0.289171	0.00010875	0.158403	0.256335	0.196868	0.0304731	-0.0594678	0.203467	0.234141	0.0357901	0.0306736	0.172211	0.239134	4.64666e-07	0.066923	0.266814	0.231965	0.0554207	-0.0348488
ATP2A3	0.197076	0.271432	0.0335186	0.074356	0.0537959	0.108464	0.0127714	0.0546685	0.138899	0.0961388	0.03061	-0.0427604	0.148814	0.194319	0.000123481	0.0455046	0.237171	0.2857	0.000467276	0.0485285	0.0994726	0.172864	8.00371e-10	0.0733915
CUL5	0.338616	0.481723	0.00133838	0.143107	0.201322	0.384689	1.05796e-05	0.183367	0.365469	0.29774	0.030669	-0.0677283	0.218816	0.333106	2.53712e-14	0.11429	0.316803	0.397056	7.28007e-07	0.0802532	0.113809	0.275896	1.53994e-30	0.162087
PRPF38A	0.144435	0.271378	2.97276e-05	0.126944	0.0666625	0.146488	0.000869921	0.0798252	0.16617	0.217659	0.0307738	0.0514885	0.129453	0.14104	0.260581	0.0115876	0.164217	0.175182	0.329724	0.0109654	0.0752192	0.126092	1.6184e-07	0.0508723
BEX4	0.113648	0.268219	1.5416e-07	0.154572	0.129354	0.226956	0.00244769	0.097602	0.1401	0.187399	0.0314015	0.0472989	0.119787	0.109657	0.309044	-0.01013	0.0950828	0.10937	0.121928	0.0142872	0.107627	0.104611	0.776928	-0.00301602
TLE4	1.32528	1.12071	0.00254554	-0.204572	0.860201	1.31143	7.22992e-11	0.451224	0.831648	0.735166	0.0319394	-0.0964829	0.501759	0.610711	9.67402e-09	0.108953	0.365298	0.516861	2.70407e-18	0.151564	0.23117	0.480882	1.29175e-39	0.249712
NUMB	0.397284	0.275787	0.00345479	-0.121498	0.0940373	0.173847	0.0085993	0.0798098	0.210026	0.155451	0.032149	-0.0545752	0.264984	0.340391	1.09523e-06	0.0754078	0.268732	0.36456	9.65889e-10	0.0958284	0.117429	0.281541	3.38749e-26	0.164112
NCBP2AS2	0.107538	0.305766	3.80635e-10	0.198228	0.1221	0.217597	0.0014864	0.0954969	0.134369	0.179655	0.0324875	0.0452863	0.142868	0.127142	0.121414	-0.0157265	0.196208	0.149807	3.40146e-05	-0.0464012	0.0863995	0.0936654	0.440652	0.00726597
ZNF264	0.0953196	0.152148	0.0250752	0.0568286	0.0509896	0.12644	0.00117673	0.0754505	0.114914	0.0770362	0.0325541	-0.0378774	0.0806682	0.0908089	0.236932	0.0101407	0.117778	0.135653	0.0776105	0.0178751	0.0454019	0.0855412	6.07698e-07	0.0401393
RGS9	0.0636732	0.130502	0.00379434	0.0668288	0.0212854	0.06038	0.0166194	0.0390946	0.0283021	0.0525712	0.0325796	0.0242691	0.0986031	0.101475	0.759279	0.00287215	0.165374	0.139847	0.0233539	-0.0255268	0.0720809	0.0749487	0.755323	0.00286778
CLEC16A	0.138222	0.205702	0.0302793	0.06748	0.110879	0.214942	0.00122795	0.104062	0.172933	0.125305	0.0327974	-0.0476274	0.113836	0.219358	2.37851e-18	0.105522	0.179147	0.263602	6.82172e-10	0.0844559	0.0727975	0.230136	4.24637e-35	0.157338
LINC00513	0.711553	1.11417	5.05419e-08	0.402616	0.0664515	0.188472	2.81327e-05	0.12202	0.965153	1.07836	0.032834	0.113204	0.364065	0.487346	9.31349e-11	0.123282	0.348969	0.416698	6.16077e-05	0.0677285	0.15059	0.292622	9.78548e-21	0.142032
PHB	0.0636732	0.106825	0.0432106	0.0431518	0.0430477	0.0920181	0.0117668	0.0489704	0.0846416	0.122638	0.0328744	0.0379963	0.224008	0.176319	0.000106361	-0.0476888	0.29144	0.252976	0.0034379	-0.0384634	0.15137	0.16791	0.170563	0.0165397
NEAT1	1.72497	1.4912	0.000315797	-0.233772	0.543795	0.823334	1.26739e-05	0.279539	1.31986	1.21591	0.0334166	-0.103943	1.24834	1.63763	1.65887e-65	0.389289	1.12624	1.37099	6.69942e-26	0.244753	0.891168	1.26707	1.5334e-56	0.3759
HINT2	0.0217177	0.0824157	0.000195225	0.060698	0.0112251	0.0627708	0.00134386	0.0515457	0.0323285	0.0580206	0.0335653	0.025692	0.126284	0.0948278	0.000814095	-0.0314557	0.175648	0.130979	4.04468e-05	-0.0446688	0.0715498	0.0851809	0.120448	0.0136311
OS9	0.178185	0.293591	0.000688961	0.115406	0.0738528	0.129923	0.0240225	0.0560698	0.196323	0.146817	0.0337647	-0.0495054	0.148756	0.188303	0.000745861	0.039547	0.226025	0.253556	0.0400189	0.0275317	0.082113	0.157915	2.19683e-12	0.0758024
PPP2R5A	0.378415	0.566677	9.17082e-05	0.188263	0.21445	0.399643	5.05485e-06	0.185193	0.435092	0.361779	0.0338506	-0.0733129	0.311646	0.424171	4.78623e-11	0.112525	0.462702	0.539016	2.52574e-05	0.0763146	0.210118	0.398403	9.65286e-28	0.188286
RPL22L1	0.253974	0.504033	1.77516e-09	0.250059	0.167431	0.340714	5.3036e-06	0.173283	0.268188	0.331296	0.0339061	0.063108	0.20518	0.163005	0.000597777	-0.0421744	0.286713	0.270123	0.238803	-0.01659	0.128029	0.168598	0.000775702	0.0405685
MCPH1	0.209121	0.283104	0.0469323	0.0739838	0.108711	0.217597	0.000620901	0.108886	0.189298	0.141112	0.0340905	-0.048186	0.207338	0.33655	1.99735e-16	0.129212	0.310833	0.404473	3.47512e-08	0.0936404	0.111709	0.301336	2.41901e-37	0.189627
SDF4	0.254701	0.359149	0.00717603	0.104448	0.0835001	0.166064	0.00112974	0.0825638	0.152032	0.201194	0.0341112	0.0491621	0.182061	0.171564	0.3782	-0.0104969	0.228215	0.200452	0.024281	-0.027763	0.126134	0.178159	1.56159e-05	0.0520253
FAM53B	1.05743	0.899503	0.0213575	-0.157926	0.13216	0.2268	0.00630701	0.0946397	0.411912	0.338213	0.0342629	-0.0736988	0.133904	0.196705	1.23567e-07	0.0628002	0.296639	0.352329	0.00023226	0.0556899	0.11808	0.228238	5.79051e-17	0.110158
NDUFV1	0.121667	0.238059	5.49826e-05	0.116392	0.0844538	0.153965	0.0057522	0.069511	0.134104	0.178135	0.0343771	0.0440309	0.198129	0.204566	0.600655	0.00643698	0.294129	0.247535	0.00055079	-0.0465937	0.127304	0.20727	1.154e-10	0.0799662
PRKAA1	0.148638	0.234339	0.00823466	0.0857009	0.107381	0.192222	0.00391433	0.0848411	0.183834	0.136063	0.034424	-0.0477711	0.16323	0.189175	0.0285798	0.0259454	0.209385	0.257374	0.000256626	0.047989	0.0751916	0.167208	1.74942e-17	0.0920167
C12orf75	0.188494	0.482104	8.49501e-14	0.29361	0.136824	0.282179	2.74964e-05	0.145355	0.296836	0.363359	0.0344916	0.0665222	0.752987	0.591407	2.98794e-14	-0.16158	1.01535	0.830948	1.39755e-19	-0.184403	0.481299	0.504629	0.27083	0.0233304
PREPL	0.0590436	0.1128	0.01463	0.0537568	0.0397645	0.0793731	0.0330147	0.0396086	0.0939899	0.0597989	0.0346038	-0.034191	0.092465	0.123808	0.00123526	0.0313433	0.120363	0.154663	0.00134576	0.0343002	0.0679886	0.11984	1.30861e-07	0.0518511
FBXW7	0.96688	0.781045	0.0024403	-0.185836	0.385334	0.533345	0.00492766	0.148011	0.505606	0.423858	0.0346841	-0.0817475	0.467237	0.677951	9.32894e-28	0.210714	0.623165	0.804103	3.66042e-18	0.180938	0.389184	0.567411	1.57669e-19	0.178226
TARSL2	0.0847708	0.138957	0.0280397	0.0541866	0.0594084	0.13349	0.00213559	0.0740817	0.097632	0.0634699	0.0347338	-0.0341621	0.109571	0.161682	2.12468e-06	0.0521106	0.149519	0.218563	4.16312e-08	0.0690439	0.093162	0.172049	5.98948e-11	0.0788873
NOP53	0.484192	0.597565	0.0148798	0.113373	0.403695	0.774981	1.82472e-13	0.371286	0.669012	0.591513	0.0349592	-0.0774993	0.863066	0.673752	6.67992e-21	-0.189314	1.0104	0.918146	1.82464e-06	-0.0922578	0.727737	0.574229	4.50895e-15	-0.153508
POLR2C	0.0444853	0.154628	3.82042e-07	0.110143	0.06105	0.120018	0.00839895	0.0589677	0.0837304	0.120976	0.0350244	0.0372459	0.0831489	0.0703819	0.105906	-0.0127671	0.136129	0.115879	0.0384002	-0.0202499	0.0472006	0.0623917	0.0352224	0.0151911
ZFP36L2	0.826944	1.02444	0.000987524	0.197496	1.23536	2.07989	1.95512e-23	0.844523	1.15503	1.24779	0.0355012	0.0927577	0.897478	0.896379	0.957736	-0.00109865	1.29195	1.32396	0.112003	0.032011	0.753758	0.806896	0.0105677	0.0531386
ARF3	0.149837	0.225376	0.0200835	0.0755389	0.0385998	0.0980507	0.00342864	0.0594509	0.0630994	0.0962803	0.035504	0.0331809	0.116961	0.0807964	0.00012175	-0.036165	0.147373	0.126155	0.0414967	-0.0212181	0.0975743	0.0766963	0.0367908	-0.0208779
GRSF1	0.0525043	0.170358	2.29845e-06	0.117853	0.0851416	0.159329	0.0049843	0.0741877	0.130462	0.0913476	0.0358337	-0.0391144	0.113835	0.135971	0.0273542	0.0221363	0.175552	0.190111	0.219089	0.0145591	0.069326	0.0940993	0.00630629	0.0247733
ATE1	0.139375	0.237049	0.00174426	0.0976738	0.0940373	0.165203	0.0113619	0.0711653	0.18307	0.13457	0.0360414	-0.0485004	0.254372	0.355315	7.72918e-11	0.100943	0.305141	0.397219	1.11713e-08	0.0920783	0.163932	0.298272	2.30042e-18	0.13434
AC245297.3	0.387777	0.542473	0.000493646	0.154695	0.166578	0.330534	5.53905e-06	0.163956	0.396858	0.468136	0.0360544	0.0712783	0.276733	0.378454	3.0804e-11	0.101721	0.404744	0.483348	1.58142e-06	0.0786034	0.202015	0.379949	8.6684e-28	0.177934
TMEM248	0.248534	0.330737	0.030725	0.0822023	0.144766	0.298934	9.52136e-06	0.154169	0.251845	0.197471	0.0363879	-0.0543743	0.149601	0.161738	0.284414	0.0121368	0.229918	0.227016	0.820252	-0.00290258	0.100926	0.128864	0.00990399	0.0279384
ATG12	0.301245	0.453467	0.00018987	0.152222	0.183531	0.415398	2.88009e-08	0.231867	0.315502	0.38124	0.0373611	0.0657374	0.265114	0.282259	0.237037	0.0171445	0.299812	0.328082	0.055863	0.0282698	0.123265	0.234409	2.79491e-17	0.111143
UBE2E1	0.751301	0.568772	0.00105984	-0.182529	0.310578	0.505331	8.33903e-05	0.194753	0.422593	0.350188	0.0374266	-0.0724047	0.160339	0.255952	3.16326e-12	0.0956125	0.242838	0.324976	5.96063e-08	0.0821377	0.0854158	0.224197	1.51608e-25	0.138781
CHURC1	0.0898303	0.156659	0.0132509	0.0668287	0.0481833	0.127142	0.000469027	0.0789587	0.137367	0.183728	0.0376073	0.0463614	0.506967	0.448568	0.000904835	-0.0583988	0.686184	0.631477	0.00196376	-0.0547068	0.353005	0.436355	4.82772e-06	0.0833504
SERP1	0.435986	0.704068	2.1027e-09	0.268082	0.323161	0.583039	3.52184e-08	0.259878	0.492414	0.566489	0.0378913	0.0740754	0.622977	0.513575	3.33861e-09	-0.109401	0.606974	0.577404	0.0904757	-0.0295698	0.670743	0.448724	1.00593e-30	-0.22202
KIDINS220	0.227615	0.331977	0.00784099	0.104362	0.138204	0.294841	1.76599e-05	0.156637	0.256518	0.200024	0.0380897	-0.0564939	0.229528	0.323477	2.38194e-10	0.0939493	0.311282	0.388666	1.18131e-06	0.0773839	0.120489	0.267438	2.15069e-25	0.146949
CENPX	0.0579483	0.115788	0.00696643	0.0578398	0.0240917	0.0878675	0.000450715	0.0637758	0.0503737	0.0793014	0.0380945	0.0289277	0.100184	0.0734404	0.00152586	-0.0267433	0.16258	0.138254	0.023332	-0.0243252	0.0833592	0.0971156	0.139433	0.0137564
TOMM22	0.121857	0.237327	5.42025e-05	0.11547	0.126548	0.204986	0.00644369	0.078438	0.136044	0.180172	0.0381305	0.0441281	0.149901	0.114009	0.000480444	-0.0358917	0.22965	0.181519	5.11794e-05	-0.0481308	0.077921	0.098496	0.0236023	0.0205749
NSD1	0.225349	0.342863	0.00207039	0.117514	0.116753	0.243704	6.71583e-05	0.126951	0.259753	0.203179	0.03826	-0.0565744	0.34792	0.478659	1.21289e-14	0.130739	0.43609	0.577367	3.4041e-16	0.141277	0.203632	0.442955	1.29861e-42	0.239323
PRKCB	0.70271	0.546008	0.00697998	-0.156701	0.287748	0.479085	0.000169757	0.191337	0.32095	0.25507	0.0387883	-0.0658799	0.950495	1.26612	4.30171e-45	0.315622	1.11385	1.3803	1.79732e-34	0.266448	0.82497	1.20222	4.72621e-59	0.377247
MT-ATP8	1.18741	0.946905	6.14076e-06	-0.240505	0.549076	0.849288	9.45365e-08	0.300211	0.333217	0.273558	0.0391172	-0.0596584	0.943304	0.891321	0.0103748	-0.0519829	0.579887	0.663466	3.87829e-06	0.0835795	1.04584	0.895821	2.18173e-11	-0.150023
DAZAP2	0.435458	0.571466	0.00340011	0.136009	0.27263	0.561014	3.95332e-10	0.288385	0.438734	0.509178	0.0393759	0.0704443	0.495588	0.455745	0.0204807	-0.0398428	0.580993	0.550292	0.0714562	-0.030701	0.269556	0.362777	8.36893e-08	0.0932203
SCNM1	0.0430055	0.13969	3.5598e-06	0.0966843	0.0313458	0.0887288	0.0020203	0.0573831	0.076207	0.110219	0.0395521	0.0340122	0.12056	0.111888	0.377878	-0.00867202	0.154341	0.135143	0.0678498	-0.019198	0.0690782	0.105224	9.00991e-05	0.036146
SNHG14	0.186159	0.322906	0.000142949	0.136748	0.100127	0.261375	2.7916e-07	0.161248	0.222824	0.170393	0.0400175	-0.0524304	0.219331	0.376362	1.23257e-23	0.157031	0.305169	0.425747	1.34559e-13	0.120579	0.132491	0.329878	6.88006e-39	0.197386
MBNL1	1.76512	1.46173	7.80374e-07	-0.303381	1.125	1.67179	3.4451e-16	0.546797	1.77003	1.66716	0.0401943	-0.102867	1.7369	2.22773	9.21991e-117	0.490831	1.92791	2.31547	2.35494e-82	0.38756	1.61421	2.08115	7.31475e-93	0.466943
MYO9B	0.877385	0.756101	0.0320018	-0.121284	0.589978	0.969925	2.34298e-09	0.379947	0.568923	0.48899	0.0402005	-0.0799331	0.342732	0.44095	4.82865e-09	0.0982184	0.360782	0.453976	2.75697e-08	0.0931936	0.171081	0.429726	8.55238e-51	0.258645
COMMD6	0.25631	0.560072	1.73582e-13	0.303762	0.137085	0.430114	2.1939e-13	0.293029	0.483294	0.55636	0.0402088	0.0730657	0.79793	0.541704	1.72294e-40	-0.256226	1.09869	0.870364	1.77282e-33	-0.228325	0.776962	0.544903	5.58398e-32	-0.23206
SH2D1B	0.238887	0.408319	8.81252e-05	0.169432	0.115965	0.187207	0.017256	0.0712425	0.321619	0.390412	0.0402345	0.0687928	0.303097	0.37539	1.93222e-05	0.072293	0.0915517	0.109161	0.0929418	0.0176089	0.185592	0.334135	1.57272e-20	0.148543
BAD	0.0546042	0.106317	0.00941212	0.0517131	0.0268979	0.0923707	0.000522966	0.0654728	0.0519313	0.0808215	0.0402709	0.0288902	0.0720169	0.0477095	0.000683931	-0.0243074	0.0947921	0.0791097	0.0597152	-0.0156824	0.0574169	0.0433627	0.0594035	-0.0140542
DYNLT1	0.223675	0.364338	0.000180653	0.140664	0.208347	0.437789	5.75564e-08	0.229441	0.287519	0.34902	0.0403047	0.0615015	0.447675	0.469037	0.229426	0.0213626	0.502498	0.46452	0.0254849	-0.0379779	0.254826	0.369899	1.10518e-11	0.115073
RASA2	0.774536	0.974541	0.000889911	0.200005	0.585842	0.971939	8.54284e-11	0.386097	0.913621	0.821136	0.0406193	-0.0924846	0.728785	1.00041	3.03517e-36	0.271625	0.843075	1.0556	8.87504e-25	0.212522	0.627069	0.869776	2.46754e-31	0.242707
HDAC3	0.0449151	0.144933	8.73113e-06	0.100018	0.0353167	0.0963653	0.00200664	0.0610486	0.0712694	0.105517	0.0411855	0.0342481	0.085131	0.109793	0.00642657	0.0246616	0.127353	0.141051	0.181671	0.0136979	0.0553352	0.0872408	0.000170722	0.0319056
STMP1	0.114078	0.202207	0.00226506	0.0881292	0.399787	0.170181	2.92112e-09	-0.229607	0.0911368	0.128718	0.0414517	0.0375814	0.316593	0.223102	5.56391e-10	-0.0934906	0.318349	0.286098	0.028716	-0.0322509	0.332813	0.234343	2.19298e-08	-0.0984697
IFI16	0.361046	0.47585	0.0111707	0.114805	0.151593	0.296041	6.04224e-05	0.144448	0.483201	0.561152	0.0414643	0.0779515	0.763271	0.795551	0.112187	0.0322802	0.896549	0.941784	0.0234945	0.0452352	0.465265	0.690284	8.63569e-26	0.225019
EFL1	0.0438652	0.0978619	0.00620107	0.0539967	0.0313458	0.0810858	0.00945297	0.04974	0.0970773	0.0624665	0.0416998	-0.0346108	0.080209	0.131496	2.10878e-07	0.0512871	0.123484	0.164715	0.000223875	0.0412311	0.0369489	0.116121	2.4979e-18	0.0791723
HINT1	0.505507	0.841689	1.15627e-10	0.336182	0.50606	0.93774	3.44217e-16	0.43168	0.784892	0.865192	0.0419433	0.0802994	0.932797	0.706355	9.36879e-30	-0.226442	1.01343	0.89833	9.0228e-10	-0.115101	0.894428	0.746483	1.31492e-12	-0.147945
RDX	0.0702125	0.151416	0.000959134	0.0812034	0.0813862	0.2268	4.22929e-06	0.145414	0.0972502	0.0643591	0.0420535	-0.0328911	0.0763602	0.103816	0.00217743	0.027456	0.121315	0.159859	0.000480306	0.0385439	0.0687329	0.104016	0.000269361	0.0352831
DCTN5	0.0959397	0.146397	0.043572	0.0504578	0.057079	0.137132	0.000860781	0.080053	0.117118	0.0810798	0.0422325	-0.0360379	0.0623868	0.0807568	0.0187749	0.01837	0.103225	0.117044	0.144779	0.0138182	0.0374185	0.0744163	7.16428e-07	0.0369978
MRPL16	0.066203	0.13597	0.00219151	0.0697668	0.022927	0.0674672	0.00848395	0.0445403	0.0494625	0.0780396	0.0426821	0.0285771	0.138868	0.128294	0.305325	-0.0105748	0.203232	0.19214	0.354533	-0.0110925	0.0822527	0.106924	0.010583	0.0246711
ZNF430	0.334412	0.459442	0.00313439	0.12503	0.12586	0.278648	1.50068e-05	0.152788	0.270265	0.215394	0.0427909	-0.0548711	0.158488	0.215105	6.04099e-06	0.0566166	0.243487	0.277168	0.016624	0.0336807	0.0959274	0.180362	1.6352e-12	0.0844344
SMIM26	0.0828612	0.211902	7.62052e-07	0.129041	0.0498249	0.131754	0.000308565	0.0819292	0.158764	0.204724	0.0428909	0.0459595	0.212461	0.164257	6.14281e-05	-0.0482043	0.29092	0.228278	2.26412e-06	-0.0626417	0.141953	0.148629	0.581575	0.0066754
PRKAR1A	0.22372	0.368796	0.000116379	0.145076	0.0689919	0.186464	6.51139e-06	0.117472	0.301018	0.363342	0.0431365	0.0623238	0.176636	0.168373	0.491948	-0.008263	0.196421	0.243035	0.000247575	0.0466144	0.125036	0.131396	0.574142	0.00636049
SAR1A	0.43709	0.614305	0.000186723	0.177215	0.257649	0.487206	1.26535e-06	0.229556	0.346365	0.410779	0.0433754	0.064414	0.2311	0.263308	0.0198584	0.0322073	0.27754	0.319238	0.00362247	0.0416987	0.119647	0.206821	1.86826e-12	0.087174
RORA	1.30606	1.02519	9.42356e-05	-0.280871	0.359223	0.562169	0.000145944	0.202946	0.978227	1.08423	0.0436975	0.106008	0.705797	0.988508	4.73985e-36	0.282711	1.06735	1.27377	1.29971e-20	0.206422	0.378773	0.846914	9.69966e-84	0.468141
PPP1CC	0.164292	0.286092	0.000239372	0.1218	0.124218	0.245125	0.000110905	0.120907	0.167873	0.214502	0.0437206	0.046629	0.146725	0.141696	0.640755	-0.0050297	0.222462	0.218507	0.750388	-0.00395527	0.0882211	0.128144	0.000125759	0.0399233
DNAJA2	0.133886	0.245734	0.000271737	0.111848	0.175212	0.30167	0.000359788	0.126457	0.216781	0.270891	0.0442308	0.0541099	0.234792	0.21572	0.14392	-0.0190716	0.294448	0.284223	0.460814	-0.0102245	0.140254	0.200695	2.37371e-06	0.0604418
HNRNPK	0.654607	0.83236	0.000128204	0.177752	0.628417	0.88204	1.80003e-06	0.253622	0.647262	0.72261	0.0447358	0.0753487	0.746047	0.686879	0.00219882	-0.0591684	0.813439	0.792195	0.241936	-0.0212443	0.682334	0.599557	3.03366e-05	-0.0827769
SNRNP27	0.124627	0.267941	5.24142e-06	0.143315	0.0626915	0.168492	1.49569e-05	0.1058	0.10736	0.146472	0.0448288	0.0391124	0.160363	0.123666	0.000597668	-0.0366974	0.231386	0.216853	0.251155	-0.0145324	0.0871883	0.10385	0.0842202	0.016662
SFT2D1	0.321632	0.46018	0.00203607	0.138548	0.135182	0.223317	0.0068142	0.0881353	0.22224	0.277913	0.0449389	0.0556724	0.257835	0.222626	0.0109671	-0.0352095	0.290519	0.226813	2.43844e-06	-0.0637055	0.157987	0.211365	6.33916e-05	0.0533782
KLF9	0.12945	0.226792	0.0018532	0.0973417	0.243801	0.381739	0.00195892	0.137938	0.228481	0.177363	0.0452673	-0.0511183	0.0639612	0.0779345	0.0804751	0.0139734	0.0814119	0.0874895	0.463685	0.00607761	0.0465721	0.0554277	0.24878	0.00885553
EIF2B1	0.0535543	0.13597	0.000194665	0.0824154	0.0196438	0.0522349	0.0173576	0.0325911	0.0516666	0.0799323	0.0455796	0.0282657	0.0877568	0.0941807	0.462299	0.00642398	0.122203	0.141877	0.0519925	0.0196745	0.0507626	0.0852545	1.77348e-05	0.0344919
THUMPD3-AS1	0.692738	0.817871	0.0303264	0.125134	0.124695	0.24231	0.000499848	0.117615	0.477536	0.551675	0.0459578	0.0741395	0.227362	0.297155	1.29538e-06	0.0697932	0.318807	0.300397	0.224091	-0.01841	0.159828	0.275609	1.8473e-15	0.115781
MT-ATP6	3.53932	3.43393	0.0305921	-0.10538	2.88278	3.70166	1.43111e-17	0.81888	3.013	2.93411	0.0468684	-0.0788942	3.6352	3.68872	0.00119864	0.0535162	3.39977	3.51149	5.55513e-11	0.111721	3.66726	3.71812	0.00353291	0.0508538
XPO4	0.326915	0.439612	0.0127494	0.112698	0.385577	0.677745	1.80515e-08	0.292168	0.302303	0.242988	0.0471283	-0.059315	0.159368	0.22201	1.6852e-06	0.0626419	0.213304	0.276026	1.02449e-05	0.0627217	0.0814462	0.185014	2.04899e-18	0.103568
CD52	0.319082	0.494671	0.000236359	0.17559	0.10684	0.263576	3.35514e-05	0.156736	0.310919	0.386112	0.0481353	0.0751928	1.64003	1.26586	4.88259e-52	-0.374167	2.28922	1.79775	6.79595e-82	-0.491467	1.40847	1.19212	1.04225e-15	-0.216351
KRAS	0.208926	0.29754	0.0140408	0.0886138	0.230173	0.380938	0.000195767	0.150765	0.269626	0.214877	0.0481379	-0.0547487	0.254673	0.267886	0.353869	0.0132129	0.348457	0.364215	0.311266	0.0157582	0.136352	0.216114	1.55645e-09	0.0797626
ABL1	0.654576	0.48894	0.00347085	-0.165636	0.250783	0.454035	5.84716e-06	0.203252	0.501604	0.425938	0.048866	-0.0756662	0.13202	0.234911	4.09265e-14	0.102891	0.173238	0.242201	2.49103e-06	0.0689627	0.0773932	0.213112	1.23576e-24	0.135719
EAPP	0.289022	0.478438	8.81981e-06	0.189416	0.198566	0.429412	1.88379e-08	0.230846	0.323738	0.386227	0.0493989	0.0624883	0.322572	0.306659	0.302831	-0.0159125	0.449764	0.401049	0.00275692	-0.0487156	0.173321	0.261802	8.45204e-10	0.0884804
