# Supplementary material for: Natural killer cell subpopulations in the peripheral blood of single ventricle/hypoplastic left heart syndrome patients via single-cell RNA sequencing
Source: Exp Biol Med (Maywood). 2025 Aug 14;250:10524. doi: 10.3389/ebm.2025.10524 (PMC12390855; doi:10.3389/ebm.2025.10524)
Supplement: Supplementary file 2 [file Table3.xlsx]

## Sheet: sTable3
Supplementary Table 3 CellChat-predicted ligand–receptor interactions from Cluster 0 to Cluster 1
Sample	Cluster	Cluster	ligand	receptor	prob	pval	interaction_name	interaction_name_2	pathway_name	annotation	evidence
case 1	C0	C1	TGFB1	TGFbR1_R2	0.0326524	0	TGFB1_TGFBR1_TGFBR2	TGFB1 - (TGFBR1+TGFBR2)	TGFb	Secreted Signaling	KEGG: hsa04350
case 1	C0	C1	CD48	CD244	0.00279979	0	CD48_CD244A	CD48 - CD244A	CD48	Cell-Cell Contact	PMID: 26697006
case 1	C0	C1	HLA-E	KLRC1	0.0241484	0	HLA-E_KLRC1	HLA-E - KLRC1	MHC-I	Cell-Cell Contact	PMID: 24223577
case 1	C0	C1	HLA-E	CD94:NKG2A	0.059311	0	HLA-E_CD94:NKG2A	HLA-E - CD94:NKG2A	MHC-I	Cell-Cell Contact	PMID: 28484462
case 2	C0	C1	CLEC2B	KLRB1	0.0123558	0.04	CLEC2B_KLRB1	CLEC2B - KLRB1	CLEC	Cell-Cell Contact	PMID: 24223577
case 2	C0	C1	HLA-E	KLRC1	0.0123558	0	HLA-E_KLRC1	HLA-E - KLRC1	MHC-I	Cell-Cell Contact	PMID: 24223577
case 2	C0	C1	HLA-E	CD94:NKG2A	0.02441	0	HLA-E_CD94:NKG2A	HLA-E - CD94:NKG2A	MHC-I	Cell-Cell Contact	PMID: 28484462
case 3	C0	C1	CLEC2D	KLRB1	0.0586794	0	CLEC2D_KLRB1	CLEC2D - KLRB1	CLEC	Cell-Cell Contact	PMID: 24223577
case 3	C0	C1	CLEC2B	KLRB1	0.069328	0	CLEC2B_KLRB1	CLEC2B - KLRB1	CLEC	Cell-Cell Contact	PMID: 24223577
