# Supplementary material for: Natural killer cell subpopulations in the peripheral blood of single ventricle/hypoplastic left heart syndrome patients via single-cell RNA sequencing
Source: Exp Biol Med (Maywood). 2025 Aug 14;250:10524. doi: 10.3389/ebm.2025.10524 (PMC12390855; doi:10.3389/ebm.2025.10524)
Supplement: Supplementary file 3 [file DataSheet1.zip]

Archive with 6 entries (6 files):
- ca1NK_cluster_outliers.csv
- ca2NK_cluster_outliers.csv
- ca3NK_cluster_outliers.csv
- co1NK_cluster_outliers.csv
- co2NK_cluster_outliers.csv
- co3NK_cluster_outliers.csv
