# Supplementary material for: Natural killer cell subpopulations in the peripheral blood of single ventricle/hypoplastic left heart syndrome patients via single-cell RNA sequencing
Source: Exp Biol Med (Maywood). 2025 Aug 14;250:10524. doi: 10.3389/ebm.2025.10524 (PMC12390855; doi:10.3389/ebm.2025.10524)
Supplement: Supplementary file 3 [file DataSheet1.zip › ca1NK_cluster_outliers.csv]

	x	y	cluster	outlier
Case_AAACGAAGTAGTACGG-1	-4.4821124	10.997901	0	False
Case_AAAGAACAGGCGTTAG-1	3.8426063	-2.3917208	1	False
Case_AAAGGATGTCTGTTAG-1	0.6197041	6.379436	0	False
Case_AAAGGGCAGCACTCGC-1	-0.86579543	11.90976	0	False
Case_AAAGGGCGTACCAGAG-1	-11.279118	4.3078866	0	False
Case_AAAGGTAGTGACAGGT-1	-3.2329352	8.747726	0	False
Case_AAAGGTATCTTAGCTT-1	7.5148177	8.805376	0	False
Case_AAAGTCCTCACGTAGT-1	3.4923263	-8.154502	1	False
Case_AAAGTGAAGTTTCTTC-1	6.5514965	-0.09895928	1	False
Case_AAAGTGACATAACAGA-1	-5.667657	17.325888	0	False
Case_AAATGGAGTCTAGTGT-1	6.6637316	-11.954742	1	False
Case_AAATGGATCCATTGCC-1	-0.8733506	4.959344	0	False
Case_AACAAGACAGGAGGAG-1	-5.8388147	5.059317	0	False
Case_AACCATGGTAGAATAC-1	3.2626631	-13.395344	1	False
Case_AACCCAACATAATCGC-1	-4.4928303	-4.9015985	1	False
Case_AACCTGATCAGCAATC-1	9.604015	-0.89881974	1	False
Case_AACTTCTAGTAGTCCT-1	11.718185	-0.4280261	1	False
Case_AACTTCTGTCTTTCAT-1	-8.156909	11.686727	0	False
Case_AAGACTCGTACGTAGG-1	9.052707	-6.553673	1	False
Case_AAGACTCTCGCTTAAG-1	5.2240286	-8.082823	1	False
Case_AAGATAGCATACAGAA-1	2.181724	-11.480472	1	False
Case_AAGCATCAGCCGGAAT-1	14.175753	-3.3286345	1	False
Case_AAGCCATTCCGGACTG-1	-1.6960542	15.111305	0	False
Case_AAGCCATTCCTCCACA-1	-9.410376	3.8853285	0	False
Case_AAGCGTTTCCCGAGTG-1	-4.0566864	12.017754	0	False
Case_AAGTACCAGCGCTGCT-1	-0.27754447	8.301868	0	False
Case_AAGTACCTCCTACGAA-1	0.64647305	-11.323665	1	False
Case_AAGTACCTCGTCCATC-1	3.1648788	-13.444525	1	False
Case_AAGTGAATCGCACGAC-1	-10.707851	2.0018098	0	False
Case_AAGTTCGAGTGCACAG-1	4.5967584	-3.7438784	1	False
Case_AAGTTCGTCAGGAACG-1	-1.7136391	17.127096	0	False
Case_AATGAAGTCATGCATG-1	-0.31351286	-18.091265	1	False
Case_AATGGAATCTTGAGCA-1	-10.628555	12.200955	0	False
Case_AATGGCTAGGCCTGCT-1	-8.031954	8.3248625	0	False
Case_ACAAAGAAGAGGCGTT-1	-0.9435269	-5.2579527	1	False
Case_ACACAGTAGTTCACTG-1	3.6658769	-9.318762	1	False
Case_ACCAACAAGCCAGTAG-1	0.87887985	10.439519	0	False
Case_ACCAACACACGACGAA-1	6.3006086	-5.3161206	1	False
Case_ACCCAAAAGCGAGTAC-1	-0.5227822	-13.264806	1	False
Case_ACCCAAATCTGTGTGA-1	-3.1378312	-17.959818	1	False
Case_ACCCTCAAGATACATG-1	-2.7695622	5.119021	0	False
Case_ACCCTCATCGACCACG-1	1.1261401	3.4117677	0	False
Case_ACCGTTCAGCGGATCA-1	10.508616	-5.458479	1	False
Case_ACCTGTCAGGCGTTGA-1	-9.513796	12.91252	0	False
Case_ACGGGTCCAGCCCAGT-1	6.730371	-0.9755724	1	False
Case_ACTACGACAATGAACA-1	9.850502	-2.3025422	1	False
Case_ACTATGGGTTGTTGTG-1	1.9601064	-14.097697	1	False
Case_ACTATTCTCGATCCCT-1	-9.71995	-2.146629	0	False
Case_ACTTATCGTCATAAAG-1	-11.323971	-3.3429537	1	False
Case_ACTTCCGAGTTGCTCA-1	-1.2103572	5.0527062	0	False
Case_ACTTCCGCACATACTG-1	11.765678	-5.5553455	1	False
Case_ACTTTGTTCGTAGCCG-1	-2.5628593	-9.527241	1	False
Case_AGAAGCGGTTACACTG-1	-9.161376	2.558336	0	False
Case_AGAAGTAAGCCTCATA-1	-8.5781145	11.413287	0	False
Case_AGACACTTCAAGTGGG-1	4.455248	4.2264547	0	False
Case_AGACCATGTGTCCATA-1	7.7197447	-1.5043598	1	False
Case_AGAGAGCAGCCTGAGA-1	-7.2667093	-4.9525347	1	False
Case_AGAGAGCTCCGTGGCA-1	-7.4746323	7.227029	0	False
Case_AGAGCAGGTGCAATAA-1	-9.817924	16.769733	0	False
Case_AGCGATTAGATCCTAC-1	7.8153415	-5.366945	1	False
Case_AGCGTATAGACACACG-1	-8.092231	4.836772	0	False
Case_AGCGTATTCTTTCAGT-1	-2.822742	-5.272626	1	False
Case_AGCGTCGCATTGCCGG-1	2.2325103	6.8291044	0	False
Case_AGCTACACACTGCTTC-1	-8.478175	7.9063635	0	False
Case_AGGAAATCAGTAGAAT-1	-2.6806908	-8.06506	1	False
Case_AGGACGAAGCTCGAAG-1	-2.282647	3.8097289	0	False
Case_AGGACTTAGACTACGG-1	-7.7960224	9.626935	0	False
Case_AGGACTTAGAGAATCT-1	-1.5797971	16.203098	0	False
Case_AGGCCACGTCAGGAGT-1	-5.3630753	7.6667023	0	False
Case_AGGCTGCCACTCACTC-1	-1.5945413	1.0379791	0	False
Case_AGGGAGTAGTCCTACA-1	-13.178788	3.8156426	0	False
Case_AGGGCTCGTGGCACTC-1	12.153047	-3.8036392	1	False
Case_AGGGTCCCAACAGATA-1	2.676211	-1.7903017	1	False
Case_AGGGTCCTCTGTCCGT-1	-5.5438867	-14.804635	1	False
Case_AGGTCATCAGCGTATT-1	-8.208944	-13.905103	1	False
Case_AGGTCTAAGCGACTAG-1	4.4681425	-5.908293	1	False
Case_AGTACTGAGACTAAGT-1	-0.24005947	0.309775	1	False
Case_AGTACTGCAAGTGGAC-1	-4.302046	9.446836	0	False
Case_AGTACTGGTCATTGCA-1	-11.99999	2.52004	0	False
Case_AGTACTGGTGATAGTA-1	1.4627247	-0.37690368	1	False
Case_AGTAGTCAGGGTAATT-1	3.3750887	2.473027	0	False
Case_AGTCATGGTCTACACA-1	9.100728	-8.523254	1	False
Case_AGTGTTGTCCCTCAAC-1	8.79841	-3.284416	1	False
Case_AGTTAGCGTACGTACT-1	-2.176826	-13.18285	1	False
Case_AGTTCCCAGCGCCTTG-1	9.550488	3.3963964	1	False
Case_AGTTCGATCACTACTT-1	-9.369559	5.7332706	0	False
Case_AGTTCGATCATCGTAG-1	10.383077	-3.3841162	1	False
Case_ATACTTCGTTCGGTAT-1	-2.0699782	14.243379	0	False
Case_ATAGGCTTCTGACGCG-1	-10.949893	1.2127395	0	False
Case_ATCACAGAGATTGAGT-1	-5.7768893	-5.3746886	1	False
Case_ATCACAGTCAGCGTCG-1	-8.712394	17.246244	0	False
Case_ATCAGGTGTGTTCCTC-1	-9.3391075	-19.875917	1	True
Case_ATCCCTGGTACCAATC-1	-1.2765067	8.24439	0	False
Case_ATCGCCTCACAGCCTG-1	7.597712	-3.0351844	1	False
Case_ATCGGCGAGCTGACCC-1	0.70078886	0.94711614	1	False
Case_ATCGTCCAGAAGCCAC-1	-2.4474735	-9.786109	1	False
Case_ATCGTCCCAAATTAGG-1	6.724081	-14.817999	1	False
Case_ATCGTCCTCCCTTGGT-1	-0.620859	-14.885012	1	False
Case_ATGAAAGGTCTTGAGT-1	5.2234635	8.382689	0	False
Case_ATGACCAAGTCTAACC-1	3.4765747	16.039934	0	False
Case_ATGATCGAGAGAGGTA-1	-5.588226	8.88831	0	False
Case_ATGCATGTCCGCTTAC-1	-7.9253793	-0.57084996	0	False
Case_ATGCCTCAGGGTCACA-1	-9.803513	7.412885	0	False
Case_ATGGAGGGTTGCATAC-1	7.140397	1.7691629	1	False
Case_ATGGGTTCACACTGGC-1	3.5358872	16.002	0	False
Case_ATGTCTTAGGGCTGAT-1	-0.47953975	8.000602	0	False
Case_ATGTCTTGTTTGAAAG-1	4.7942405	-7.526989	1	False
Case_ATTCACTAGGGTTAAT-1	9.088545	-4.8582478	1	False
Case_ATTCAGGCAGTAGAGC-1	1.575195	7.3625994	0	False
Case_ATTCATCAGGTACTGG-1	4.007294	-0.6754208	1	False
Case_ATTCATCCACTGGAAG-1	-4.3971014	-11.431336	1	False
Case_ATTCATCGTTAGGCTT-1	1.6383508	-4.005018	1	False
Case_ATTCCATTCACTACGA-1	2.5928628	3.6315713	0	False
Case_ATTCTACAGGAGGTTC-1	-1.5046787	-18.089739	1	False
Case_ATTCTACTCCACAAGT-1	-5.1427703	-6.20841	1	False
Case_ATTGGGTGTGCGGTAA-1	9.489457	6.9014473	0	False
Case_ATTTCACAGCCTAACT-1	-14.5290785	0.06637516	0	False
Case_ATTTCTGGTAATACCC-1	-0.68761253	-1.1851863	1	False
Case_ATTTCTGTCGCCTTGT-1	-0.41822863	1.4071863	0	False
Case_CAACAACAGCAGCCTC-1	8.997862	-1.2457559	1	False
Case_CAACAGTGTTTACACG-1	4.5406976	-14.229963	1	False
Case_CAATACGAGACTCATC-1	4.3545065	6.762097	0	False
Case_CAATTTCGTTGATCGT-1	-1.7987174	-4.0464873	1	False
Case_CACAACACAAGTGGGT-1	3.1361983	-0.9933628	1	False
Case_CACAACACACAACGTT-1	-0.60352874	8.7738	0	False
Case_CACACAAGTAGAGACC-1	5.586061	-11.319155	1	False
Case_CACAGATCAAGGCGTA-1	-9.330846	-11.443973	1	False
Case_CACAGATTCTATACTC-1	-6.6859426	-6.244197	1	False
Case_CACAGGCAGAGTCCGA-1	6.9088726	0.6973382	1	False
Case_CACAGGCCATGAATCC-1	-11.131815	-1.3476666	0	False
Case_CACCAAAAGGTGTGAC-1	6.7994123	-1.5672804	1	False
Case_CACGAATTCAGTCCGG-1	-4.289589	-0.3848804	0	False
Case_CACGGGTCAGTCGCTG-1	6.8394175	-7.285749	1	False
Case_CACGGGTTCATCACTT-1	-7.306042	0.12591957	0	False
Case_CACGTGGAGCGACTTT-1	-7.2190785	-4.1050315	1	False
Case_CACGTTCTCAACGTGT-1	1.2292798	8.337242	0	False
Case_CACTGGGAGAAACCAT-1	1.2584223	-15.203676	1	False
Case_CACTGGGAGAGCCATG-1	3.3711584	-11.913221	1	False
Case_CACTGTCAGTTGAAGT-1	-12.728537	-5.7437916	1	True
Case_CACTGTCCATGATGCT-1	-4.8968015	-4.2573657	1	False
Case_CAGATACGTCGCTGCA-1	-6.039075	0.1739301	0	False
Case_CAGCACGAGAATCGTA-1	0.4041348	12.550925	0	False
Case_CAGCAGCGTGTGCCTG-1	-1.1564068	-15.946243	1	False
Case_CAGCCAGAGGATACAT-1	0.6136662	11.484198	0	False
Case_CAGGTATAGGTAGGCT-1	-1.5116271	16.64397	0	False
Case_CAGGTATTCTGGCTGG-1	-1.9873227	0.5910234	0	False
Case_CAGTGCGTCAGCAATC-1	11.621935	-0.991506	1	False
Case_CAGTTAGCAACCCTAA-1	4.8162274	0.5399457	1	False
Case_CAGTTAGTCACCCTCA-1	-0.88330984	-14.29458	1	False
Case_CATAAGCCACCCTATC-1	4.4557595	2.2154918	1	False
Case_CATACAGGTTTAGAGA-1	-9.270813	-18.644646	1	True
Case_CATCCACTCCTCTAGC-1	-8.479094	-10.268804	1	False
Case_CATCGCTGTTTGTTCT-1	-6.3719077	-9.2097435	1	False
Case_CATCGGGTCCTTGAAG-1	-5.2212253	8.649746	0	False
Case_CATGAGTCAAGTACCT-1	-4.321039	11.968543	0	False
Case_CATGAGTCAGACGCTC-1	-4.5632825	2.8239183	0	False
Case_CATGCAACATGACTGT-1	9.559569	-5.159907	1	False
Case_CATGCTCAGTAAATGC-1	-3.2430134	-0.55812556	1	False
Case_CATGGATAGTCGTCTA-1	5.451981	-0.36575815	1	False
Case_CATGGTAAGAAGCCTG-1	3.0234413	-13.507367	1	False
Case_CATTCCGCAGTGGCTC-1	2.1260586	11.535847	0	False
Case_CATTCTAGTTCTGAGT-1	7.910119	4.2726808	0	False
Case_CATTGTTTCAATCCGA-1	-6.581224	17.064606	0	False
Case_CCAAGCGTCGCGATCG-1	-0.6367393	-9.937169	1	False
Case_CCACAAACACAAATGA-1	2.5437813	12.605958	0	False
Case_CCACACTGTCAGCTTA-1	3.9694788	-4.8044186	1	False
Case_CCACTTGAGTAGGAAG-1	-9.705574	-5.7664533	1	False
Case_CCACTTGTCGTCGATA-1	-10.407842	16.016981	0	False
Case_CCATCACCATACTGAC-1	-4.481448	-0.4059266	0	False
Case_CCCAACTGTACCCGCA-1	-5.647901	14.81713	0	False
Case_CCCATTGCATCGCTAA-1	5.8314056	-2.3147306	1	False
Case_CCCGAAGTCCGTTGGG-1	10.967319	-4.0967126	1	False
Case_CCCGGAATCTTCCGTG-1	-4.4498935	-11.424538	1	False
Case_CCCTAACAGGGCAATC-1	-1.3191216	-11.207468	1	False
Case_CCCTAACAGTCTGCGC-1	0.73376065	-14.572022	1	False
Case_CCCTAACCATCCTCAC-1	-9.726796	4.2003493	0	False
Case_CCCTCTCGTCCTACGG-1	2.9210563	-0.25745395	1	False
Case_CCGATCTAGCAGGCTA-1	-9.647107	11.844286	0	False
Case_CCGATCTAGGATACAT-1	6.8074055	12.982323	0	False
Case_CCGATGGTCGCTTTAT-1	-11.05527	1.0062617	0	False
Case_CCGCAAGTCATCCCGT-1	-7.890119	10.064095	0	False
Case_CCGCAAGTCGGAGTGA-1	11.865877	-0.25128964	1	False
Case_CCGGTGAAGTCACTGT-1	-9.599663	12.928851	0	False
Case_CCGTGAGGTAGTTCCA-1	10.224564	-2.2993445	1	False
Case_CCGTTCATCGATCCCT-1	0.647433	7.0661917	0	False
Case_CCTAACCGTCGTTCAA-1	3.0314226	-17.717	1	False
Case_CCTAACCTCTGAACGT-1	-1.2211181	5.6242065	0	False
Case_CCTCTAGGTCGTTGCG-1	5.776693	-7.7492075	1	False
Case_CCTCTAGGTGATACCT-1	6.6677337	-10.310229	1	False
Case_CCTCTCCAGGATTACA-1	6.5198903	-5.6713653	1	False
Case_CCTCTCCAGTAGAATC-1	10.509759	-2.215652	1	False
Case_CCTCTCCTCAGACCGC-1	11.26582	3.2947674	1	True
Case_CCTGCATGTTCAAGTC-1	-5.3723035	-1.529726	1	False
Case_CCTTCAGAGTCTAGAA-1	6.304079	-2.8322504	1	False
Case_CCTTGTGAGGTGCCTC-1	4.5864873	2.231649	1	False
Case_CGAAGGAGTCAGATTC-1	3.734938	-9.648316	1	False
Case_CGAAGGATCTGAGATC-1	0.660534	-16.014872	1	False
Case_CGAATTGTCATTTACC-1	9.076416	-10.537838	1	False
Case_CGAGGAATCGTTGTTT-1	-9.33435	-19.739277	1	True
Case_CGAGTGCGTCTTGGTA-1	8.0503645	2.9050193	1	False
Case_CGAGTGCTCTAACGGT-1	-11.733821	7.885347	0	False
Case_CGAGTTAAGGATGCGT-1	-1.7145149	7.4873037	0	False
Case_CGGAATTCAAGATTGA-1	9.640292	-2.5603943	1	False
Case_CGGCAGTGTTAGGCCC-1	-0.6518889	7.237853	0	False
Case_CGGGCATGTGTTCAGT-1	10.438714	-6.9257226	1	False
Case_CGGGTCATCCGTAATG-1	-5.3724227	-3.9757571	1	False
Case_CGGGTGTAGCGATGCA-1	9.544154	1.5023763	1	False
Case_CGTAAGTCACGACGCT-1	2.5929434	9.031411	0	False
Case_CGTGAATAGCTTAAGA-1	-4.545935	4.8246174	0	False
Case_CGTGAATTCAGCGCAC-1	0.64844835	-10.355085	1	False
Case_CGTGCTTTCGGAGTGA-1	-2.4885845	11.727929	0	False
Case_CGTTAGAGTAAGATCA-1	-8.385454	-6.557945	1	False
Case_CGTTAGATCCGTGGCA-1	4.5394053	-10.329897	1	False
Case_CTAACTTTCACTAGCA-1	2.2116716	12.035852	0	False
Case_CTACAGAGTTGGACTT-1	7.4223137	-8.824139	1	False
Case_CTACATTAGCCTATTG-1	-1.1208556	-8.472684	1	False
Case_CTACCTGAGTAAACTG-1	-3.9697413	-9.98762	1	False
Case_CTACGGGCATTCCTAT-1	5.639977	-4.028638	1	False
Case_CTACTATCAAGCCTGC-1	1.0555115	-12.748797	1	False
Case_CTAGACAAGCGTCAAG-1	-0.76901513	17.867785	0	False
Case_CTAGGTATCTCGACCT-1	3.725682	-14.405453	1	False
Case_CTCAACCAGGCATTTC-1	3.0378675	-9.194284	1	False
Case_CTCAACCCACCTAAAC-1	8.01464	8.883846	0	False
Case_CTCAAGAGTGGTCTAT-1	4.701479	-8.621162	1	False
Case_CTCAATTCAACACAAA-1	-4.9562697	7.4965563	0	False
Case_CTCAATTGTAAGATTG-1	-3.573562	3.1022873	0	False
Case_CTCAATTGTCATCGGC-1	-0.42754763	-7.0163207	1	False
Case_CTCAGAATCGAAACAA-1	10.545711	-1.8891991	1	False
Case_CTCAGTCAGGCTGAAC-1	-9.087657	10.475962	0	False
Case_CTCATCGAGGATTCCT-1	3.2490594	7.4825525	0	False
Case_CTCCTCCCAAATGGTA-1	9.134301	-14.335404	1	False
Case_CTCCTCCGTATGGGAC-1	-2.8204365	-12.350345	1	False
Case_CTCCTTTCAGCTCATA-1	-0.26479146	-8.791944	1	False
Case_CTCGAGGGTTCGAAGG-1	-4.0867214	-5.6483536	1	False
Case_CTCTCAGTCTATCGTT-1	-11.973421	-5.6372476	1	True
Case_CTGAGCGCAGCCCAGT-1	-8.475929	19.257717	0	False
Case_CTGATCCGTCCAGGTC-1	2.256041	6.0049114	0	False
Case_CTGCATCCAGCCGGTT-1	-6.5318637	-0.6862577	0	False
Case_CTGCCTAAGTTGCGCC-1	-11.094802	3.2781146	0	False
Case_CTGCGAGTCTTAATCC-1	-3.1864157	15.416343	0	False
Case_CTGCTCACATTGACAC-1	-4.248629	13.007604	0	False
Case_CTGTCGTTCAGTCAGT-1	5.5757775	2.8750777	1	False
Case_CTGTGGGAGGTGAGAA-1	-8.526947	19.204273	0	False
Case_CTTCAATCATGTCGTA-1	-1.2629027	-11.322423	1	False
Case_CTTCCGAAGGAGTACC-1	2.2390115	-6.114861	1	False
Case_CTTCTCTAGTTCCGTA-1	1.6154917	-1.9754612	1	False
Case_CTTCTCTCACCAGACC-1	0.87813306	8.706053	0	False
Case_CTTTCGGTCTGCTGAA-1	-0.34118703	5.7816486	0	False
Case_GAAGGACTCTGGAAGG-1	-6.751585	5.8938255	0	False
Case_GAATAGAGTGCCTTCT-1	12.066458	-12.780486	1	False
Case_GAATCACGTTCGTGCG-1	7.275819	-16.73555	1	False
Case_GACACGCAGAAGCGAA-1	4.161597	-8.291154	1	False
Case_GACACGCCAGCTGCCA-1	-7.0201263	-0.20055263	0	False
Case_GACACGCTCAATCTTC-1	2.6184905	7.7926793	0	False
Case_GACATCAGTCGGTACC-1	-0.56164676	-10.084823	1	False
Case_GACCGTGAGCGTCAGA-1	-8.219994	-1.7110548	0	False
Case_GACCGTGGTCTCACGG-1	4.7799	-9.017341	1	False
Case_GACCTTCTCGGAGTGA-1	-5.260278	6.209477	0	False
Case_GACGCTGGTCACTTAG-1	10.971748	1.4399958	1	False
Case_GACGTTAGTGGCTCTG-1	-13.159635	3.8743527	0	False
Case_GAGAAATGTGGCGTAA-1	-0.77515495	13.693268	0	False
Case_GAGACCCAGTTGCGCC-1	3.8504057	-6.5182586	1	False
Case_GAGACCCGTCTTACAG-1	-7.2973223	-3.7460916	1	False
Case_GAGACTTTCTGCGGCA-1	0.009754753	-0.3289895	1	False
Case_GAGCCTGCACTAAACC-1	13.923616	-5.9624453	1	False
Case_GAGGCAATCTAGGAAA-1	1.6805094	9.807573	0	False
Case_GAGGCCTGTTCGATTG-1	-5.196287	-7.854005	1	False
Case_GAGTCTAAGACCTGGA-1	-1.8128912	16.438292	0	False
Case_GAGTGTTCAGCGAGTA-1	1.337668	-8.382405	1	False
Case_GAGTGTTTCAAGGCTT-1	9.597253	-3.8617814	1	False
Case_GAGTTACCACCATTCC-1	-8.360966	14.309369	0	False
Case_GAGTTGTTCACTAGCA-1	10.187801	0.15562798	1	False
Case_GATCACACACAGTACT-1	-0.42257577	-17.307055	1	False
Case_GATCACACAGTACTAC-1	-4.65842	5.1537952	0	False
Case_GATCAGTTCTAAGCGT-1	3.955169	-15.632918	1	False
Case_GATCATGGTATCGCGC-1	8.886237	0.6943447	1	False
Case_GATCCCTCACGGTGAA-1	0.44993877	-7.975458	1	False
Case_GATGATCCACCAGTAT-1	-13.730922	2.2970297	0	False
Case_GATGATCTCAGGACAG-1	-7.6603537	17.768627	0	False
Case_GATTCGAGTAAGCTCT-1	-10.829867	-4.9679537	1	False
Case_GATTCTTAGGCACAAC-1	-4.2489386	-3.0041282	1	False
Case_GATTCTTTCGCTGCGA-1	-2.2649004	6.942621	0	False
Case_GCACGGTAGCATGCAG-1	-4.229855	1.0789931	0	False
Case_GCACTAAGTTGTGGAG-1	-10.181596	-6.4633894	1	False
Case_GCCAACGGTTCGGTCG-1	4.656586	-1.9339209	1	False
Case_GCCAGCAAGAAATGGG-1	-8.252444	2.8416495	0	False
Case_GCCAGTGTCCGATGCG-1	-2.1970413	2.7564397	0	False
Case_GCCATGGCACTGGCGT-1	2.5811205	-5.770527	1	False
Case_GCCCAGAAGCTGTGCC-1	-6.049638	18.640469	0	False
Case_GCCCAGACAGTGAGCA-1	2.8261724	10.0030365	0	False
Case_GCCGATGCACGACGTC-1	3.5109103	16.016249	0	False
Case_GCCGTGAAGAAATGGG-1	-3.3010218	11.468507	0	False
Case_GCCGTGACATTCAGGT-1	-2.4855652	-15.977552	1	False
Case_GCGAGAATCCCGTAAA-1	-4.4797344	12.134743	0	False
Case_GCGGAAACATCGGTTA-1	3.4552948	6.1088276	0	False
Case_GCGTTTCCATCGAGCC-1	-1.4551867	-19.572094	1	False
Case_GCTACAATCTCTCAAT-1	-4.322259	-9.887745	1	False
Case_GCTACCTTCTGTCCGT-1	-9.597005	8.667451	0	False
Case_GCTCAAACAGGTCCCA-1	-8.394645	-12.044415	1	False
Case_GCTCAAAGTCCGGACT-1	-2.6626673	1.1280681	0	False
Case_GCTTCACCAGAACTAA-1	3.3710241	4.8104577	0	False
Case_GGAATCTGTCAAAGAT-1	-3.786435	-7.883681	1	False
Case_GGACGTCGTAGAGACC-1	-1.0735886	13.438423	0	False
Case_GGAGCAAAGAAACCCG-1	-1.4538264	12.695701	0	False
Case_GGAGCAAAGTTTAGGA-1	0.2840827	-1.6683075	1	False
Case_GGAGGATAGGTCATTC-1	-9.095882	-9.854348	1	False
Case_GGAGGATAGTCGGCCT-1	8.634947	-2.1153674	1	False
Case_GGAGGTAAGGTCGTGA-1	-6.937219	3.495742	0	False
Case_GGAGGTATCTATCGTT-1	-1.1786748	17.385809	0	False
Case_GGATGTTGTGGCTAGA-1	10.674392	-10.782486	1	False
Case_GGCACGTTCGGTATGT-1	9.601169	6.688648	0	False
Case_GGCGTCAAGCTCCCTT-1	0.80975693	10.7796955	0	False
Case_GGCTTGGGTACCCGCA-1	1.1148077	4.120367	0	False
Case_GGCTTTCTCGACGACC-1	-10.358217	-5.414772	1	False
Case_GGGACCTCATCGTCCT-1	7.4192624	-13.02794	1	False
Case_GGGACCTGTTGTAGCT-1	-12.003241	-0.13844377	0	False
Case_GGGAGATCATTCAGCA-1	-7.119614	3.1714678	0	False
Case_GGGAGTATCAATCCGA-1	-2.9238203	9.68143	0	False
Case_GGGCCATCACTAGAGG-1	2.399396	-12.751259	1	False
Case_GGGCCATGTTTAGAGA-1	4.37082	9.902301	0	False
Case_GGGCTCAAGTCATAGA-1	-6.5365486	7.521458	0	False
Case_GGGTATTCAAAGGCTG-1	-5.6541066	7.2611375	0	False
Case_GGGTCTGAGGCTAACG-1	3.590731	8.5481205	0	False
Case_GGGTGAAAGCGTCGAA-1	-7.2764263	-7.9576106	1	False
Case_GGGTGAAGTCGAGTTT-1	-8.982356	9.062264	0	False
Case_GGGTGTCAGGAACGAA-1	-8.28347	-4.1418157	1	False
Case_GGGTGTCCAGAAACCG-1	12.497073	-10.137073	1	False
Case_GGGTGTCTCTAGCCAA-1	-4.876195	16.077047	0	False
Case_GGGTTATAGTTGAATG-1	-4.25052	7.3631525	0	False
Case_GGGTTATCACGTACAT-1	-5.515776	11.562239	0	False
Case_GGTAACTAGACATCCT-1	7.3867993	-4.280486	1	False
Case_GGTAACTAGGCCCGTT-1	-2.622066	-13.72669	1	False
Case_GGTAACTCAGGCATTT-1	-1.7245055	3.9805741	0	False
Case_GGTAATCTCGAGTACT-1	9.589146	-5.3880563	1	False
Case_GGTCTGGCAAGGTTGG-1	-2.0494132	-0.30183095	1	False
Case_GGTTCTCGTTTGGGAG-1	6.6173444	-4.050507	1	False
Case_GGTTGTACAACCCTAA-1	5.8547616	-8.931678	1	False
Case_GTAACACAGGCCCACT-1	-0.78661674	14.044104	0	False
Case_GTAAGTCAGCAGGCTA-1	11.652221	-8.68923	1	False
Case_GTAATCGGTTAGAGTA-1	5.767483	0.79442304	1	False
Case_GTAATCGTCTCCGAAA-1	-6.0690856	-5.3245773	1	False
Case_GTACAACAGTCATGCT-1	-0.7458047	0.27036038	1	False
Case_GTAGAGGAGGTTATAG-1	-4.2218943	8.565129	0	False
Case_GTAGAGGGTCTACATG-1	-1.2900786	9.485908	0	False
Case_GTAGCTAAGAAGGATG-1	-4.1283627	-4.7886534	1	False
Case_GTAGGTTAGTAGAGTT-1	-8.551151	-12.064804	1	False
Case_GTCAAACGTGGTCTGC-1	6.56168	-0.81084085	1	False
Case_GTCAAGTAGCAAATCA-1	-9.261307	-18.502943	1	True
Case_GTCCTCATCTGAGATC-1	0.15335487	-8.57606	1	False
Case_GTCGAATGTGAGTAAT-1	-6.044787	-0.014950595	0	False
Case_GTCGCGAAGTAGCATA-1	-2.811044	14.362169	0	False
Case_GTCGTAATCATTGTTC-1	-6.181339	0.99738777	0	False
Case_GTCGTAATCTTCCCAG-1	8.167397	1.583541	1	False
Case_GTCTAGAGTCCGTACG-1	-5.6364813	-9.821545	1	False
Case_GTCTCACAGGGCAGTT-1	-5.514496	-14.077858	1	False
Case_GTGACGCAGAGCATCG-1	2.3278465	0.46935126	1	False
Case_GTGCAGCCACGCTGTG-1	-3.944812	5.4373617	0	False
Case_GTGGTTAGTATCGATC-1	-6.4564447	11.241782	0	False
Case_GTGTAACTCCCTCGAT-1	-5.897721	19.585886	0	False
Case_GTGTCCTTCGAGAAGC-1	-7.565468	16.03755	0	False
Case_GTGTGGCCATGGCACC-1	-3.9846408	6.248928	0	False
Case_GTTACCCAGTAAAGCT-1	9.373646	-11.92625	1	False
Case_GTTATGGTCTGAGTCA-1	6.1235027	5.7331553	0	False
Case_GTTCGCTTCAACTTTC-1	-4.4939127	17.654823	0	False
Case_GTTCTATAGCTGTTCA-1	-3.6534643	9.388077	0	False
Case_GTTGTAGTCGATACAC-1	-2.2576058	8.521099	0	False
Case_GTTTACTGTTCCAAAC-1	-5.389703	10.635335	0	False
Case_TAAGCACAGATCCCAT-1	-3.267574	12.437788	0	False
Case_TAAGCACAGCAATTAG-1	-3.3729386	2.9746404	0	False
Case_TAAGCCATCCTTTAGT-1	-6.6069636	8.426973	0	False
Case_TAAGCGTCAAACTCGT-1	10.056037	-10.450358	1	False
Case_TAAGCGTCAAGGTTGG-1	-3.230155	6.910592	0	False
Case_TAATTCCGTAACATGA-1	5.0741773	8.016487	0	False
Case_TACAACGGTGGAGAAA-1	-9.588818	2.814809	0	False
Case_TACAGGTAGAAGGCTC-1	-3.3805103	-13.736614	1	False
Case_TACATTCGTTGGTAGG-1	-1.219621	-8.082269	1	False
Case_TACCCGTAGGGCTAAC-1	13.204062	-1.433715	1	False
Case_TACCGAATCAAGAATG-1	4.3902893	-3.199909	1	False
Case_TACCGAATCGGCTATA-1	-6.7171574	13.560785	0	False
Case_TACGCTCCAAATAGCA-1	-1.8059697	16.782307	0	False
Case_TACGGTACACTTGACA-1	1.5809346	-17.803463	1	False
Case_TACGTCCCAAGCCATT-1	-10.1404705	13.476337	0	False
Case_TACTTCAAGTTCCGTA-1	-3.747341	10.608595	0	False
Case_TAGACTGTCGACGATT-1	-3.6078646	-8.130024	1	False
Case_TAGCACATCGTTTACT-1	-1.6201316	-11.977902	1	False
Case_TAGGTACCAATCGCCG-1	-2.9150336	9.955221	0	False
Case_TATACCTCAGGCCCTA-1	1.3971485	-18.270323	1	False
Case_TATATCCGTTTGAAAG-1	-11.618584	-8.0701275	1	False
Case_TATATCCTCGTCGCTT-1	-12.261383	-9.464077	1	True
Case_TATCAGGAGATAGTCA-1	1.4468917	-18.5013	1	False
Case_TATCAGGGTCCGCAGT-1	4.727591	-11.380915	1	False
Case_TATCTTGCAGACCCGT-1	-0.03019304	3.1188016	0	False
Case_TATGTTCCAAGATGGC-1	1.0964229	2.1849525	0	False
Case_TATGTTCCAGTGAGCA-1	-9.776802	10.403954	0	False
Case_TATTTCGTCATAAGGA-1	2.0606022	9.298426	0	False
Case_TCAAGACAGCCTCAAT-1	-1.2153789	-18.001791	1	False
Case_TCAATCTAGAGGGCGA-1	-4.136032	18.039946	0	False
Case_TCACACCAGTCCCAGC-1	-5.975079	-10.104461	1	False
Case_TCACATTTCAGTCACA-1	4.6175117	-15.809225	1	False
Case_TCACGCTTCCAATCCC-1	-2.907434	-2.8510008	1	False
Case_TCAGTTTGTTGGAGAC-1	9.2295685	-6.820445	1	False
Case_TCATATCCACTACCCT-1	5.8962092	3.9624493	0	False
Case_TCATATCGTTGCCATA-1	5.633373	-3.5138624	1	False
Case_TCATCATTCCCAATAG-1	-3.0103629	-5.3022966	1	False
Case_TCATCCGTCGCATGAT-1	-1.8087114	10.213964	0	False
Case_TCATGCCCAGGAGGAG-1	12.881217	1.4741575	1	True
Case_TCATTTGCACAGCCTG-1	1.8774593	-16.739197	1	False
Case_TCATTTGTCATCGCAA-1	-11.643628	2.770511	0	False
Case_TCATTTGTCGTTCCTG-1	0.87238055	-3.8619208	1	False
Case_TCCAGAACAGAACCGA-1	-2.3894036	-1.1766654	1	False
Case_TCCAGAAGTTGTCCCT-1	-1.8575877	14.762723	0	False
Case_TCCCACATCTCAGAAC-1	-1.7429606	2.161412	0	False
Case_TCCCAGTCAGTGCCTG-1	-8.999569	-12.795471	1	False
Case_TCCGAAATCGGTCTAA-1	-1.4180505	7.002905	0	False
Case_TCCGATCAGAATCGAT-1	11.491413	-2.235772	1	False
Case_TCCGGGAAGCCGGATA-1	9.493442	-8.189692	1	False
Case_TCCGGGATCGTTGTTT-1	5.952947	-1.289556	1	False
Case_TCCGTGTCAAGGCTTT-1	3.7571468	-7.5369806	1	False
Case_TCCTCCCCAGTGGCTC-1	4.152313	-12.85444	1	False
Case_TCCTCTTGTAAGGAGA-1	7.732688	-11.235629	1	False
Case_TCCTGCAAGTTACGTC-1	6.8090124	12.980258	0	False
Case_TCCTGCAGTGTTTCTT-1	-6.3987374	8.534193	0	False
Case_TCGAACAGTCGCACAC-1	-7.223626	13.190945	0	False
Case_TCGCACTCACGGATCC-1	3.6539426	0.6769955	1	False
Case_TCGCACTTCCACACCT-1	7.1467013	-6.5115776	1	False
Case_TCGCAGGGTGTATTCG-1	1.4181588	8.282805	0	False
Case_TCGCTTGGTGCACATT-1	5.186751	-5.1442323	1	False
Case_TCGGGACAGTCAAGCG-1	5.214932	-1.3136381	1	False
Case_TCGGTCTGTCTACACA-1	-3.67937	8.071389	0	False
Case_TCGTGCTTCCATTGTT-1	-11.006507	9.914677	0	False
Case_TCGTGCTTCCGATCTC-1	2.8759894	-11.000953	1	False
Case_TCGTGGGTCAGCTGTA-1	1.4343376	-7.1453805	1	False
Case_TCTATACGTCCTTAAG-1	-0.9562251	-0.73697025	1	False
Case_TCTCACGGTGAAAGTT-1	10.955847	-2.5026827	1	False
Case_TCTCCGAAGATGACCG-1	11.810613	-7.0248146	1	False
Case_TCTCCGACAACAGATA-1	-8.860018	-3.242798	1	False
Case_TCTGCCAGTCAGTCTA-1	-8.76048	17.30926	0	False
Case_TCTGCCATCCGCAACG-1	-1.4210441	3.7803254	0	False
Case_TCTTGCGAGCTAAGTA-1	-7.1795874	6.4232335	0	False
Case_TGAACGTGTCCTCCAT-1	1.7115479	-4.130021	1	False
Case_TGAATCGGTGTCGCTG-1	-6.2157893	18.082117	0	False
Case_TGAATGCCAGGAGGTT-1	4.485799	-12.450883	1	False
Case_TGACCCTCATTCACCC-1	-2.019212	-10.712758	1	False
Case_TGACGCGTCCTCTGCA-1	-5.9371023	12.344661	0	False
Case_TGACTCCCACAATGTC-1	-6.0542245	3.4532218	0	False
Case_TGACTCCGTAGAAACT-1	2.9822547	-15.216342	1	False
Case_TGAGGAGAGACATGCG-1	-8.705221	11.37757	0	False
Case_TGAGGAGAGCTAATGA-1	-5.5275254	-5.205953	1	False
Case_TGAGTCAGTGAGCTCC-1	-2.3878531	0.7767774	0	False
Case_TGAGTCATCTCATTAC-1	5.182457	-2.8940487	1	False
Case_TGATCTTTCGGCTGGT-1	12.72905	-4.307585	1	False
Case_TGATGGTGTAACACGG-1	-0.9500774	4.48152	0	False
Case_TGCAGTAAGCAGGCAT-1	5.829199	-4.6119394	1	False
Case_TGCATCCTCCCACAGG-1	5.4991364	-12.148058	1	False
Case_TGCCGAGTCCACAGCG-1	-9.341124	-19.96699	1	True
Case_TGCGGCAAGGTCCGAA-1	-2.6557834	-14.854216	1	False
Case_TGCGGCACAGCGTTGC-1	-8.090884	4.812518	0	False
Case_TGCTGAACATTGAAGA-1	5.4644337	-5.6961403	1	False
Case_TGCTTCGCATCGTGGC-1	12.226465	-7.375715	1	False
Case_TGCTTCGCATCTTTCA-1	-9.487474	-8.603843	1	False
Case_TGGAACTGTATCGGTT-1	0.22069381	5.1834464	0	False
Case_TGGATCAAGCGCCGTT-1	-0.5727046	-3.6624932	1	False
Case_TGGGAGACACAGCTGC-1	-4.2745056	-7.424362	1	False
Case_TGGGAGAGTCGTTCAA-1	-7.9997826	-2.802049	1	False
Case_TGGGCTGCAGGCGTTC-1	0.08936482	4.0158286	0	False
Case_TGGTACACATACGCAT-1	-2.0406787	-6.429994	1	False
Case_TGGTTAGGTAGATCCT-1	-0.22010921	-0.27998993	1	False
Case_TGTAACGTCCACAAGT-1	-9.297432	-19.090265	1	True
Case_TGTAGACCACACGCCA-1	7.026586	2.780294	1	False
Case_TGTAGACGTGGGCTCT-1	-7.7705336	10.688279	0	False
Case_TGTCCCATCCAAGGGA-1	-4.8139	17.37415	0	False
Case_TGTGAGTGTACTGAGG-1	-0.3899808	-14.954545	1	False
Case_TGTGATGCATGTCAGT-1	-2.3551111	5.876038	0	False
Case_TGTGATGTCAATCGGT-1	-12.735516	3.0134225	0	False
Case_TGTGGCGGTACCGGAA-1	7.8296814	-1.2842286	1	False
Case_TGTTCCGAGAGCATCG-1	1.2174398	5.104919	0	False
Case_TGTTCTATCGTAACCA-1	3.2490108	-3.5160599	1	False
Case_TGTTTGTAGGTTGACG-1	7.695996	-7.2861643	1	False
Case_TTAATCCAGTTAACAG-1	1.5915465	-2.3959281	1	False
Case_TTACGCCAGAAGGTAG-1	-12.388249	-5.677024	1	True
Case_TTACGCCAGTCGTTAC-1	-8.492428	14.324284	0	False
Case_TTACGCCTCGTTACCC-1	0.5440287	-5.783694	1	False
Case_TTACGTTGTATGAGGC-1	5.918936	2.8143928	1	False
Case_TTATTGCCAACCAATC-1	-12.531714	-6.1346226	1	True
Case_TTCAATCAGTAGGAAG-1	-5.7197037	14.742078	0	False
Case_TTCACCGGTTATTCCT-1	8.465704	-0.38380173	1	False
Case_TTCACGCAGACTAGAT-1	7.535104	-0.1055181	1	False
Case_TTCAGGAGTATCGGTT-1	-5.0593023	-3.077311	1	False
Case_TTCATGTGTTTAAGGA-1	0.057574496	4.124396	0	False
Case_TTCATGTTCCAAAGGG-1	0.431104	13.622719	0	False
Case_TTCATTGGTATTCCGA-1	-9.881638	-5.4700623	1	False
Case_TTCATTGGTGTCGATT-1	-10.72323	11.938812	0	False
Case_TTCCAATGTCCCTAAA-1	10.404922	-1.1480312	1	False
Case_TTCCGTGGTATACAGA-1	6.7831163	1.6133475	1	False
Case_TTCCTAAAGGATTCCT-1	9.300233	-14.918926	1	False
Case_TTCCTAAAGTCTCCTC-1	4.038	7.2546563	0	False
Case_TTCCTAAGTAGCGTCC-1	-5.5156407	17.268898	0	False
Case_TTCCTCTTCAAGTCGT-1	12.528382	-2.461852	1	False
Case_TTCCTTCGTGTTTGCA-1	-4.986243	13.035491	0	False
Case_TTCGCTGAGTAAAGCT-1	-8.098551	-0.54252255	0	False
Case_TTCGCTGCATAGAAAC-1	-3.6055532	4.268923	0	False
Case_TTCTAACGTCGGAAAC-1	-1.441815	-19.50667	1	False
Case_TTCTTGACAGGACTAG-1	-10.399227	-5.1639414	1	False
Case_TTGAACGCATTACTCT-1	5.9536605	-11.189558	1	False
Case_TTGAACGTCAATCGGT-1	7.7153893	-2.8351715	1	False
Case_TTGAACGTCAGATGCT-1	-6.1584578	1.6504817	0	False
Case_TTGAGTGCATCGAAGG-1	-6.606651	-12.570305	1	False
Case_TTGGGATGTAGGAAAG-1	-1.8911921	17.640078	0	False
Case_TTGGTTTTCTGCGGCA-1	0.9692942	-9.523459	1	False
Case_TTGTGGATCATTGTTC-1	-10.724902	-0.23329054	0	False
Case_TTGTGTTTCCGCTGTT-1	0.19666891	-11.655994	1	False
Case_TTGTTGTCAAGCTGCC-1	-12.553518	-5.4517536	1	True
Case_TTGTTGTGTTAGGGAC-1	2.172943	1.8967481	0	False
Case_TTGTTTGCATGACTTG-1	5.5485806	-13.791578	1	False
Case_TTTATGCTCGCGTTTC-1	6.788291	-9.772389	1	False
Case_TTTCACAAGTCTGCAT-1	-1.4459602	-2.078164	1	False
Case_TTTCAGTTCTTCCGTG-1	6.68065	-1.716001	1	False
Case_TTTCGATAGGCTGAAC-1	-5.320501	-0.16793256	0	False
Case_TTTGACTCACAATGAA-1	-8.753654	7.248155	0	False
Case_TTTGATCTCGCCTCTA-1	-0.01601918	7.04655	0	False
