# Supplementary material for: Natural killer cell subpopulations in the peripheral blood of single ventricle/hypoplastic left heart syndrome patients via single-cell RNA sequencing
Source: Exp Biol Med (Maywood). 2025 Aug 14;250:10524. doi: 10.3389/ebm.2025.10524 (PMC12390855; doi:10.3389/ebm.2025.10524)
Supplement: Supplementary file 3 [file DataSheet1.zip › ca2NK_cluster_outliers.csv]

	x	y	cluster	outlier
Case_AAACGAACATTCGGGC-1	-30.238813	0.12991583	1	False
Case_AAACGCTAGTTTGTCG-1	17.95283	-2.247041	0	False
Case_AAAGAACCATGACGGA-1	-8.199385	1.4621558	1	False
Case_AAAGGGCAGGGAGATA-1	34.403046	5.315527	0	False
Case_AAAGGTAGTTTGCCGG-1	11.978222	-1.1400152	0	False
Case_AAAGGTATCCGTAATG-1	46.154255	1.6148485	0	False
Case_AAAGTGATCTTCCCGA-1	-29.989536	4.411549	1	False
Case_AAATGGAGTGACAGCA-1	3.2515185	-5.26182	1	True
Case_AAATGGAGTGGTCCCA-1	-24.746264	-4.1364107	1	False
Case_AACAAAGGTTTCGATG-1	-17.06061	-6.241508	1	False
Case_AACAACCTCACAGTGT-1	2.7618861	0.14541902	1	True
Case_AACAAGAAGTGCAGGT-1	35.230335	-6.067122	0	False
Case_AACAAGAGTCACTCGG-1	10.1625395	-1.1228544	0	False
Case_AACCATGAGAGCCGTA-1	3.9953747	-0.840684	1	True
Case_AACCATGAGTCTTCGA-1	-31.850468	1.5369867	1	False
Case_AACCTGAGTCCACAGC-1	35.01202	4.4383445	0	False
Case_AACCTGAGTCTGCCTT-1	26.800678	-6.0496974	0	False
Case_AACCTTTCAGTTGCGC-1	6.153714	-0.6525819	0	True
Case_AACGAAACATCCTATT-1	0.061903667	-0.22708179	1	False
Case_AACGGGAGTGACAGGT-1	43.482548	-3.8182364	0	False
Case_AACGTCAGTCACAGTT-1	24.953672	-0.3992898	0	False
Case_AAGAACAGTTAGGACG-1	9.027099	-1.177666	0	False
Case_AAGAACATCACACCCT-1	31.26256	-6.5880976	0	False
Case_AAGCGTTCAGGACTTT-1	48.03417	0.911062	0	False
Case_AAGCGTTTCTCTCGCA-1	-23.74212	1.8861	1	False
Case_AAGGAATAGATAGTCA-1	-6.5954075	3.694573	1	False
Case_AAGGTAAAGAATCGCG-1	43.60247	-1.079588	0	False
Case_AAGGTAATCCCACAGG-1	-26.716024	1.3363163	1	False
Case_AAGTACCAGCACTCCG-1	-9.353753	7.87211	1	False
Case_AAGTACCTCAAGCTGT-1	-31.150148	-1.1287813	1	False
Case_AAGTGAATCTGTGCGG-1	26.076696	0.30187422	0	False
Case_AATAGAGCAAATGGCG-1	15.379742	-1.5798938	0	False
Case_AATCACGTCTATTGTC-1	-19.777431	0.7898173	1	False
Case_AATCGTGCAGCCTACG-1	47.35425	0.40798032	0	False
Case_AATCGTGGTTTCGTAG-1	-8.725946	5.736356	1	False
Case_AATCGTGTCTGAGGCC-1	-20.757895	4.6009893	1	False
Case_AATGAAGTCTGTCCCA-1	43.122707	2.8357747	0	False
Case_AATGACCCAAGGTTGG-1	45.256233	0.39186585	0	False
Case_AATGGCTGTAGATGTA-1	-28.704754	7.926476	1	False
Case_AATGGCTTCTGCTCTG-1	-29.307123	6.292519	1	False
Case_AATTCCTAGTCGGCAA-1	-13.64394	1.8063134	1	False
Case_AATTTCCAGTCTAGCT-1	-18.086628	-0.35313338	1	False
Case_ACACAGTCACTGCTTC-1	42.2651	3.4890032	0	False
Case_ACAGGGAAGCGTATAA-1	-4.2598624	1.6343726	1	False
Case_ACCAACAAGCGGATCA-1	34.57659	4.438271	0	False
Case_ACCAACAGTTATTCCT-1	-21.099957	-1.9955012	1	False
Case_ACCCTCACATACAGAA-1	47.321865	-0.037825894	0	False
Case_ACCTACCGTACGAAAT-1	-14.849998	0.47256148	1	False
Case_ACCTACCTCTCGGGAC-1	-18.432407	2.2811754	1	False
Case_ACCTGTCGTCATCCGG-1	-19.980587	-2.6633651	1	False
Case_ACGGAAGTCAGGGATG-1	9.152346	-0.54288745	0	False
Case_ACGGGTCGTATCGTGT-1	30.94415	-7.244066	0	False
Case_ACGGTCGCAATGAGCG-1	28.415	-6.5489106	0	False
Case_ACGGTTACATAACGGG-1	19.40891	-2.3381002	0	False
Case_ACGTAGTGTAATTAGG-1	-27.358418	-8.331235	1	False
Case_ACGTAGTGTATCCCTC-1	-13.00613	-1.0126206	1	False
Case_ACGTCCTGTAACCCTA-1	-7.205912	-1.5028083	1	False
Case_ACTACGATCCTAAGTG-1	-29.772417	6.0201197	1	False
Case_ACTATCTTCGTGGAAG-1	13.603304	-3.392745	0	False
Case_ACTATTCAGGTTGAGC-1	-27.627028	-2.550635	1	False
Case_ACTATTCAGTATCCTG-1	-17.857454	-1.4287068	1	False
Case_ACTCCCACACAGTCCG-1	-24.247429	8.119874	1	False
Case_ACTCTCGGTTTCACAG-1	-18.05362	6.8997693	1	False
Case_ACTGATGCAACCAGAG-1	-26.280396	4.0123544	1	False
Case_ACTGCAACAGAAGTTA-1	-10.167589	3.5608196	1	False
Case_ACTGCAATCAACTCTT-1	-14.678209	4.3194213	1	False
Case_ACTGCAATCAGTAGGG-1	-19.693718	4.6156793	1	False
Case_ACTTAGGGTGGATCGA-1	-29.56532	-4.637357	1	False
Case_ACTTATCCAGACCCGT-1	35.178993	6.3632197	0	False
Case_AGAACAAGTGGTTTAC-1	33.601658	-5.85924	0	False
Case_AGAACAATCTGACGCG-1	-18.197973	4.4207163	1	False
Case_AGAAGCGCAACTCCCT-1	24.997694	3.3450286	0	False
Case_AGAAGCGCAAGTATCC-1	29.513926	-4.7628627	0	False
Case_AGAAGTAAGCTTGTTG-1	-33.21958	2.9699543	1	False
Case_AGAAGTACACCCTTAC-1	-32.495983	2.8021562	1	False
Case_AGACAAAAGTCTCGTA-1	-9.618218	-0.43769002	1	False
Case_AGACTCAGTTGCCAAT-1	-31.261019	-8.636729	1	False
Case_AGAGAATCAATCCTAG-1	28.490341	-5.9193897	0	False
Case_AGAGAGCGTCTACACA-1	-18.943966	8.08379	1	False
Case_AGAGCAGTCGAGTCTA-1	-10.449907	4.3970084	1	False
Case_AGAGCCCCACAGCATT-1	-23.678629	-4.059885	1	False
Case_AGATAGACAATTGAAG-1	-17.588387	10.928232	1	False
Case_AGATCCATCGGCATAT-1	30.04408	-3.1957245	0	False
Case_AGATCGTGTTCGGTCG-1	46.007732	1.3137966	0	False
Case_AGCATCAGTAACCAGG-1	1.8675959	0.054173447	1	False
Case_AGCCACGAGCAGGCAT-1	-28.727268	-2.6227546	1	False
Case_AGCGATTCATACGCAT-1	-30.557585	6.609884	1	False
Case_AGCTCAACATGACCCG-1	27.722282	-5.781098	0	False
Case_AGGAAATCAAGAGATT-1	10.139377	-1.0326884	0	False
Case_AGGAATAGTCTACAGT-1	3.4783037	-4.7566123	1	True
Case_AGGAATAGTGCCTATA-1	-22.565025	-4.4764194	1	False
Case_AGGAGGTCATACGCAT-1	29.66813	-7.0310407	0	False
Case_AGGATAAAGCACTCGC-1	-18.580994	1.4565246	1	False
Case_AGGATCTCAAATGATG-1	3.6753356	-2.7979066	1	True
Case_AGGATCTTCTCCTGAC-1	8.64017	-2.0699508	0	False
Case_AGGCCACCAGACCTGC-1	-21.412014	-1.2348769	1	False
Case_AGGCCACCAGTTAAAG-1	-18.546625	10.526679	1	False
Case_AGGCTGCCAACCTAAC-1	-20.846966	7.771372	1	False
Case_AGGGTCCCACGACGTC-1	35.797768	5.8920712	0	False
Case_AGGGTCCTCGTAGGAG-1	38.654842	0.7186906	0	False
Case_AGGGTTTGTCAAATCC-1	-23.108086	3.4110665	1	False
Case_AGGTAGGGTCAATCTG-1	1.4782997	0.33602265	1	False
Case_AGGTCATTCACCTTAT-1	-14.765391	-5.650647	1	False
Case_AGGTCTAAGAACTTCC-1	43.146168	-1.1535876	0	False
Case_AGGTCTAGTTTGGGAG-1	22.68013	1.0153451	0	False
Case_AGGTTGTAGCGCTGCT-1	25.024513	-2.8105662	0	False
Case_AGGTTGTAGGTCCCGT-1	-13.330461	-2.823654	1	False
Case_AGTAACCAGCTGAGCA-1	-26.038454	-3.3640873	1	False
Case_AGTACCACATGCCGCA-1	-9.673658	5.4233856	1	False
Case_AGTCAACTCCACGTCT-1	28.417372	-4.7225027	0	False
Case_AGTCACATCCTCACTG-1	9.653105	-0.041345794	0	False
Case_AGTGACTAGGCCATAG-1	-4.6252327	2.5264893	1	False
Case_AGTGATCCAACATCGT-1	47.019814	-1.9269608	0	False
Case_AGTGATCTCATGGCCG-1	-33.471638	0.6166732	1	False
Case_AGTGCCGAGGAAAGAC-1	-13.546629	1.8404753	1	False
Case_AGTGCCGGTGCAGATG-1	16.223951	-0.17053148	0	False
Case_AGTGTTGAGGAAGTAG-1	-24.084076	-5.417453	1	False
Case_AGTGTTGCAAGAAATC-1	-29.474121	-2.1435108	1	False
Case_AGTTAGCAGGATACCG-1	25.21852	4.0055137	0	False
Case_AGTTAGCCATGGCCCA-1	-7.907416	5.605264	1	False
Case_AGTTCGATCGCGCCAA-1	-18.742516	4.983237	1	False
Case_ATACCGACAAAGCGTG-1	-12.275348	-0.35020643	1	False
Case_ATACCGACAGAATGTA-1	35.82414	4.01962	0	False
Case_ATACCTTAGCTGGCTC-1	-10.191563	4.0307713	1	False
Case_ATAGGCTAGAGGACTC-1	-20.984432	11.840396	1	False
Case_ATAGGCTGTATGCGGA-1	26.426886	-2.8880494	0	False
Case_ATCACAGCACACGCCA-1	-29.71736	-3.262353	1	False
Case_ATCACTTCAACGGCCT-1	47.619587	1.0506675	0	False
Case_ATCCGTCGTATGGAAT-1	-15.448134	2.7771266	1	False
Case_ATCCGTCTCGATAACC-1	14.234573	-0.55238605	0	False
Case_ATCCTATAGTCATGCT-1	-23.65032	-4.955922	1	False
Case_ATCCTATAGTCGCCCA-1	-25.083332	-0.9677145	1	False
Case_ATCCTATAGTTGCTCA-1	-21.949831	2.373912	1	False
Case_ATCCTATCAACCACGC-1	-18.991165	6.1755104	1	False
Case_ATCCTATGTAATGCGG-1	-20.62879	-0.9329661	1	False
Case_ATCGTCCCAAAGTGTA-1	26.66108	-5.5073676	0	False
Case_ATCTTCAAGCGTCAAG-1	-7.945106	-3.485973	1	False
Case_ATCTTCAAGCGTTAGG-1	-11.703744	-0.6938225	1	False
Case_ATGAAAGCAGTCAACT-1	27.332178	-7.4856873	0	False
Case_ATGAAAGTCAGGGATG-1	17.41813	-1.8611691	0	False
Case_ATGACCAGTACGATTC-1	24.952875	4.0650797	0	False
Case_ATGCATGTCGATCCCT-1	-16.27323	5.881889	1	False
Case_ATGGGAGAGACTACCT-1	34.176235	-6.5751486	0	False
Case_ATGGGAGAGTCACTAC-1	-18.488752	-0.81223464	1	False
Case_ATGGGTTAGTACAGAT-1	43.91914	-3.2105114	0	False
Case_ATTCACTCAAGAGGCT-1	15.519519	-2.2732606	0	False
Case_ATTCAGGAGAATGTTG-1	-30.257305	5.255918	1	False
Case_ATTCAGGGTGCCGAAA-1	-15.048865	2.338787	1	False
Case_ATTCGTTTCAACGTGT-1	-19.596912	-4.890748	1	False
Case_ATTGGGTCATTGCTGA-1	-33.676983	-3.2103257	1	False
Case_ATTTCACTCTGACGCG-1	-24.182386	9.395504	1	False
Case_ATTTCTGAGACGTCCC-1	-21.502657	1.3780414	1	False
Case_CAAAGAACAAGTGGGT-1	3.0459592	-3.4040813	1	True
Case_CAACCAAGTCTTGAAC-1	41.508377	3.0037844	0	False
Case_CAACGATAGTCCTGCG-1	3.344274	-4.506012	1	True
Case_CAACGATGTAACAGGC-1	23.107086	-3.608882	0	False
Case_CAAGACTAGACGACGT-1	-28.568768	0.7010647	1	False
Case_CAATCGACATGAGATA-1	-28.740759	-6.9322224	1	False
Case_CAATCGATCCATTTAC-1	-4.659247	0.9978824	1	False
Case_CAATGACGTTTGGGTT-1	-26.20714	7.4771013	1	False
Case_CAATGACTCTGGTGCG-1	-12.273553	-2.7213933	1	False
Case_CACAACAGTTCCAAAC-1	-26.334358	7.3259015	1	False
Case_CACCAAACATCAGTCA-1	-13.5391445	9.920348	1	False
Case_CACCAAATCATTTGCT-1	27.414206	-6.18462	0	False
Case_CACGGGTCAAGCCATT-1	-15.563472	-1.3810102	1	False
Case_CACGTTCCAAGGCTTT-1	9.688771	0.8276156	0	False
Case_CACGTTCCAGTGACCC-1	-27.028833	-4.645744	1	False
Case_CACTGGGAGTGAATAC-1	42.57557	3.1682413	0	False
Case_CAGATACTCGAGAAAT-1	22.259005	-3.655681	0	False
Case_CAGATCAGTGTCCATA-1	-33.907005	-1.9086244	1	False
Case_CAGATCATCCCACAGG-1	39.19731	1.5318836	0	False
Case_CAGCACGCAAATCAGA-1	-21.15121	6.221082	1	False
Case_CAGCCAGTCAGAGTTC-1	36.67946	4.4707384	0	False
Case_CAGCGTGAGACATCCT-1	16.568552	-3.4511962	0	False
Case_CAGCGTGTCAGCTGAT-1	8.449096	-0.78174925	0	False
Case_CAGGGCTTCGGAAACG-1	12.267198	-0.80454725	0	False
Case_CAGGTATGTCGCATTA-1	2.7662072	-6.099212	1	True
Case_CAGTTCCCAAAGCAAT-1	12.594861	-0.8128735	0	False
Case_CATAAGCCATCTCATT-1	26.593218	-2.7738853	0	False
Case_CATAAGCGTCGACTGC-1	-29.323109	-1.4994651	1	False
Case_CATACAGGTGGTACAG-1	23.202515	1.1422626	0	False
Case_CATACCCTCGAGTGGA-1	44.08676	2.4890149	0	False
Case_CATAGACGTGCTTCAA-1	3.183935	-1.0393546	1	True
Case_CATCCGTAGAGTCAAT-1	38.038803	4.0005884	0	False
Case_CATGCGGAGATTGACA-1	-26.461905	-1.6055988	1	False
Case_CATGCTCAGTCATGAA-1	38.905815	1.1598046	0	False
Case_CATGCTCTCATCACTT-1	-17.063221	1.516454	1	False
Case_CATGCTCTCGGAAGGT-1	-16.287735	-10.093479	1	False
Case_CATGGATTCTCAACGA-1	35.33953	5.693816	0	False
Case_CATGGTATCATGCTAG-1	17.204372	-3.5181463	0	False
Case_CATTCATTCCATCTCG-1	-17.350485	4.6109705	1	False
Case_CCAAGCGCAGGAAGTC-1	-17.056246	3.3282366	1	False
Case_CCAAGCGTCACGATCA-1	7.6989226	-0.7866104	0	False
Case_CCAATTTAGCGCACAA-1	-22.931938	4.664305	1	False
Case_CCAATTTAGGACTATA-1	-16.15043	-3.7231684	1	False
Case_CCACACTCATGCCGAC-1	-25.123163	5.7330394	1	False
Case_CCACTTGTCGGACTTA-1	-31.217712	-5.2075677	1	False
Case_CCATCACCAACATCGT-1	10.136867	0.23975924	0	False
Case_CCATCACCAATCGTCA-1	45.862667	-1.6514324	0	False
Case_CCCATTGAGATGGTAT-1	46.489315	0.37121177	0	False
Case_CCCTAACCAGGTCAGA-1	-22.294474	-6.5079665	1	False
Case_CCCTCAAAGTACGTCT-1	-7.722866	0.8060227	1	False
Case_CCCTTAGAGTGGTGAC-1	1.9853513	-1.2804892	1	False
Case_CCCTTAGCAAAGGTTA-1	29.616922	-6.802005	0	False
Case_CCGATGGAGTTTCGAC-1	-13.076443	5.5328364	1	False
Case_CCGGACACAGGATCTT-1	25.948795	-5.0898633	0	False
Case_CCGTGAGTCTGCTTAT-1	-9.926412	5.639324	1	False
Case_CCTCAACAGCGATTCT-1	-17.26421	2.44874	1	False
Case_CCTCATGGTAAGATTG-1	45.529503	-2.3321314	0	False
Case_CCTCCTCCATCGATCA-1	36.024128	6.680896	0	False
Case_CCTTCAGGTCGCAGTC-1	-20.313707	3.2028513	1	False
Case_CCTTTGGAGCAGTAAT-1	-30.71527	6.830453	1	False
Case_CGAAGGAAGCCTGACC-1	-16.692795	4.112402	1	False
Case_CGAAGGATCTCCATAT-1	-14.219401	-2.0454361	1	False
Case_CGAATTGAGGTATAGT-1	-20.84505	1.0359055	1	False
Case_CGAGAAGAGCAGCAGT-1	25.721724	2.9613445	0	False
Case_CGAGGAAAGTGCAACG-1	32.90813	3.7215874	0	False
Case_CGAGTGCAGGGAGGCA-1	39.396275	1.2979853	0	False
Case_CGAGTGCAGTCTAGCT-1	39.236847	2.141848	0	False
Case_CGAGTGCGTTTCTATC-1	-16.191153	1.095132	1	False
Case_CGCATAATCGCTACAA-1	6.429666	-4.825365	0	True
Case_CGCATGGAGGCATCAG-1	-26.691473	5.4872046	1	False
Case_CGCCATTCACCTCGTT-1	44.939995	-1.0948857	0	False
Case_CGCGTGAAGGTTCACT-1	-24.52372	3.8244596	1	False
Case_CGCGTGATCAAACGTC-1	12.851808	-1.5685774	0	False
Case_CGGAACCCACATTCTT-1	38.260227	1.8124378	0	False
Case_CGGAGAACAAATCAAG-1	-6.815456	0.16560955	1	False
Case_CGGAGAAGTCACTGAT-1	36.14971	5.2837	0	False
Case_CGGGACTAGCTTCGTA-1	-15.715805	4.2562623	1	False
Case_CGGGACTCAGCATACT-1	-26.135012	-4.8106685	1	False
Case_CGGGACTTCTTAGCAG-1	27.67134	-5.048153	0	False
Case_CGTAAGTCACTGGATT-1	-17.804867	10.743539	1	False
Case_CGTGAATAGGTCTGGA-1	5.7170076	-4.6094813	0	True
Case_CGTGCTTAGGGTATAT-1	-30.073706	0.13137554	1	False
Case_CGTGCTTTCGCTCTCA-1	25.974886	-0.53431726	0	False
Case_CGTGCTTTCTAAGCCA-1	-19.911795	-5.323476	1	False
Case_CGTTCTGAGCTGGAGT-1	40.751842	2.671171	0	False
Case_CTAACCCCAGAAGCTG-1	-32.486374	2.1838162	1	False
Case_CTAACTTGTAATTGGA-1	-25.374302	-7.403288	1	False
Case_CTACAGAGTTAGAGAT-1	-29.347637	-4.1211505	1	False
Case_CTACATTGTACGGCAA-1	27.826849	-6.481655	0	False
Case_CTACCCACAGATAAAC-1	29.157204	-1.2823247	0	False
Case_CTACTATGTACCAGAG-1	-22.765814	2.0658333	1	False
Case_CTATAGGCAATTGCCA-1	14.477822	-3.4388418	0	False
Case_CTATAGGGTTCGAACT-1	-27.492844	-3.352585	1	False
Case_CTATAGGTCTGCCTGT-1	-11.550268	1.6603401	1	False
Case_CTATCTAAGAAGTCTA-1	-28.300863	9.241104	1	False
Case_CTCAACCAGACCTTTG-1	-21.914524	-4.708533	1	False
Case_CTCAACCCAGGTTACT-1	-32.978107	-2.8772502	1	False
Case_CTCAACCGTCTCAGAT-1	-17.056658	-4.7789464	1	False
Case_CTCAGGGGTGCCTACG-1	-28.368725	-6.631708	1	False
Case_CTCAGTCAGACAACAT-1	43.046448	-2.05078	0	False
Case_CTCATCGAGCATCCCG-1	-16.897182	-7.6614566	1	False
Case_CTCATGCCAAGCCTGC-1	44.61165	-2.235393	0	False
Case_CTCATGCCACGTGTGC-1	23.919912	3.3860753	0	False
Case_CTCATGCGTAACCCGC-1	-0.03292239	-0.72805256	1	False
Case_CTCCAACCAATTCTCT-1	-15.646102	-0.6838235	1	False
Case_CTCCACATCTTTGCAT-1	-11.072937	-7.395084	1	False
Case_CTCCATGCACTGCGAC-1	29.251493	0.36049747	0	False
Case_CTCCGATTCGTTCATT-1	-19.400126	0.9620917	1	False
Case_CTCCGATTCTAGTACG-1	-17.36297	-7.8613286	1	False
Case_CTCCTCCGTGTGAGCA-1	-18.708054	10.689155	1	False
Case_CTCCTCCGTGTGATGG-1	26.549257	-2.7795115	0	False
Case_CTCCTTTGTGTGCCTG-1	-12.094036	3.2665472	1	False
Case_CTCGAGGAGGCCTAGA-1	-12.361345	2.43962	1	False
Case_CTGATCCGTGGATCGA-1	11.806386	-1.6205739	0	False
Case_CTGCAGGAGGTTCTTG-1	-21.35614	-2.9954536	1	False
Case_CTGCAGGTCCGTATGA-1	32.49929	-5.3252287	0	False
Case_CTGCAGGTCTATCGGA-1	7.998402	-2.7122736	0	False
Case_CTGCCTAAGGTGGGTT-1	43.932194	-1.178958	0	False
Case_CTGCGAGTCAAAGACA-1	47.956306	-0.42850587	0	False
Case_CTGTGAACAATCCTAG-1	29.108965	1.9998311	0	False
Case_CTGTGAATCTGAGCAT-1	-31.3347	-2.6812217	1	False
Case_CTTAGGAGTTCGGTCG-1	-6.195651	2.3757195	1	False
Case_CTTCCGACAGCATACT-1	35.45265	6.5443335	0	False
Case_CTTCCGAGTAGCTTGT-1	25.162603	-2.260061	0	False
Case_CTTCCGATCTACGCGG-1	-31.856428	-0.67275685	1	False
Case_CTTCCTTTCGGCTTGG-1	45.06443	-3.0707655	0	False
Case_CTTCTAATCCGCAACG-1	44.94787	1.1991372	0	False
Case_CTTCTCTAGTCCTGCG-1	-13.262574	5.2089067	1	False
Case_CTTGATTAGCTGACTT-1	17.48154	-2.6096973	0	False
Case_CTTGATTGTCTCACAA-1	16.197353	-3.0550957	0	False
Case_GAAATGATCTCACGAA-1	-30.27084	-8.484139	1	False
Case_GAACACTAGCAGGCAT-1	-9.158627	2.7770233	1	False
Case_GAAGCCCGTTCGAAGG-1	48.886303	0.07906414	0	False
Case_GAAGCGAGTCTCCTGT-1	-30.696016	-3.7575097	1	False
Case_GAAGCGATCACTTGGA-1	-18.467249	-6.326225	1	False
Case_GAAGGACAGTACCATC-1	-28.022303	-6.1923666	1	False
Case_GAAGGGTCAAAGACTA-1	3.7858613	-3.0611331	1	True
Case_GAATAGAGTAGGCTGA-1	16.86838	-1.0428267	0	False
Case_GAATCACAGTTAACAG-1	32.22231	3.7934856	0	False
Case_GACACGCTCATACGAC-1	20.312458	-2.9092476	0	False
Case_GACAGCCAGACTACCT-1	-6.976519	2.5560963	1	False
Case_GACAGCCAGACTCTTG-1	-28.774328	-2.1754491	1	False
Case_GACCTTCCAAGGAGTC-1	-18.480232	2.3759415	1	False
Case_GACGCTGAGAAATCCA-1	5.6310787	-4.620501	0	True
Case_GACGTTACAGTCAGCC-1	-15.401453	3.8306682	1	False
Case_GACGTTAGTCTCGACG-1	-34.057858	2.6635022	1	False
Case_GACTATGAGGATACCG-1	-17.802399	3.0992737	1	False
Case_GACTTCCAGCTGTACT-1	40.32823	1.7272108	0	False
Case_GACTTCCGTAACAAGT-1	33.114693	-7.0528255	0	False
Case_GAGAAATCACTTGTGA-1	-14.708317	-5.4847713	1	False
Case_GAGACCCAGTCGAAAT-1	-28.650486	4.4565706	1	False
Case_GAGACTTGTCATCACA-1	-9.729673	1.8934971	1	False
Case_GAGAGGTAGGCTGGAT-1	45.971947	0.11887859	0	False
Case_GAGCCTGGTGGCCTCA-1	-20.009537	-10.07156	1	False
Case_GAGCTGCTCTCAACCC-1	9.335486	-0.50681543	0	False
Case_GAGGCAAAGAGCCATG-1	-21.159035	8.107032	1	False
Case_GAGGCCTCAAACGAGC-1	-33.617134	0.8804661	1	False
Case_GAGTTGTCACTGGCGT-1	-15.12908	0.64853096	1	False
Case_GAGTTGTTCGCTTAAG-1	-19.5813	-0.91467273	1	False
Case_GAGTTTGCATCATTTC-1	38.593323	0.0766323	0	False
Case_GATAGCTCAGATCATC-1	-18.743885	0.38362402	1	False
Case_GATCAGTCAAGCGAGT-1	46.811504	1.6561198	0	False
Case_GATCAGTCATGAGAAT-1	-20.064247	-8.81652	1	False
Case_GATCAGTGTCGTTGGC-1	-34.59725	-0.21793753	1	False
Case_GATCCCTGTCACCGCA-1	-24.192537	-2.9587977	1	False
Case_GATCGTATCTACTGCC-1	-16.594631	0.12956432	1	False
Case_GATGACTAGCTAATGA-1	27.645935	-7.1752095	0	False
Case_GATGAGGTCGAGCCTG-1	-19.020952	3.3647666	1	False
Case_GATGATCCAGCCTACG-1	41.909557	-2.4515073	0	False
Case_GATGATCTCCAAACCA-1	-30.167181	-9.18409	1	False
Case_GCACGGTCATATGAAG-1	-13.849914	-3.2525728	1	False
Case_GCACGGTGTGTTCCTC-1	-32.37816	4.2284713	1	False
Case_GCACGTGAGAGAGTTT-1	22.434519	-3.4296367	0	False
Case_GCACGTGGTGAGGATC-1	2.446871	-1.1117911	1	False
Case_GCAGCTGAGGTGCTTT-1	24.157894	3.4466233	0	False
Case_GCAGGCTCATGCCATA-1	-17.11186	-3.0277534	1	False
Case_GCATCTCCAGTCAACT-1	45.053444	-3.2592654	0	False
Case_GCATCTCGTGTCTTAG-1	-19.340693	-8.555931	1	False
Case_GCCAGGTAGACTTGTC-1	-29.885798	1.993975	1	False
Case_GCCAGTGAGACCATTC-1	35.83223	7.43713	0	False
Case_GCCATGGGTGATGTAA-1	44.343937	2.4117486	0	False
Case_GCCCAGAGTATGTCCA-1	-29.438843	-8.085234	1	False
Case_GCCCGAATCAAGCCAT-1	45.320393	2.313543	0	False
Case_GCCGTGAAGTAAACTG-1	-24.599535	4.831719	1	False
Case_GCGAGAAGTGTACATC-1	-22.51116	-6.28881	1	False
Case_GCTACAACATACAGAA-1	34.143158	-5.433822	0	False
Case_GCTGAATTCCTCTTTC-1	-26.35983	-6.0473084	1	False
Case_GCTGGGTCATAGACTC-1	-15.781676	1.6326079	1	False
Case_GCTGGGTGTAGTCACT-1	44.276516	-2.498151	0	False
Case_GCTTCACCAGAGAAAG-1	21.118195	-2.9812512	0	False
Case_GCTTCACGTGAACTAA-1	23.296223	0.83132625	0	False
Case_GGAATCTAGCCAACCC-1	-26.922571	9.361601	1	False
Case_GGAATCTCATCGCCTT-1	12.787947	1.0931406	0	False
Case_GGAATGGTCCTGCTAC-1	32.799194	-5.9702077	0	False
Case_GGAATGGTCTAACGCA-1	-10.546451	6.3612576	1	False
Case_GGACGTCGTTGCATCA-1	31.150438	-5.9585595	0	False
Case_GGAGAACGTAGGGTAC-1	1.4774824	-0.13567492	1	False
Case_GGAGAACGTCTGCGCA-1	7.362025	0.037690513	0	False
Case_GGAGATGCACGACGTC-1	-20.380621	3.5441093	1	False
Case_GGAGGATCACGCACCA-1	33.987778	-4.988504	0	False
Case_GGAGGTATCGCCTATC-1	-28.286009	-1.2278596	1	False
Case_GGATCTAAGGTGGTTG-1	35.331844	4.2555685	0	False
Case_GGATCTAGTCGATGCC-1	47.617912	1.4837588	0	False
Case_GGCACGTAGGAACTAT-1	-24.810137	-2.4697793	1	False
Case_GGCTTTCAGCAACTTC-1	-33.522835	-3.1706755	1	False
Case_GGCTTTCAGCGTGTCC-1	43.69743	-2.8582447	0	False
Case_GGCTTTCTCTCGAGTA-1	-31.392736	-1.8978755	1	False
Case_GGGAAGTGTTTCGTGA-1	-4.885181	1.3727137	1	False
Case_GGGACAATCTCCGCAT-1	-18.438723	4.887446	1	False
Case_GGGATCCCATGGTACT-1	5.004055	-3.7132075	0	True
Case_GGGATGACAAAGCACG-1	-2.4640625	0.83295643	1	False
Case_GGGCCATCAGCAGTTT-1	-15.296425	1.9228454	1	False
Case_GGGCCATTCGCATAGT-1	43.99916	-0.12036647	0	False
Case_GGGCTCACACATACGT-1	39.662544	0.07267017	0	False
Case_GGGCTCACACCCAACG-1	-22.547703	-1.6429411	1	False
Case_GGGCTCAGTTGTATGC-1	-8.939671	4.289961	1	False
Case_GGGCTCATCGCGGACT-1	-28.547897	2.8465292	1	False
Case_GGGTAGAAGACCTTTG-1	31.325663	2.3216054	0	False
Case_GGGTAGAAGGTGCGAT-1	-28.081984	-4.5801816	1	False
Case_GGGTAGACAATTGGTC-1	31.567286	-6.2423105	0	False
Case_GGGTATTAGATACCAA-1	-25.381464	-5.3075337	1	False
Case_GGGTCACGTAGAGCTG-1	12.646202	-0.27662423	0	False
Case_GGGTCTGAGGGACAGG-1	24.243895	3.0088835	0	False
Case_GGGTCTGCACCATAAC-1	41.36661	-0.81002516	0	False
Case_GGGTCTGTCCTAAGTG-1	-26.541027	-2.6283147	1	False
Case_GGGTCTGTCGCATTGA-1	34.278954	-6.9018936	0	False
Case_GGGTGAAAGCATGTTC-1	33.676487	-4.0447116	0	False
Case_GGGTGTCGTCTACAGT-1	-18.49962	3.1045265	1	False
Case_GGGTTATAGGCACTAG-1	22.275856	0.87182486	0	False
Case_GGGTTATCAAACCGGA-1	20.16905	-3.3714504	0	False
Case_GGGTTTACAGACCAAG-1	-27.594131	-8.142479	1	False
Case_GGTAGAGTCATGAGTC-1	5.1732078	-1.8663982	0	True
Case_GGTGATTCAAGTGACG-1	25.131367	-4.5779862	0	False
Case_GGTGTCGCAGAGTTGG-1	-23.67397	-1.5774908	1	False
Case_GGTTAACCAAACACGG-1	30.206577	-6.447803	0	False
Case_GGTTGTATCCTCACCA-1	-27.89375	-3.646502	1	False
Case_GTAACCACAGGACTAG-1	37.723743	2.6001246	0	False
Case_GTAACCACATTGAGGG-1	34.429066	3.564338	0	False
Case_GTAAGTCAGTTCTACG-1	-0.78749454	-1.1742419	1	False
Case_GTAATCGCACAATCTG-1	23.411175	0.011642412	0	False
Case_GTAATCGCAGAACATA-1	-11.2017975	-8.262319	1	False
Case_GTAATGCCAGATCCTA-1	-22.69975	7.867207	1	False
Case_GTACAACTCGACCACG-1	-19.757612	4.3222666	1	False
Case_GTAGAGGCACAATGAA-1	46.143456	-0.57531947	0	False
Case_GTAGCTAAGTGCGACA-1	-11.912491	2.408504	1	False
Case_GTAGCTAGTAATTAGG-1	24.42098	-0.24962957	0	False
Case_GTAGCTAGTCGATTAC-1	26.086666	1.3963923	0	False
Case_GTAGGAGGTAATACCC-1	14.288566	-1.491059	0	False
Case_GTATTTCCACTGCTTC-1	-29.440092	-3.05985	1	False
Case_GTCAGCGAGCTACTAC-1	26.858662	-6.436648	0	False
Case_GTCAGCGGTCTGCGCA-1	45.378628	0.2817246	0	False
Case_GTCCACTCACCGTGCA-1	-13.851467	6.4258895	1	False
Case_GTCCTCACATAATGAG-1	-8.315338	-2.6913779	1	False
Case_GTCGTTCCAGAGGACT-1	-30.394028	1.803949	1	False
Case_GTCGTTCTCCTACGAA-1	-31.662323	0.78012115	1	False
Case_GTCTCACTCGGCTTCT-1	17.958391	-3.6050155	0	False
Case_GTCTGTCCACTGAATC-1	34.927776	-6.5727377	0	False
Case_GTCTGTCCAGATCCAT-1	33.492218	-5.8561397	0	False
Case_GTCTGTCTCCCAGTGG-1	21.658022	-4.4067755	0	False
Case_GTCTTTAGTCACCGAC-1	-31.418833	4.035572	1	False
Case_GTGACGCCACTTTATC-1	18.369892	-1.7801094	0	False
Case_GTGAGCCAGCTAATCC-1	13.479288	-0.57634884	0	False
Case_GTGAGCCGTTCGAACT-1	36.188824	6.1463823	0	False
Case_GTGAGCCTCGAGATAA-1	-32.951893	-0.24388504	1	False
Case_GTGATGTCAAGCGGAT-1	-15.641843	6.456519	1	False
Case_GTGATGTTCCCTTGTG-1	43.19544	-2.182453	0	False
Case_GTGATGTTCGACTCCT-1	-15.112382	-6.6280994	1	False
Case_GTGCACGCATGACAAA-1	21.931183	-3.8960547	0	False
Case_GTGCTGGGTGACCGAA-1	11.301612	0.48793122	0	False
Case_GTGCTTCCAAGCTCTA-1	35.296146	5.030162	0	False
Case_GTGGAAGGTGGAAATT-1	-19.949774	-10.856234	1	False
Case_GTGGAGACATGGGTCC-1	-16.670145	1.9607959	1	False
Case_GTGGCGTGTACCTTCC-1	-20.163923	2.0622892	1	False
Case_GTGTGATGTGTGCCTG-1	25.969543	-1.5391858	0	False
Case_GTTACAGTCCGCAGTG-1	-17.761988	-3.985843	1	False
Case_GTTACGAGTGCAATAA-1	37.262146	3.0721784	0	False
Case_GTTACGATCAGTGTTG-1	-26.924633	-3.5152225	1	False
Case_GTTAGACGTCTATGAC-1	-5.1452646	1.8252722	1	False
Case_GTTATGGGTATGGGAC-1	-12.933982	3.9255857	1	False
Case_GTTATGGTCACCCTGT-1	-11.631139	9.976953	1	False
Case_GTTCATTGTGGAAATT-1	-13.003106	8.637781	1	False
Case_GTTCATTTCGACACCG-1	-27.983303	5.673187	1	False
Case_GTTCATTTCGATGCTA-1	2.864276	-5.9619775	1	True
Case_GTTCCGTCAAGGACAC-1	43.689575	-1.4809631	0	False
Case_GTTGAACTCATGGATC-1	26.779375	-7.862537	0	False
Case_GTTGCGGTCACTCGAA-1	28.649828	1.7159033	0	False
Case_GTTGTCCGTCGCGGTT-1	19.400795	-3.42923	0	False
Case_GTTGTCCGTGCGTTTA-1	-17.75198	-5.0643644	1	False
Case_TAACACGTCGGAGATG-1	24.668673	3.8568525	0	False
Case_TAACACGTCGGCATTA-1	42.38793	-0.6321092	0	False
Case_TAACCAGGTACTTGTG-1	-8.688488	-2.8032606	1	False
Case_TAACGACTCGCTAAAC-1	26.866875	-0.9433382	0	False
Case_TAAGCACCAATGTTGC-1	47.09987	-0.69932145	0	False
Case_TAAGCCAGTTCCAAAC-1	-4.6237626	0.092848875	1	False
Case_TACAACGGTGGTCAAG-1	-24.38193	6.7881546	1	False
Case_TACCCACAGCGTGTCC-1	-23.255293	-2.6652129	1	False
Case_TACCCACCATCGCTAA-1	-29.86451	-9.525042	1	False
Case_TACCGGGCACACACGC-1	45.58479	1.151598	0	False
Case_TACTTCATCTACCTTA-1	9.592959	-1.8558683	0	False
Case_TACTTGTAGCTGAGTG-1	-27.552423	-0.5885943	1	False
Case_TAGACCAGTACTCCCT-1	28.032309	-1.9339559	0	False
Case_TAGACTGTCGAGAACG-1	-10.161449	0.8938848	1	False
Case_TAGAGTCAGCCTAGGA-1	14.8645525	0.43408084	0	False
Case_TAGGAGGGTTTCACAG-1	-19.666729	2.6662645	1	False
Case_TAGGTTGCATCCGGTG-1	-23.059267	6.7579103	1	False
Case_TAGTGCAAGCACTTTG-1	34.369644	3.9943852	0	False
Case_TATCCTAAGCTGGCTC-1	4.8056135	-4.1368737	0	True
Case_TATCCTATCCCAGGCA-1	13.256113	0.09778076	0	False
Case_TATCGCCGTGACAACG-1	28.90768	2.9021173	0	False
Case_TATGTTCAGTACCCTA-1	-23.487638	8.335215	1	False
Case_TATTCCACATGGCTAT-1	14.102926	-0.6553647	0	False
Case_TATTCCATCAAACTGC-1	17.817684	-2.8359554	0	False
Case_TATTGGGCACTGAGGA-1	20.830803	-3.6889076	0	False
Case_TATTGGGTCAACCTTT-1	-22.834896	8.896291	1	False
Case_TCAAGCAAGTGCACCC-1	-21.277176	3.5221083	1	False
Case_TCAAGTGCACTACTTT-1	14.461251	-3.4815154	0	False
Case_TCAAGTGGTCCTTAAG-1	-20.308239	1.9740517	1	False
Case_TCAAGTGGTGAGTTGG-1	-6.0215626	1.0666534	1	False
Case_TCAATCTTCCTGTAGA-1	-6.2318826	1.5365751	1	False
Case_TCAATCTTCTTAGCCC-1	2.2484632	-0.7281787	1	False
Case_TCACAAGCAGACCATT-1	-30.396463	-6.773118	1	False
Case_TCACGGGGTATACCCA-1	11.113092	-0.8243127	0	False
Case_TCACTCGGTCCACATA-1	-24.262144	2.9231668	1	False
Case_TCAGCCTCAACGTAAA-1	-20.278294	-3.4811227	1	False
Case_TCAGTCCCAAGATCCT-1	-16.694168	-5.1096616	1	False
Case_TCAGTTTTCTTGGTGA-1	39.275993	3.6276438	0	False
Case_TCATATCCACGACCTG-1	19.836103	-2.8909085	0	False
Case_TCATCCGAGACCAAGC-1	-9.301203	7.861795	1	False
Case_TCATCCGCATACTGTG-1	-10.930565	-6.94512	1	False
Case_TCATCCGGTTCAGCTA-1	-19.999407	5.5973163	1	False
Case_TCATGAGAGAACAGGA-1	-24.209211	-6.5898805	1	False
Case_TCATGCCAGCGAATGC-1	-20.932455	-0.057002276	1	False
Case_TCATTTGAGCGGACAT-1	-23.682419	6.142873	1	False
Case_TCATTTGCATGTTCGA-1	-27.436823	6.7126164	1	False
Case_TCCACCAGTCACCCTT-1	34.439316	3.13377	0	False
Case_TCCAGAAAGTAGTCTC-1	-27.557446	8.775999	1	False
Case_TCCAGAAGTGGTCCCA-1	45.134037	-2.0418997	0	False
Case_TCCATGCTCTTCTCAA-1	-30.130407	-2.5051317	1	False
Case_TCCCACAGTTGGCCGT-1	-26.361732	-3.8105159	1	False
Case_TCCCATGAGCGCCCAT-1	-21.079487	-7.989129	1	False
Case_TCCGAAAAGCGGGTTA-1	-22.821913	-2.9664922	1	False
Case_TCCGTGTGTAGGGTAC-1	-23.972776	0.11709645	1	False
Case_TCCTCTTAGGCCTTCG-1	30.714693	-3.8905902	0	False
Case_TCCTGCATCACCATGA-1	-8.763326	-2.757943	1	False
Case_TCCTTCTAGTACTCGT-1	-20.000244	-6.4998207	1	False
Case_TCCTTCTGTTATGTCG-1	-16.77265	5.2521133	1	False
Case_TCCTTTCGTCTCGGAC-1	-19.116343	3.9492607	1	False
Case_TCGAACACAAACGTGG-1	40.705967	1.4116821	0	False
Case_TCGACCTAGCGTCAGA-1	-19.394491	-3.9823916	1	False
Case_TCGACGGTCTCCCTAG-1	-20.85536	2.2816176	1	False
Case_TCGCAGGAGGACTAAT-1	25.752075	2.803312	0	False
Case_TCGGATACAATCGCAT-1	-17.71144	5.8996863	1	False
Case_TCGGGCAGTTATGACC-1	4.993074	-5.071688	0	True
Case_TCGGGTGAGGGATCTG-1	-27.382101	-1.7654727	1	False
Case_TCGGTCTGTTAAGCAA-1	11.527106	0.13506612	0	False
Case_TCGTCCAGTCGCAACC-1	-21.999535	4.019682	1	False
Case_TCTAACTGTGGATCGA-1	19.069632	-3.0714364	0	False
Case_TCTACATTCGCGTGAC-1	33.02573	2.7012217	0	False
Case_TCTACCGGTAACTAAG-1	48.476395	-0.047811415	0	False
Case_TCTACCGTCCTACCGT-1	-31.547018	2.5228593	1	False
Case_TCTATACCAGTTAGAA-1	-18.767082	-2.1737216	1	False
Case_TCTCACGAGTGCTCGC-1	-16.329327	7.186536	1	False
Case_TCTCACGCAGACCAGA-1	-14.636188	7.8355956	1	False
Case_TCTCCGACAGCTACTA-1	6.8373666	-1.5893775	0	True
Case_TCTCCGATCCCTCTTT-1	15.097432	-0.8400029	0	False
Case_TCTCTGGGTTGCAACT-1	-20.128868	-5.2233963	1	False
Case_TCTGGCTGTCTTTCAT-1	34.764027	-6.74232	0	False
Case_TCTTAGTGTGCATCTA-1	-22.54062	-0.7190732	1	False
Case_TCTTAGTTCGCCGTGA-1	-11.527932	5.009513	1	False
Case_TCTTGCGGTACTCCCT-1	28.867088	-5.195699	0	False
Case_TGAACGTGTTAGAAAC-1	32.98681	3.8552623	0	False
Case_TGAACGTTCACACCCT-1	1.0998877	-2.2033877	1	False
Case_TGAATGCCACACCTGG-1	6.327442	-1.1166626	0	True
Case_TGAATGCTCTATTTCG-1	17.429398	-2.441684	0	False
Case_TGAGCATCAATCACGT-1	-17.581352	10.030576	1	False
Case_TGAGCGCGTGGAACCA-1	-19.197361	3.108132	1	False
Case_TGAGCGCTCTGCTTTA-1	-20.037094	-10.261134	1	False
Case_TGAGGAGAGCATCAAA-1	8.131668	-0.06099386	0	False
Case_TGAGGAGTCTAGAGCT-1	-22.448174	6.484045	1	False
Case_TGATCTTAGCAGCCCT-1	-12.178607	6.888081	1	False
Case_TGATCTTAGCTTCTAG-1	5.6209245	-3.0084653	0	True
Case_TGATGCAGTCTTGTCC-1	14.474909	-3.8812428	0	False
Case_TGATTTCCACGAGAAC-1	29.992071	2.4988573	0	False
Case_TGATTTCCATCGGCCA-1	30.858534	-6.4006634	0	False
Case_TGCAGATGTGTTCCAA-1	-10.9694805	2.5245888	1	False
Case_TGCAGATTCGACATCA-1	-19.041862	-4.506499	1	False
Case_TGCAGGCTCTCCCAAC-1	-25.541683	0.6366395	1	False
Case_TGCAGTACAGGATGAC-1	26.373335	3.2717557	0	False
Case_TGCATCCAGGACAGTC-1	21.155575	-3.8062124	0	False
Case_TGCATGAGTATTTCTC-1	-23.384119	-8.124456	1	False
Case_TGCCGAGCATCGTTCC-1	-6.6876473	0.93782115	1	False
Case_TGCGACGTCAAGAGTA-1	46.765835	-0.0047209174	0	False
Case_TGCGATACAATGAGCG-1	27.36306	-7.6526227	0	False
Case_TGCGATAGTACAGTTC-1	-20.138641	-1.94167	1	False
Case_TGCGATAGTCAAACGG-1	45.55599	-2.6890047	0	False
Case_TGCGGCAAGATACTGA-1	5.9851565	-5.8362164	0	True
Case_TGCTTCGAGGGCAATC-1	-28.073868	-1.9995165	1	False
Case_TGCTTCGCATTGTCGA-1	-23.774504	6.841757	1	False
Case_TGCTTGCAGCTTAAGA-1	26.239296	-0.6115695	0	False
Case_TGCTTGCGTAACAAGT-1	9.271948	-2.025862	0	False
Case_TGCTTGCTCCATAGAC-1	-9.588379	-2.5840383	1	False
Case_TGGAGAGGTCAAGTTC-1	-25.266487	-10.266195	1	False
Case_TGGCGTGAGAGCCGAT-1	29.498987	3.0225687	0	False
Case_TGGCGTGTCGTGGCTG-1	-28.050924	3.9386718	1	False
Case_TGGGAGAAGAGTGGCT-1	25.457382	-4.4575996	0	False
Case_TGGGATTGTGTGTGGA-1	8.249771	0.14230183	0	False
Case_TGGGCGTAGTAATCCC-1	32.44252	2.9520037	0	False
Case_TGGTAGTAGAATCTAG-1	0.05346487	0.87953496	1	False
Case_TGGTAGTCAGAAATCA-1	-22.07324	-9.522516	1	False
Case_TGGTAGTGTGTCATCA-1	0.22004545	-0.8139791	1	False
Case_TGGTGATGTACTGCGC-1	-19.376396	1.9182456	1	False
Case_TGGTGATTCTAGCCAA-1	-17.787527	0.660883	1	False
Case_TGTAGACGTACGTGTT-1	3.6606266	-0.68082637	1	True
Case_TGTGATGTCGTTAGTG-1	-13.392773	0.11511386	1	False
Case_TGTGTGAAGTAGGTTA-1	32.052193	-6.5603228	0	False
Case_TGTTCATGTTTCGATG-1	-28.656563	-3.5475717	1	False
Case_TGTTGGACAGTTAAAG-1	44.801895	2.4454982	0	False
Case_TTACCGCAGCAGGGAG-1	-8.176874	3.4615848	1	False
Case_TTACCGCCAGTCCGTG-1	-18.310335	3.7870896	1	False
Case_TTACCGCTCATAGACC-1	-5.9597683	-0.4592905	1	False
Case_TTACTGTGTTTAGTCG-1	-28.102335	-1.9449464	1	False
Case_TTATTGCAGACATACA-1	-13.741298	2.9263644	1	False
Case_TTATTGCAGCTCTATG-1	46.743702	1.1111058	0	False
Case_TTCAATCGTACAAAGT-1	-27.219858	0.80462474	1	False
Case_TTCCGGTAGAAGAACG-1	0.84849155	-0.61096644	1	False
Case_TTCCTAACAAGTGCTT-1	-22.323214	-3.529764	1	False
Case_TTCCTTCCAACCAGAG-1	-14.9913845	5.422225	1	False
Case_TTCGATTGTAAGGTCG-1	-22.41697	0.86352754	1	False
Case_TTCGCTGCATCTTAGG-1	-20.02281	-6.358398	1	False
Case_TTCGCTGTCGGTTAGT-1	16.998222	-1.7592243	0	False
Case_TTCGGTCCATAGGAGC-1	-19.4799	-4.2028737	1	False
Case_TTCGGTCGTGGATTTC-1	27.555853	0.74171937	0	False
Case_TTCTAACAGCGCCCAT-1	10.735273	-0.116441384	0	False
Case_TTCTCTCAGCCGGAAT-1	40.170788	2.3398473	0	False
Case_TTCTGTAAGTGCAGGT-1	-11.127563	-7.725527	1	False
Case_TTCTTGAAGTCACTAC-1	-21.976528	-2.4120493	1	False
Case_TTCTTGACATCGATCA-1	18.61062	-3.8011916	0	False
Case_TTGATGGTCGGACAAG-1	-5.7285547	1.2456247	1	False
Case_TTGCATTGTGCGAACA-1	-11.919742	-2.7320664	1	False
Case_TTGCGTCTCTGTGTGA-1	24.978477	-3.6546445	0	False
Case_TTGGGCGAGCCTGTCG-1	-21.635302	-10.071627	1	False
Case_TTGGGCGAGGATTACA-1	-17.525333	1.6908634	1	False
Case_TTGGTTTGTGCAACGA-1	10.26285	-2.1191618	0	False
Case_TTGTGGAGTGTGAATA-1	-11.660624	0.7850242	1	False
Case_TTGTGGAGTTATGGTC-1	-28.69868	9.256188	1	False
Case_TTGTGTTCATGTCGTA-1	43.250675	-0.6862907	0	False
Case_TTGTTGTAGCGTACAG-1	35.877666	7.1675158	0	False
Case_TTGTTTGAGAGTGGCT-1	-25.178156	-10.121974	1	False
Case_TTTACGTCAATAACGA-1	1.8755391	-1.795848	1	False
Case_TTTATGCCATCTGGGC-1	-17.943605	-8.130177	1	False
Case_TTTATGCGTTAGGCCC-1	15.019464	-4.4901953	0	False
Case_TTTCGATTCGGAGTGA-1	-19.628843	-0.29332674	1	False
Case_TTTGACTAGTAAGGGA-1	23.714268	0.10571535	0	False
