# Supplementary material for: Natural killer cell subpopulations in the peripheral blood of single ventricle/hypoplastic left heart syndrome patients via single-cell RNA sequencing
Source: Exp Biol Med (Maywood). 2025 Aug 14;250:10524. doi: 10.3389/ebm.2025.10524 (PMC12390855; doi:10.3389/ebm.2025.10524)
Supplement: Supplementary file 3 [file DataSheet1.zip › ca3NK_cluster_outliers.csv]

	x	y	cluster	outlier
Case_AAACGAAAGGAGACCT-1	-10.170519	4.893834	0	False
Case_AAACGCTAGACGACGT-1	5.7531157	-0.90716124	1	False
Case_AAAGAACTCTAGAACC-1	4.0039234	-6.793212	1	False
Case_AAAGGGCGTGATTGGG-1	-5.235018	-5.740294	0	False
Case_AAAGGGCTCAACACGT-1	-1.2760308	3.6867979	0	False
Case_AAAGTCCCAGAACATA-1	-0.6317204	8.15862	0	False
Case_AAAGTGAGTCGTCATA-1	1.4874872	-4.7122493	1	False
Case_AAATGGATCGTGCGAC-1	0.41918436	-8.19409	1	False
Case_AACAAAGGTCCCGCAA-1	13.124308	-9.595692	1	False
Case_AACACACAGCCTCTTC-1	4.394458	11.792495	0	True
Case_AACACACAGCTGTACT-1	1.9338865	5.6375837	0	False
Case_AACCAACAGACCGTTT-1	-12.885687	5.0245304	0	False
Case_AACCATGCACTTTAGG-1	-10.876302	3.5124042	0	False
Case_AACCATGCAGCCTATA-1	15.539752	-4.3249063	1	False
Case_AACCTGACATGGCTAT-1	8.034583	9.191245	1	False
Case_AACGAAACATCGAAGG-1	5.668709	-5.5124836	1	False
Case_AACGAAATCAGCGTCG-1	9.858693	10.510772	1	True
Case_AACGGGAAGAGGACTC-1	0.36392486	-10.2331295	1	False
Case_AAGACTCTCTGCTTAT-1	-0.5313283	-5.400498	1	False
Case_AAGCATCAGACTGTTC-1	6.760161	-8.254354	1	False
Case_AAGCATCCAGCATCTA-1	8.690611	9.959419	1	True
Case_AAGCGAGAGTCGGGAT-1	-1.6777393	-5.975187	0	False
Case_AAGCGTTAGTCACGAG-1	15.962724	-6.176867	1	False
Case_AAGGAATAGTATGGCG-1	11.956349	5.158754	1	False
Case_AAGGAATGTTTCCATT-1	-2.802859	3.1905982	0	False
Case_AAGTACCGTAAGTTAG-1	7.8809657	-11.123834	1	False
Case_AAGTACCTCCTTCTAA-1	-8.601219	9.863447	0	False
Case_AAGTGAATCCACATAG-1	-10.310843	6.1224656	0	False
Case_AAGTGAATCGACGTCG-1	10.910604	-3.7180614	1	False
Case_AAGTTCGGTCCGAAAG-1	1.4437506	2.0134375	1	False
Case_AATAGAGCATCCTATT-1	9.83139	-7.6873446	1	False
Case_AATCACGGTCTGTCAA-1	16.030624	-11.056193	1	False
Case_AATCGACCAGCAGTAG-1	6.1932592	8.981134	1	False
Case_AATCGTGGTTGACGGA-1	7.4350457	-8.7814045	1	False
Case_AATGAAGTCGGAGATG-1	-15.238383	7.7469144	0	False
Case_AATGCCACACCGTACG-1	-2.7997928	3.1888506	0	False
Case_AATGCCATCTGTGTGA-1	9.654172	-8.905298	1	False
Case_AATGGCTGTCCGGTGT-1	-3.3068333	-6.0726156	0	False
Case_AATTCCTCACCGAATT-1	-13.353408	-6.082485	0	False
Case_ACAAAGATCCTCACGT-1	-4.0849814	-2.8483975	0	False
Case_ACAAGCTAGACCAGAC-1	-4.9353395	5.4941115	0	False
Case_ACAAGCTCACATACTG-1	-5.1784005	-1.7405375	0	False
Case_ACACAGTAGAAACCCG-1	-9.376757	4.331308	0	False
Case_ACACGCGCAGGTGTGA-1	-12.982356	5.1714354	0	False
Case_ACACGCGTCACCCTCA-1	0.3745507	-3.6223776	1	False
Case_ACACTGAAGAGAGGTA-1	13.522046	-10.455862	1	False
Case_ACAGAAAAGCGATGAC-1	10.728254	-6.3552585	1	False
Case_ACAGAAAAGGATGAGA-1	-6.0470915	-3.2350514	0	False
Case_ACAGAAACAAGCTCTA-1	-2.6129076	-7.693555	0	False
Case_ACAGCCGAGTACCATC-1	-0.08845263	-10.66248	1	False
Case_ACAGGGATCGAGTACT-1	9.859128	11.192041	1	True
Case_ACAGGGATCTCGTCGT-1	4.64213	-7.0855994	1	False
Case_ACATCGACACCGTCTT-1	15.920535	0.8409783	1	False
Case_ACATGCAAGCAGCAGT-1	2.184971	-1.5684323	1	False
Case_ACATTTCCAAGTTTGC-1	6.0842752	-10.154886	1	False
Case_ACCAAACCACGCAGTC-1	10.399694	-9.597281	1	False
Case_ACCAACAAGAGGTGCT-1	15.318855	-10.963954	1	False
Case_ACCAACATCATGGGAG-1	-8.776231	9.186168	0	False
Case_ACCACAACATAGGTAA-1	-2.1409595	7.7265563	0	False
Case_ACCATTTGTAGACAGC-1	1.1494374	-9.299825	1	False
Case_ACCATTTTCACCACAA-1	-12.273904	1.1242969	0	False
Case_ACCATTTTCGTGGTAT-1	-13.3619995	6.405233	0	False
Case_ACCCTTGTCAAGAAAC-1	15.505096	-14.328364	1	True
Case_ACCCTTGTCACAACCA-1	-5.261561	-3.6027868	0	False
Case_ACCGTTCCAAACCATC-1	0.9965593	1.721527	0	False
Case_ACCTACCTCATTCGTT-1	4.307911	1.5690029	1	False
Case_ACCTGAACAATGTCAC-1	1.5568928	-9.132417	1	False
Case_ACCTGAAGTAGGATAT-1	14.905051	-9.060907	1	False
Case_ACCTGTCGTTTAGACC-1	-1.7687026	10.844579	0	False
Case_ACGATCAGTAATTAGG-1	-2.4142132	5.8259115	0	False
Case_ACGATCAGTCCAGCCA-1	-7.04185	-2.967994	0	False
Case_ACGATCATCCGTCAAA-1	4.8007	11.411033	1	True
Case_ACGATGTCAGTAACCT-1	5.4916477	-2.288159	1	False
Case_ACGCACGCAGTAGAAT-1	-1.1506917	-8.081311	1	False
Case_ACGGTCGAGATCGGTG-1	16.21135	-8.854199	1	False
Case_ACGGTCGCATTGGGAG-1	13.95462	-12.481644	1	False
Case_ACGGTTACACAAGCTT-1	5.2606564	-2.6581602	1	False
Case_ACGTAGTCATGGGATG-1	14.434165	-11.35689	1	False
Case_ACGTAGTGTTGCGTAT-1	3.6935432	-7.2833066	1	False
Case_ACGTCCTAGAGAATCT-1	2.2197301	-0.6807719	1	False
Case_ACGTCCTTCTCTTCAA-1	-1.7758307	-1.6833545	0	False
Case_ACGTTCCAGCAACTTC-1	7.0759287	2.2901263	1	False
Case_ACGTTCCAGGGAGTGG-1	15.514656	-10.545938	1	False
Case_ACGTTCCCACTTTAGG-1	-4.5232487	7.4979367	0	False
Case_ACTACGAAGACATCCT-1	-14.723867	4.1866913	0	False
Case_ACTATCTAGGCAGGTT-1	7.8502116	-4.493894	1	False
Case_ACTATCTCAGTTTGGT-1	5.4470935	-6.256736	1	False
Case_ACTATGGTCACAATGC-1	11.93875	0.47268462	1	False
Case_ACTATGGTCTTGCGCT-1	5.560898	-2.1236868	1	False
Case_ACTATTCGTGGTCTCG-1	-0.04323951	-1.8800957	0	False
Case_ACTCCCACAATTAGGA-1	-2.6940622	-2.062731	0	False
Case_ACTGATGAGCACAAAT-1	1.9518608	-1.4459565	1	False
Case_ACTGATGGTGAGTTGG-1	-13.462783	2.7692509	0	False
Case_ACTGATGGTTTGTGGT-1	-6.4346075	-1.5630361	0	False
Case_ACTGCAACAGCACAGA-1	17.119291	-1.4261461	1	False
Case_ACTGCAATCCATCTGC-1	11.909481	1.2953639	1	False
Case_ACTGTCCTCGAACCAT-1	-13.734898	3.2843375	0	False
Case_ACTGTGAAGGTCACTT-1	13.616881	2.5370917	1	False
Case_ACTGTGATCGTCCTCA-1	12.091467	-0.7980166	1	False
Case_ACTTAGGCATTCCTAT-1	4.383129	7.4915357	1	False
Case_ACTTAGGTCATATGGC-1	0.9131682	1.9421128	0	False
Case_ACTTATCCAAGACAAT-1	7.8704243	5.116278	1	False
Case_ACTTCGCCATCGGCCA-1	-15.903504	3.9194987	0	False
Case_ACTTCGCGTGTTACAC-1	14.7297325	-10.630485	1	False
Case_ACTTTGTTCACCCTCA-1	-12.533044	2.7479627	0	False
Case_ACTTTGTTCCACTAGA-1	-4.8903465	-1.7119118	0	False
Case_ACTTTGTTCGCTCTCA-1	6.9194684	4.432876	1	False
Case_AGAACCTAGGACGCTA-1	-9.299265	1.4477044	0	False
Case_AGAAGCGAGAGGCCAT-1	-1.219732	1.5031899	0	False
Case_AGAAGCGGTAATTAGG-1	-8.926293	-7.2740703	0	False
Case_AGAAGCGGTACGCTAT-1	0.3194683	3.786245	0	False
Case_AGACACTCAAAGTATG-1	-6.7756424	-7.110378	0	False
Case_AGACACTGTGCCTTCT-1	-0.30970815	10.552595	0	False
Case_AGACCATCACGCGTCA-1	11.600746	-7.875237	1	False
Case_AGACCATGTTGGGTAG-1	1.0028778	6.1871157	0	False
Case_AGACCCGAGCATTGAA-1	-12.316429	4.4973836	0	False
Case_AGAGAATGTCGACTTA-1	-10.099369	8.253313	0	False
Case_AGAGAGCCACCGCTGA-1	-6.2859607	-8.832255	0	False
Case_AGAGAGCCACTGCACG-1	-12.006084	5.880373	0	False
Case_AGAGAGCGTGAGATTA-1	-6.59379	6.436871	0	False
Case_AGAGCAGCAAAGGATT-1	9.484528	-8.756545	1	False
Case_AGAGCCCGTCCAGAAG-1	7.740888	-2.057191	1	False
Case_AGATCGTTCCAAACCA-1	2.7049599	-11.072423	1	False
Case_AGATCGTTCTACGCGG-1	9.075137	-9.744364	1	False
Case_AGATGAAGTAAGACCG-1	3.1394532	-6.399392	1	False
Case_AGATGCTAGTACCATC-1	12.563798	-12.039046	1	False
Case_AGATGCTTCGAACGCC-1	8.890709	1.4949768	1	False
Case_AGCCAGCGTCTGTGGC-1	7.545138	-7.1087937	1	False
Case_AGCGCTGCAGCTGAAG-1	-10.3325	2.5248716	0	False
Case_AGCGCTGTCCATCTCG-1	12.514122	-10.936645	1	False
Case_AGCGTATGTCGAACGA-1	-3.624089	9.253398	0	False
Case_AGCGTATTCGCTAAAC-1	4.6210093	-1.4047469	1	False
Case_AGCTCAAGTTAGGACG-1	6.960231	8.85371	1	False
Case_AGCTCAAGTTTCGCTC-1	-1.8074058	2.288377	0	False
Case_AGCTTCCGTTACTCAG-1	-4.2918	-1.2654419	0	False
Case_AGCTTCCTCGGTCACG-1	11.93304	0.5491516	1	False
Case_AGGAATAAGCGAGAAA-1	13.746532	5.1098475	1	False
Case_AGGAATACAACCAACT-1	-4.4731636	-6.1844654	0	False
Case_AGGAATACACACGGAA-1	11.946126	5.4734073	1	False
Case_AGGAATAGTACTGTTG-1	7.1617703	-2.1265917	1	False
Case_AGGAATATCCTCAGAA-1	14.209917	-10.249529	1	False
Case_AGGAATATCTACTTCA-1	-12.5578575	0.22894111	0	False
Case_AGGACGAAGTCTCCTC-1	-6.971895	-0.8200131	0	False
Case_AGGACGATCACCTTAT-1	9.655303	1.992907	1	False
Case_AGGAGGTCAGCACACC-1	6.5177827	-9.308799	1	False
Case_AGGATAACATCGCTAA-1	8.738451	2.7489328	1	False
Case_AGGATCTCACATAACC-1	-13.927957	6.6504364	0	False
Case_AGGCATTAGCGCACAA-1	-5.9795103	-1.2220532	0	False
Case_AGGCATTAGGGATCTG-1	0.22610438	5.0144014	0	False
Case_AGGCATTTCACTACGA-1	-10.8808775	6.591758	0	False
Case_AGGGAGTAGCCTATCA-1	5.5067954	6.743568	1	False
Case_AGGGAGTTCACATCAG-1	-9.612416	11.179985	0	False
Case_AGGGCCTAGCATGCAG-1	7.163207	-7.7796235	1	False
Case_AGGGTCCAGGTAGTCG-1	-4.6627226	-3.0176933	0	False
Case_AGGGTTTTCGGCTTGG-1	9.439886	-9.722903	1	False
Case_AGGGTTTTCTAGCCTC-1	-14.657741	3.7932365	0	False
Case_AGGTAGGGTCTACATG-1	16.46558	-1.9977256	1	False
Case_AGGTCATGTTTGATCG-1	8.357601	10.495647	1	True
Case_AGGTCTACATCTCGTC-1	-3.1386728	-0.9220611	0	False
Case_AGGTGTTAGGCGTTAG-1	0.6967302	-10.474435	1	False
Case_AGTAACCAGGTGCTGA-1	4.439642	3.4969742	1	False
Case_AGTACCAGTGAAAGTT-1	-11.875758	9.171888	0	False
Case_AGTACTGGTACTGACT-1	-13.829303	5.6336455	0	False
Case_AGTACTGTCGACGACC-1	-1.4358581	-2.8956046	0	False
Case_AGTACTGTCGATCCCT-1	8.86641	6.0351734	1	False
Case_AGTAGTCCACTTGGGC-1	-2.3105977	5.798259	0	False
Case_AGTCTCCCAACCCTAA-1	4.654632	5.924358	1	False
Case_AGTGACTAGGAGAGTA-1	12.4704895	-11.752332	1	False
Case_AGTGCCGTCACCATCC-1	-2.7472131	0.45885503	0	False
Case_AGTGTTGCAAATCGGG-1	-4.5548263	2.6098628	0	False
Case_AGTTAGCGTCACCCTT-1	12.714499	-12.989638	1	False
Case_AGTTAGCTCGGTGAAG-1	-6.5733905	0.28839132	0	False
Case_ATAGACCTCTTCTTCC-1	15.50546	-14.573374	1	True
Case_ATAGAGAAGTCGCCAC-1	1.2199831	7.113404	0	False
Case_ATAGAGATCAGTCATG-1	-6.042674	-3.6170304	0	False
Case_ATAGAGATCCACGGAC-1	11.864717	-9.837453	1	False
Case_ATAGGCTAGTTTGCTG-1	-3.2548647	4.6769147	0	False
Case_ATAGGCTCAACTCCAA-1	-5.641391	6.560993	0	False
Case_ATAGGCTCATTGGCAT-1	-11.039002	7.4543037	0	False
Case_ATAGGCTTCGTGGCGT-1	-4.738026	-1.9758548	0	False
Case_ATATCCTGTTGTCAGT-1	-10.020203	-0.74260545	0	False
Case_ATCACAGCACCACTGG-1	7.427268	9.498058	1	False
Case_ATCACAGCACTACTTT-1	-7.952096	7.1541233	0	False
Case_ATCCATTAGCTCCATA-1	-4.690306	-2.977688	0	False
Case_ATCCGTCAGTTTCTTC-1	-4.4347568	-4.213527	0	False
Case_ATCCGTCCAACAAGTA-1	16.03438	-12.526582	1	False
Case_ATCCGTCGTCTCTCCA-1	9.273546	8.656306	1	False
Case_ATCCGTCGTGAGCTCC-1	12.774708	-4.0716014	1	False
Case_ATCCTATTCGTAATGC-1	-2.2038815	-3.3655338	0	False
Case_ATCGATGGTGCATGAG-1	6.2418003	-6.4402466	1	False
Case_ATCGCCTCACTGGCCA-1	-7.940661	10.24499	0	False
Case_ATCGCCTGTCCTCCTA-1	6.3776746	-5.64619	1	False
Case_ATCGGATAGAAATTCG-1	11.008818	-9.739268	1	False
Case_ATCGGATAGGATACAT-1	13.531328	-9.374904	1	False
Case_ATCGGATTCGCTCTAC-1	-4.1547494	-6.925576	0	False
Case_ATCGTAGGTTTGGCTA-1	9.942624	0.41226104	1	False
Case_ATCGTCCAGAATCTAG-1	-10.889103	2.612951	0	False
Case_ATCGTCCAGCGCCATC-1	11.03583	4.2873864	1	False
Case_ATCTCTACATAGAGGC-1	0.4211677	2.7242587	0	False
Case_ATCTCTAGTCACATTG-1	-14.152738	2.7687964	0	False
Case_ATCTTCAGTGGCTCTG-1	7.7582397	-5.5476665	1	False
Case_ATGAAAGGTCTGCGCA-1	4.408852	-2.8542843	1	False
Case_ATGACCAAGGCCGCTT-1	-5.750668	-4.5134406	0	False
Case_ATGAGGGCATACACCA-1	3.3784115	0.5202204	1	False
Case_ATGCATGAGAAAGCGA-1	-4.986522	-6.135727	0	False
Case_ATGCCTCAGCAGTACG-1	-7.8468	8.205206	0	False
Case_ATGCCTCCATACAGCT-1	0.9865091	-9.258702	1	False
Case_ATGCCTCTCCCGAGAC-1	-12.784229	5.397406	0	False
Case_ATGCGATCACTGCACG-1	12.417807	-12.103463	1	False
Case_ATGCGATCAGAATCGG-1	15.610602	1.2592123	1	False
Case_ATGGAGGTCACCTACC-1	8.969889	5.0440044	1	False
Case_ATGGGAGCATGAATCC-1	-15.750375	3.846382	0	False
Case_ATGGGTTAGGTCACCC-1	-8.591421	2.4447527	0	False
Case_ATGGGTTAGTCCGCCA-1	9.730965	4.625043	1	False
Case_ATGGGTTGTCACGCTG-1	2.4749043	11.558993	0	True
Case_ATGGTTGCAGACGCTC-1	11.002874	-5.423439	1	False
Case_ATGGTTGCAGAGGTTG-1	6.0039945	-9.092866	1	False
Case_ATGTCCCCATGGCGCT-1	5.364179	1.3028034	1	False
Case_ATGTCCCTCTTGGTCC-1	-4.343652	3.5729542	0	False
Case_ATGTCTTCACACACTA-1	-3.4362626	-3.2786334	0	False
Case_ATGTCTTCAGCGACCT-1	-13.1071005	7.3339753	0	False
Case_ATTACCTTCGAACTCA-1	4.189304	-10.6021595	1	False
Case_ATTATCCAGACCTTTG-1	3.3376548	6.5022783	1	False
Case_ATTATCCGTGCCTTCT-1	-0.53806174	-2.5192556	0	False
Case_ATTCAGGCACTAGGCC-1	3.6377342	-3.5251296	1	False
Case_ATTCAGGGTAGAGCTG-1	11.12638	4.627807	1	False
Case_ATTCAGGTCGTGAGAG-1	1.514389	-2.7525797	1	False
Case_ATTCTTGTCTGGCTGG-1	-4.0745883	2.9640913	0	False
Case_ATTGGGTAGTCATACC-1	7.0181346	-11.713919	1	False
Case_ATTGGGTCAAGACGGT-1	5.091757	-8.570938	1	False
Case_ATTGTTCCAAATCCCA-1	-0.21558025	-9.285877	1	False
Case_ATTGTTCTCGTTCTGC-1	-17.143826	6.010991	0	False
Case_ATTTACCCATGGACAG-1	9.099456	0.6230388	1	False
Case_ATTTCACTCCCAATAG-1	0.5847542	0.71115553	0	False
Case_ATTTCACTCGAGTGGA-1	5.124725	-13.1590185	1	False
Case_CAACCAACACACGTGC-1	-17.20003	4.0211105	0	False
Case_CAACGATAGATTGATG-1	10.490782	-7.063127	1	False
Case_CAACGATAGGAAGTAG-1	-13.447816	1.7221355	0	False
Case_CAACGATCAATAGTCC-1	10.070875	8.644067	1	False
Case_CAAGCTAGTCTCCTGT-1	-9.533807	1.8803988	0	False
Case_CAAGCTAGTGTGAATA-1	11.64783	-9.870779	1	False
Case_CAAGGGAGTGAGGATC-1	8.096385	0.14939201	1	False
Case_CAAGGGATCTCGCTTG-1	8.307955	4.2976375	1	False
Case_CAATACGGTCCTTTGC-1	-8.911796	-4.6605983	0	False
Case_CAATCGAGTTTGAACC-1	-3.90725	-3.4256282	0	False
Case_CAATCGATCACTACGA-1	13.415102	3.2210948	1	False
Case_CAATCGATCCACCCTA-1	13.551204	-11.669099	1	False
Case_CAATCGATCGGTAGGA-1	3.8558545	-12.450412	1	False
Case_CAATTTCTCGTGTCAA-1	-12.962346	2.9433773	0	False
Case_CAATTTCTCTTCACAT-1	-13.305128	-0.39944857	0	False
Case_CACAACAGTATGCTTG-1	14.136161	-9.466262	1	False
Case_CACAACATCTGACCCT-1	-2.6123672	9.048443	0	False
Case_CACATGACAATGACCT-1	-11.134814	4.3910255	0	False
Case_CACATGAGTCATACCA-1	-0.9184425	6.66206	0	False
Case_CACATGAGTGAGGATC-1	11.944756	-6.50581	1	False
Case_CACATGATCTTGGATG-1	-15.834222	3.18979	0	False
Case_CACCAAAAGACGACGT-1	-14.728559	3.084651	0	False
Case_CACCGTTCAAGGTCTT-1	2.2485096	1.9563074	1	False
Case_CACCGTTCACGCAGTC-1	-1.7621967	2.1202288	0	False
Case_CACCGTTGTGCAAGAC-1	6.952478	7.3564143	1	False
Case_CACGAATAGTGAGCCA-1	-5.541765	7.4009895	0	False
Case_CACGAATGTTAGTCGT-1	5.711268	-7.9588165	1	False
Case_CACTAAGCACTACAGT-1	9.025648	7.380147	1	False
Case_CACTGAAAGGGCAGTT-1	6.2017846	5.4469113	1	False
Case_CACTGTCCAGATTAAG-1	12.642724	0.7540669	1	False
Case_CACTTCGTCTACCACC-1	-1.9715289	6.4874716	0	False
Case_CAGATACTCGTGCTCT-1	-7.0990167	-5.462199	0	False
Case_CAGATCACAAGCGATG-1	6.4829073	3.4407518	1	False
Case_CAGATCAGTCAGGAGT-1	-1.8083651	-5.9409328	0	False
Case_CAGCAATAGGCATCAG-1	-16.074604	4.4223447	0	False
Case_CAGCACGGTTCGGCGT-1	-1.9312252	-2.1007829	0	False
Case_CAGCAGCAGGGTCACA-1	-7.438818	7.1706767	0	False
Case_CAGCAGCGTCATCCGG-1	-7.8185215	-7.613709	0	False
Case_CAGCAGCTCCATTGGA-1	9.544639	-7.8039536	1	False
Case_CAGGGCTCACAACCGC-1	-0.32203186	7.0885253	0	False
Case_CAGGGCTGTAGAGGAA-1	-6.9685097	10.728275	0	False
Case_CAGGGCTGTAGGCAAC-1	9.863614	10.386496	1	True
Case_CAGGGCTGTTCGGACC-1	9.2717495	5.9755096	1	False
Case_CAGGTATTCAGGACGA-1	9.520475	3.5677977	1	False
Case_CAGGTATTCCGATGCG-1	-0.8193307	9.5016775	0	False
Case_CAGTTCCGTATACCTG-1	6.500719	6.4412103	1	False
Case_CAGTTCCGTTGTGCAT-1	-7.242394	0.085388646	0	False
Case_CATAAGCCATCGCTGG-1	-13.166968	-2.8458748	0	False
Case_CATAGACCACGCGCTA-1	-4.2483683	-10.008718	0	False
Case_CATAGACCATGAAGCG-1	12.219572	-10.47553	1	False
Case_CATAGACTCGGTTGTA-1	10.623496	9.768307	1	True
Case_CATCCCATCCCTCGTA-1	-11.903132	3.6618829	0	False
Case_CATCGCTGTGGGACAT-1	9.014656	-6.1858206	1	False
Case_CATCGGGAGGCCATAG-1	11.432708	9.053235	1	False
Case_CATCGGGCAACCGCTG-1	4.148045	-4.7578645	1	False
Case_CATCGTCTCGATTGGT-1	6.8003516	5.350741	1	False
Case_CATGAGTGTGGTCTGC-1	-6.446491	-1.5726116	0	False
Case_CATGAGTTCTATCGCC-1	13.259576	-11.097272	1	False
Case_CATGCGGAGCCTCTTC-1	7.1514616	-9.55455	1	False
Case_CATGCGGGTAATCAAG-1	-1.927158	5.652414	0	False
Case_CATGCGGTCCCTCGTA-1	-1.6873896	-7.1050324	0	False
Case_CATGCGGTCGTTCTGC-1	8.57061	-5.722078	1	False
Case_CATGCTCGTGTTTGCA-1	3.6385105	-9.470737	1	False
Case_CATGCTCTCGCCAATA-1	-2.240434	-9.045219	0	False
Case_CATGGTATCTCCTGTG-1	6.0745554	10.928882	1	True
Case_CATTCCGGTAGGTCAG-1	1.4670671	-7.41203	1	False
Case_CATTCTAAGAAATTCG-1	-1.3416787	-0.63626504	0	False
Case_CATTCTATCAACTGAC-1	-9.448513	0.52856654	0	False
Case_CATTGCCAGAGGCGTT-1	6.775162	4.9364457	1	False
Case_CATTGCCCATCCTCAC-1	0.983769	-0.5418582	1	False
Case_CATTGCCTCTTTGGAG-1	-6.1288743	5.4875393	0	False
Case_CATTGTTAGGGACAGG-1	-11.606357	4.67777	0	False
Case_CATTTCACAATGGCAG-1	12.095021	2.7389812	1	False
Case_CCAAGCGGTGCACAAG-1	-0.21073936	6.8313823	0	False
Case_CCACAAACAACACGAG-1	5.201912	-9.101616	1	False
Case_CCACGAGTCGAGAATA-1	7.5451293	3.4288008	1	False
Case_CCACTTGAGAACTCCT-1	-8.909163	6.819389	0	False
Case_CCACTTGGTCGCGGTT-1	4.074805	-8.53016	1	False
Case_CCATAAGGTCATCACA-1	-3.7691739	0.95405173	0	False
Case_CCATCACCATGACTAC-1	8.996312	6.4840727	1	False
Case_CCCAACTCATCGTTCC-1	16.049868	-12.75577	1	False
Case_CCCTCAATCCAACCAA-1	7.380685	6.1224365	1	False
Case_CCCTCTCCACCCTTAC-1	-17.12546	4.1780252	0	False
Case_CCCTGATAGCAACTTC-1	-7.9511027	-1.3380654	0	False
Case_CCCTGATTCCCAAGTA-1	8.556495	10.333307	1	True
Case_CCCTTAGCATTAAGCC-1	-3.503114	7.3215337	0	False
Case_CCCTTAGTCACATCAG-1	12.501442	-9.104296	1	False
Case_CCGAACGAGGGTGAAA-1	-2.4666762	-5.243353	0	False
Case_CCGAACGCAAGATTGA-1	7.870774	7.2648816	1	False
Case_CCGAACGTCCAACTGA-1	-3.7610664	8.495507	0	False
Case_CCGATCTCACGTAGAG-1	-6.334173	-2.9977155	0	False
Case_CCGATGGAGTGCACCC-1	-7.2380486	3.109476	0	False
Case_CCGCAAGTCGAGAGCA-1	-0.35650465	-7.631393	1	False
Case_CCGTAGGCAGGAATCG-1	8.487888	-6.745828	1	False
Case_CCGTGAGCAGGAATAT-1	-14.150588	0.76509863	0	False
Case_CCGTTCAAGGTATTGA-1	8.317875	-8.267267	1	False
Case_CCTAACCAGATACATG-1	-6.3943315	9.851728	0	False
Case_CCTAAGAAGCTCGACC-1	15.023732	-0.94613206	1	False
Case_CCTACGTCAGCTCCTT-1	-7.578619	6.5215435	0	False
Case_CCTATCGGTCGCCACA-1	11.958208	-4.6676526	1	False
Case_CCTATCGTCGCGAAGA-1	10.608371	-11.436807	1	False
Case_CCTCAACTCAGCTAGT-1	-0.16247839	-3.4422157	1	False
Case_CCTCACACAAGTTCGT-1	-13.774309	-1.4233001	0	False
Case_CCTCACACAGGTTCCG-1	0.12870127	7.3535786	0	False
Case_CCTCACACATTGACCA-1	6.9272337	-11.0492935	1	False
Case_CCTCAGTAGTAGTGCG-1	5.0615373	-9.605781	1	False
Case_CCTCCAATCCGTAGGC-1	-12.724681	10.715836	0	False
Case_CCTCTCCCAGTCTGGC-1	-10.142734	11.6220255	0	False
Case_CCTCTCCTCCTGCCAT-1	-12.211015	1.8627309	0	False
Case_CCTGTTGGTGTAACGG-1	10.760496	0.4396312	1	False
Case_CCTTCAGTCGGCTGTG-1	9.784197	4.9672394	1	False
Case_CGAAGGACACACCTAA-1	4.777969	-0.22394805	1	False
Case_CGAATTGGTATGCGGA-1	-4.226861	-8.668744	0	False
Case_CGACAGCGTGGTGATG-1	8.791543	-4.807927	1	False
Case_CGACAGCTCGCCTTGT-1	-4.268339	-5.133599	0	False
Case_CGAGAAGTCGGTCTGG-1	-7.8673368	11.406205	0	False
Case_CGAGGAAAGCTACTAC-1	8.6283865	3.8640459	1	False
Case_CGAGGAAAGGAGGGTG-1	4.123229	4.21642	1	False
Case_CGAGGAAAGTAAACTG-1	16.801794	-2.5852003	1	False
Case_CGAGGAAAGTGCACAG-1	12.230257	-12.246794	1	False
Case_CGAGGAAGTTCTGACA-1	-10.177383	-0.73909646	0	False
Case_CGAGGAATCGCTATTT-1	15.089609	-11.825666	1	False
Case_CGAGGCTCAATACGAA-1	12.498197	-7.806521	1	False
Case_CGAGGCTTCTCTCGAC-1	12.160632	2.406169	1	False
Case_CGAGTGCAGGCCTTCG-1	3.9258888	4.2945566	1	False
Case_CGATCGGAGGCCACCT-1	12.047009	8.494624	1	False
Case_CGATCGGCAGGCAATG-1	11.465359	-7.3122897	1	False
Case_CGATCGGGTATGACAA-1	2.3014445	-6.779597	1	False
Case_CGATGCGAGCCTCTCT-1	11.578538	-10.301312	1	False
Case_CGATGGCGTGATAGTA-1	8.89147	-1.8591638	1	False
Case_CGCAGGTAGCTACAAA-1	0.44823056	7.9554286	0	False
Case_CGCAGGTAGGCTAGCA-1	-0.2907051	7.9788136	0	False
Case_CGCATAATCTCATTAC-1	-2.7900162	-6.1539054	0	False
Case_CGCATGGGTAATGTGA-1	-15.049757	-8.212609	0	False
Case_CGCCAGACAACAAGTA-1	14.296992	-1.5889237	1	False
Case_CGCGTGAAGCTCGCAC-1	-4.031293	-0.62999904	0	False
Case_CGGAATTTCCGACGGT-1	-8.210406	1.0030538	0	False
Case_CGGACACTCCTGCCAT-1	-13.669638	5.1894774	0	False
Case_CGGAGAAGTTGAGTCT-1	-4.9312696	0.2398537	0	False
Case_CGGCAGTCACGCGCTA-1	11.486056	-13.154942	1	False
Case_CGGCAGTGTGACAGCA-1	-9.199107	6.3096085	0	False
Case_CGGGACTAGCACCGTC-1	11.264079	-11.833986	1	False
Case_CGGGACTGTAACCCTA-1	-6.1880336	3.7611043	0	False
Case_CGGGCATGTACCATAC-1	3.2037873	9.546215	0	True
Case_CGGGCATGTCGAATTC-1	-12.473004	10.297571	0	False
Case_CGGGCATGTGCGGATA-1	-0.2891529	7.5556498	0	False
Case_CGGGCATTCCTAAACG-1	-8.8524275	8.052669	0	False
Case_CGGGTGTAGGTACAGC-1	-9.828987	-2.123256	0	False
Case_CGGGTGTGTATCCTTT-1	8.058719	-10.078597	1	False
Case_CGGGTGTTCGCATGAT-1	6.898798	-7.807914	1	False
Case_CGTAATGAGGCCACCT-1	-5.1938615	2.5457356	0	False
Case_CGTAGTACAATGACCT-1	6.8936253	-10.23201	1	False
Case_CGTAGTATCGTGTTCC-1	-4.787994	-0.68674374	0	False
Case_CGTCAAAAGGGTAGCT-1	15.887411	0.7571341	1	False
Case_CGTCAAACATTCTGTT-1	3.4142768	3.3535964	1	False
Case_CGTGCTTGTAAGGCCA-1	-4.056813	-1.1042107	0	False
Case_CGTGTCTGTTTCGTAG-1	3.3150089	-2.5071225	1	False
Case_CGTGTCTTCGTAATGC-1	8.954158	-1.8912725	1	False
Case_CGTTAGAAGGCATGCA-1	-2.2909703	10.3727455	0	False
Case_CTACATTGTGCGTGCT-1	17.768255	-0.84261596	1	False
Case_CTACCCAAGGCACTAG-1	7.477336	0.8021026	1	False
Case_CTACCTGAGTGGAAAG-1	15.552858	-8.626284	1	False
Case_CTACCTGGTAGCTTGT-1	6.9010305	-3.4799352	1	False
Case_CTACTATAGACTACCT-1	-15.319979	2.5704527	0	False
Case_CTACTATCACTATCCC-1	-12.081028	4.0130677	0	False
Case_CTATCCGGTCATAGTC-1	-13.456512	0.9420151	0	False
Case_CTATCCGGTGAGTGAC-1	9.518399	8.155733	1	False
Case_CTCAACCAGGATACCG-1	7.350467	10.2924795	1	True
Case_CTCAATTCAGCACACC-1	9.52896	5.181267	1	False
Case_CTCACTGCAGCGTTGC-1	6.44465	6.0802264	1	False
Case_CTCAGAAAGGGACAGG-1	16.073238	-12.638043	1	False
Case_CTCATCGCATCTCATT-1	-4.2196236	0.5739675	0	False
Case_CTCCAACAGAGTGAAG-1	-3.1413376	0.09649462	0	False
Case_CTCCAACTCGGATAAA-1	-11.9232645	5.207739	0	False
Case_CTCCACAGTCTAATCG-1	10.39225	-13.749502	1	False
Case_CTCCCAAGTTACGCCG-1	13.052308	-7.827222	1	False
Case_CTCCCAATCTCCTGAC-1	-14.5300255	5.6803174	0	False
Case_CTCCCTCCAGGTCCGT-1	-1.2689005	6.8596272	0	False
Case_CTCCCTCGTTCGATTG-1	4.7284274	8.311873	1	False
Case_CTCCCTCTCATTGCCC-1	-6.09404	-0.364656	0	False
Case_CTCCGATAGGGATCGT-1	-5.83862	2.1804104	0	False
Case_CTCCGATAGGGTGAGG-1	-9.311252	8.041609	0	False
Case_CTCCGATCACGATAGG-1	2.2015345	7.24582	0	False
Case_CTCCGATTCCAAGGGA-1	-4.358478	4.811195	0	False
Case_CTCCGATTCTCGTCAC-1	5.8906403	-12.056903	1	False
Case_CTCCTCCAGTTGCATC-1	10.967019	1.7096845	1	False
Case_CTCCTCCCAATAACGA-1	-7.9487166	7.0660224	0	False
Case_CTCCTCCTCAGATGCT-1	-3.667165	6.232704	0	False
Case_CTCCTTTAGACACACG-1	-14.201258	3.6087666	0	False
Case_CTCCTTTAGGGAGATA-1	-7.699838	-4.581699	0	False
Case_CTCGAGGAGAGTGTGC-1	-12.747958	4.9975605	0	False
Case_CTCGAGGCATGACAAA-1	12.530958	2.5546038	1	False
Case_CTCTCAGCACGCTATA-1	-1.6243316	4.848671	0	False
Case_CTCTGGTAGATCCGAG-1	-2.3015316	-10.884808	1	True
Case_CTCTGGTCACGTAACT-1	-9.266707	-1.2919246	0	False
Case_CTCTGGTGTAAGGCTG-1	8.381499	11.034562	1	True
Case_CTGAATGCATTCGATG-1	-10.5227	4.1189957	0	False
Case_CTGAATGGTTCCAGGC-1	-1.7937064	2.641181	0	False
Case_CTGAGCGAGAAACCAT-1	-3.462106	-5.2238436	0	False
Case_CTGATCCAGTGGTGAC-1	4.998859	8.999062	1	False
Case_CTGATCCTCGATAACC-1	1.5315	5.8726935	0	False
Case_CTGATCCTCTATACTC-1	-3.2307441	-3.840279	0	False
Case_CTGCCATTCGATCCAA-1	-14.593425	2.5073416	0	False
Case_CTGGACGAGGAGTACC-1	-9.532445	-7.1730404	0	False
Case_CTGGACGGTTACGTAC-1	-14.599156	-0.13604115	0	False
Case_CTGGACGGTTTCAGAC-1	-12.442495	6.9874487	0	False
Case_CTGGCAGGTAAGTTAG-1	6.5555325	-0.6427762	1	False
Case_CTGGTCTAGCAGGCAT-1	-7.660733	-6.745389	0	False
Case_CTGGTCTAGCCATTCA-1	4.801971	4.8350883	1	False
Case_CTGTACCGTAATCAGA-1	13.558692	3.1516895	1	False
Case_CTGTAGACAACTAGAA-1	-4.187126	1.1707327	0	False
Case_CTGTAGACACTCCGGA-1	3.0347216	4.955592	1	False
Case_CTGTATTCACTTTAGG-1	4.251556	-6.884068	1	False
Case_CTGTATTCAGAACTAA-1	5.971486	-10.950461	1	False
Case_CTGTGGGAGTCTTCCC-1	12.561407	-2.0568051	1	False
Case_CTTCGGTCAATAACGA-1	6.9297605	7.3064523	1	False
Case_CTTCGGTGTGAGAACC-1	2.2635863	-10.765927	1	False
Case_CTTCTAAGTTGTGTTG-1	9.536695	-0.09066541	1	False
Case_CTTCTCTAGCCATGCC-1	-1.2970166	-5.7777143	0	False
Case_CTTCTCTCAGAAATTG-1	-5.6695657	-10.401941	0	False
Case_CTTGATTAGTCCTACA-1	6.2326117	-6.271149	1	False
Case_CTTTCAACAAGGCAAC-1	12.738138	0.48189545	1	False
Case_CTTTCAAGTTACTCAG-1	-11.349615	6.533596	0	False
Case_CTTTCGGCATCATGAC-1	-11.200398	-0.8320982	0	False
Case_CTTTCGGGTTGACTGT-1	-9.89717	5.1660175	0	False
Case_CTTTCGGTCGAAATCC-1	-14.395811	4.4111934	0	False
Case_GAAATGAAGACATCAA-1	1.3613042	3.146201	0	False
Case_GAAATGATCCTACGAA-1	-12.657385	4.2249823	0	False
Case_GAACACTCAATTCACG-1	-9.268187	9.034502	0	False
Case_GAACACTGTGTCCGTG-1	2.0033593	-0.65828925	1	False
Case_GAACTGTTCAGTGCGC-1	17.56931	-1.0734538	1	False
Case_GAAGAATTCCTCTTTC-1	-15.047173	-8.209591	0	False
Case_GAAGCGAAGTCAATCC-1	14.632486	0.72456276	1	False
Case_GAAGCGAAGTCAGAGC-1	7.961494	-3.8504472	1	False
Case_GAATAGAGTGTCCCTT-1	11.47034	-12.445397	1	False
Case_GAATCGTAGGTAAGAG-1	4.2840896	5.6660857	1	False
Case_GACACGCCACCTCTGT-1	-10.706967	0.20276503	0	False
Case_GACACGCGTTCAGGTT-1	1.8671051	8.663442	0	False
Case_GACAGCCCAAAGAGTT-1	11.843286	-11.393182	1	False
Case_GACAGCCCATAGATGA-1	4.7137628	6.790402	1	False
Case_GACAGCCGTCGCATCG-1	-1.3468392	-3.695939	0	False
Case_GACAGCCTCCTATTGT-1	13.10422	-10.641116	1	False
Case_GACATCAGTATCAAGA-1	10.127901	10.9141245	1	True
Case_GACATCAGTTACCCTC-1	4.7898116	10.051864	1	True
Case_GACCAATAGGTTCCAT-1	-14.319404	-7.363427	0	False
Case_GACCAATCATCTTCGC-1	-5.064193	8.995807	0	False
Case_GACCCAGCAGGTCTCG-1	-6.7852607	-1.6837562	0	False
Case_GACCCTTGTGAGACCA-1	-1.5683422	-5.2078032	0	False
Case_GACCGTGTCTTTCCAA-1	10.137622	5.582286	1	False
Case_GACCTTCAGAACGTGC-1	-8.123524	-7.098394	0	False
Case_GACCTTCAGTCAATCC-1	1.6094576	9.695371	0	False
Case_GACCTTCGTATGTCAC-1	-11.12363	5.957331	0	False
Case_GACCTTCTCATGCTAG-1	13.315238	-0.13402648	1	False
Case_GACGCTGGTGTAGTGG-1	-8.507271	-4.80347	0	False
Case_GACTATGGTCCAAGAG-1	-12.690307	3.7948992	0	False
Case_GACTGATAGAGAGGGC-1	13.6144	-13.212502	1	False
Case_GACTGATGTACTAGCT-1	-1.7268099	-6.9184985	0	False
Case_GAGAAATCAATACCCA-1	6.25562	-3.8468711	1	False
Case_GAGAAATGTGTCATTG-1	-3.181928	-2.047343	0	False
Case_GAGAAATTCTCTGGTC-1	-5.44967	-6.5264072	0	False
Case_GAGACCCGTAGAAACT-1	-11.950441	10.406318	0	False
Case_GAGACTTCACGCGTCA-1	-7.682124	9.115116	0	False
Case_GAGAGGTCATATTCGG-1	-6.17846	3.2280812	0	False
Case_GAGAGGTGTCCCTAAA-1	-11.308161	3.033989	0	False
Case_GAGATGGCATCGTTCC-1	11.194328	-0.7268917	1	False
Case_GAGGCAAGTGTGGTCC-1	-6.1058936	-2.1009438	0	False
Case_GAGGCCTCACAAAGCG-1	1.8603832	-3.8748097	1	False
Case_GAGGCCTGTCTTGCGG-1	-17.40174	2.6968424	0	False
Case_GAGGGATGTTAGCTAC-1	-1.3472483	1.5757798	0	False
Case_GAGGGTAAGCGTTGTT-1	-1.8193349	-6.425495	0	False
Case_GAGTCATAGTGAGCCA-1	-2.9788632	1.3373622	0	False
Case_GAGTCTACAGTGTATC-1	-10.150166	-7.559975	0	False
Case_GAGTGAGGTGCAATAA-1	9.779226	-11.713323	1	False
Case_GAGTGAGGTTCCTACC-1	-3.873926	7.533534	0	False
Case_GAGTGTTAGGATATGT-1	-4.1904955	-1.930413	0	False
Case_GAGTTGTCATGGCCCA-1	1.3625802	-2.4400103	1	False
Case_GAGTTGTGTATGCGTT-1	10.136769	10.375088	1	True
Case_GAGTTTGAGCCTCTGG-1	3.0882354	7.7817907	0	False
Case_GATAGAATCGAGTCTA-1	-10.114696	9.140053	0	False
Case_GATAGCTTCGAGTTGT-1	6.881198	0.53743714	1	False
Case_GATGACTCACTTGAGT-1	7.8341227	-10.452098	1	False
Case_GATGACTGTCAATCTG-1	-1.4593799	-4.276213	0	False
Case_GATGACTTCATTACCT-1	-6.442759	-5.9139657	0	False
Case_GATGACTTCTTCGACC-1	-7.83989	-1.0020176	0	False
Case_GATGTTGGTAGCGAGT-1	10.928825	9.116754	1	False
Case_GATGTTGGTGGCCCAT-1	-1.6103863	-4.2452617	0	False
Case_GATTCGACATCAGCGC-1	0.8518297	-9.099256	1	False
Case_GATTCGATCCATTTAC-1	-7.258632	4.2110467	0	False
Case_GATTCTTTCTGCAGCG-1	4.876221	-11.696452	1	False
Case_GATTGGTGTTTACGTG-1	8.058796	-9.795501	1	False
Case_GCAACCGAGGCTGTAG-1	4.539499	7.2607036	1	False
Case_GCACATAGTGTTGAGG-1	-5.7067823	-2.3109393	0	False
Case_GCACATAGTTCTCAGA-1	10.090869	-2.9458108	1	False
Case_GCACGGTCATTAGGCT-1	0.46261555	-9.049164	1	False
Case_GCACGTGTCCAAGGGA-1	0.25661388	1.8759995	0	False
Case_GCACTAAAGCGCCTAC-1	9.922881	-10.005676	1	False
Case_GCAGCCACAAACGGCA-1	0.32135987	-5.458724	1	False
Case_GCAGCCATCGCTAATG-1	13.911062	1.0573522	1	False
Case_GCAGCTGAGGGCCAAT-1	-11.538007	-3.3611765	0	False
Case_GCAGCTGTCTTGGAAC-1	7.169812	5.676657	1	False
Case_GCATCGGAGACGCTCC-1	-4.494241	-7.7398314	0	False
Case_GCATCTCGTAAGTTAG-1	7.6359897	3.3709297	1	False
Case_GCATGATTCCGTCCTA-1	-7.957385	5.5242815	0	False
Case_GCATTAGAGGAGACCT-1	-12.40276	6.755531	0	False
Case_GCATTAGGTCTGCAAT-1	1.46335	1.3532896	1	False
Case_GCCAACGCATTGCTTT-1	-13.839261	2.5660012	0	False
Case_GCCAGCAGTGGCAGAT-1	-13.695433	-6.5423126	0	False
Case_GCCAGGTCAACTGATC-1	13.410653	-8.74115	1	False
Case_GCCAGGTCATTCAGGT-1	5.5165787	2.745158	1	False
Case_GCCAGTGGTAAGCTCT-1	10.696418	-12.871655	1	False
Case_GCCAGTGTCTTGGTCC-1	1.294397	2.9401047	0	False
Case_GCCATGGCAATGAACA-1	-15.156944	-1.9874042	0	False
Case_GCCATGGGTACGGGAT-1	4.293445	1.5784814	1	False
Case_GCCCAGAAGCACTGGA-1	2.9522872	-8.634473	1	False
Case_GCCCAGAAGGCTGAAC-1	9.250393	-9.5880575	1	False
Case_GCCCGAATCACCTTAT-1	5.6677785	7.685672	1	False
Case_GCCCGAATCTGGCCGA-1	10.95266	-11.058976	1	False
Case_GCCGATGTCTCACTCG-1	-6.279671	-0.9416124	0	False
Case_GCCGTGAAGCGCATCC-1	-11.664806	-2.0159392	0	False
Case_GCCGTGAAGTAATTGG-1	2.5568266	-3.131053	1	False
Case_GCCGTGACAGCGAACA-1	-8.958877	4.956964	0	False
Case_GCCGTGAGTTCGAGCC-1	-3.8980362	0.28588954	0	False
Case_GCCTGTTAGGTATCTC-1	-8.556321	-2.6207798	0	False
Case_GCGATCGAGCCAACCC-1	16.411613	-3.3591492	1	False
Case_GCGATCGTCAGACCTA-1	-9.62489	2.9552655	0	False
Case_GCGATCGTCTGGCTGG-1	-14.193215	7.979273	0	False
Case_GCGGAAACATCACAGT-1	-2.9551907	-8.593666	0	False
Case_GCGGAAATCAGCAATC-1	0.3417816	9.230122	0	False
Case_GCGGATCAGACTCTAC-1	11.0627775	-1.4666064	1	False
Case_GCGGATCCAGTTAGGG-1	-8.835441	4.155095	0	False
Case_GCGTGCACAACACACT-1	-11.732712	2.6630652	0	False
Case_GCGTGCATCTGGTGCG-1	15.17459	-0.7971074	1	False
Case_GCTACCTGTACCGTGC-1	-15.072158	1.7926428	0	False
Case_GCTCAAATCTAGACCA-1	15.458557	-11.409781	1	False
Case_GCTGAATTCGCGATCG-1	-0.3148915	-1.2211938	0	False
Case_GCTGGGTAGCGCCTTG-1	10.211364	-1.265878	1	False
Case_GCTGGGTAGTCTTCCC-1	9.886511	-10.913632	1	False
Case_GCTGGGTCACGCGCTA-1	-1.982237	4.4366727	0	False
Case_GCTGGGTTCTACGGGC-1	16.777712	-1.5781966	1	False
Case_GCTTGGGAGAGGTATT-1	2.4868793	-9.71503	1	False
Case_GGAAGTGGTCCGCAGT-1	-8.157979	0.0152427815	0	False
Case_GGAGCAAAGGATATGT-1	-8.409102	-2.3975475	0	False
Case_GGAGCAAGTACAAACA-1	-11.195333	-4.471881	0	False
Case_GGAGGATCAATCGCCG-1	8.619843	10.030571	1	True
Case_GGAGGATTCGCTTACC-1	-16.145247	4.3681474	0	False
Case_GGAGGTATCATTGTGG-1	-8.046657	8.734819	0	False
Case_GGATCTATCATCCCGT-1	-8.531054	-0.6637918	0	False
Case_GGATCTATCCGAGATT-1	1.1142032	0.65803736	1	False
Case_GGCACGTTCAAAGAAC-1	7.7730937	10.33154	1	True
Case_GGCAGTCCAGGAATAT-1	-5.2454863	-2.7398088	0	False
Case_GGCGTCAAGTCTGCAT-1	13.16895	-8.65622	1	False
Case_GGCGTCAGTTAGAGTA-1	7.9246135	1.7946887	1	False
Case_GGCTGTGGTTCACGAT-1	10.236179	-9.139916	1	False
Case_GGCTTGGTCAAATAGG-1	-13.304415	8.818083	0	False
Case_GGCTTTCAGAACGCGT-1	12.341962	-9.156178	1	False
Case_GGCTTTCCAGAAATCA-1	-5.4775786	1.6314999	0	False
Case_GGGAAGTCACCCTGTT-1	-9.053548	0.51857495	0	False
Case_GGGAAGTCAGTTCTAG-1	6.5935216	-8.000452	1	False
Case_GGGACAACATACCACA-1	-5.214257	6.6205897	0	False
Case_GGGACCTGTACCAGAG-1	13.91101	-11.1562805	1	False
Case_GGGACTCAGCATTGAA-1	4.6300673	-8.747281	1	False
Case_GGGACTCGTTTCCATT-1	-2.218359	7.714177	0	False
Case_GGGAGTAGTTACACTG-1	6.927805	-1.4879669	1	False
Case_GGGCCATTCAAACGTC-1	5.6393113	-4.118288	1	False
Case_GGGCCATTCATCTGTT-1	-7.395746	-6.71922	0	False
Case_GGGCGTTAGCATTGTC-1	13.724792	-11.888297	1	False
Case_GGGCTACAGGCGTTAG-1	6.955612	-2.371215	1	False
Case_GGGCTACAGTGGCCTC-1	2.5843875	10.924815	0	True
Case_GGGCTCAGTTCTTGTT-1	-6.507311	7.574328	0	False
Case_GGGCTCATCGGTGCAC-1	-12.747399	5.931574	0	False
Case_GGGTCACCACCTGCGA-1	-3.8991551	-1.9404484	0	False
Case_GGGTCACTCACTACTT-1	2.1964061	4.80427	0	False
Case_GGGTGAATCCATTCAT-1	-3.4306011	-7.104833	0	False
Case_GGGTTATGTAAGAACT-1	0.044675346	-0.06894882	0	False
Case_GGGTTATGTCATGCAT-1	7.207026	2.609999	1	False
Case_GGGTTATGTTATTCCT-1	-2.2242618	-8.59619	0	False
Case_GGGTTTACAGACCTAT-1	5.0639935	-7.190427	1	False
Case_GGTAACTGTGGTATGG-1	10.855945	-10.735591	1	False
Case_GGTAACTGTTCGGCCA-1	15.860935	-6.068483	1	False
Case_GGTAATCAGTAAATGC-1	-8.040842	3.514784	0	False
Case_GGTAATCCAATCTGCA-1	5.1396637	-10.775423	1	False
Case_GGTAGAGAGTCACTGT-1	4.46735	-7.8304677	1	False
Case_GGTAGAGGTGGAATGC-1	8.048643	-11.157729	1	False
Case_GGTCACGAGAATCGAT-1	8.992254	-3.4771357	1	False
Case_GGTCTGGGTCAGGTGA-1	-5.391615	3.6984303	0	False
Case_GGTGATTGTACTGACT-1	5.686572	4.820409	1	False
Case_GGTGATTGTATGTCTG-1	-7.5641108	-1.6985275	0	False
Case_GGTGGCTTCACCTTAT-1	-2.6773164	-6.974896	0	False
Case_GGTGGCTTCATGCGGC-1	-7.062547	-1.3247309	0	False
Case_GGTGTCGAGCACTCGC-1	9.397232	-12.531695	1	False
Case_GGTGTCGAGTGTGTTC-1	1.8105778	1.2684665	1	False
Case_GGTGTCGCATGATAGA-1	-4.6708694	-4.77317	0	False
Case_GGTGTCGTCAAGCCTA-1	11.297347	-2.2110336	1	False
Case_GGTGTCGTCCCAGCGA-1	4.68608	-3.7964964	1	False
Case_GGTTCTCCACGTCATA-1	-12.103127	1.2837328	0	False
Case_GGTTGTAAGAAGTGTT-1	14.763484	-2.454963	1	False
Case_GTAAGTCTCCTTTGAT-1	-4.1953177	-5.4079847	0	False
Case_GTAATCGCAGGTGGAT-1	12.762051	1.5754521	1	False
Case_GTAATCGGTGTATCCA-1	3.313691	2.5200093	1	False
Case_GTACAACAGGCTCAAG-1	1.1479293	2.9748697	0	False
Case_GTACAGTAGTCTAGCT-1	2.9113076	-11.259798	1	False
Case_GTAGAAACAGGATTCT-1	0.7572071	-2.3904822	1	False
Case_GTAGATCGTTCAAACC-1	-0.82351077	9.431342	0	False
Case_GTAGATCTCTAACGGT-1	-2.0242803	-2.5711155	0	False
Case_GTAGCTAGTTCGGGTC-1	9.254915	5.8254447	1	False
Case_GTCAAACGTCTGTGGC-1	10.414469	-4.763254	1	False
Case_GTCAAGTTCGATAACC-1	13.523463	-1.1264701	1	False
Case_GTCACTCAGGACAGTC-1	8.096402	-11.850904	1	False
Case_GTCACTCTCCGCGGAT-1	15.489238	-14.287764	1	True
Case_GTCAGCGTCAAACGAA-1	9.268158	-4.6758146	1	False
Case_GTCATCCAGTAAATGC-1	8.781298	-7.894288	1	False
Case_GTCATCCGTCCTACGG-1	10.112117	-6.864363	1	False
Case_GTCATGAAGCACTCGC-1	0.08098319	-7.200843	1	False
Case_GTCATGATCTGACGCG-1	-14.400093	7.988742	0	False
Case_GTCCCATAGCACCCAC-1	-0.3481646	-6.20721	1	False
Case_GTCCTCAAGTTCACTG-1	-8.671602	-0.15787573	0	False
Case_GTCCTCACAGTCTCTC-1	6.394713	0.00837347	1	False
Case_GTCCTCAGTCGTCGGT-1	8.480991	-13.388796	1	False
Case_GTCGTAAAGGGTTAAT-1	11.248786	-4.0832195	1	False
Case_GTCTACCTCTTTGGAG-1	-10.363305	-5.639555	0	False
Case_GTCTCACGTTCGAAGG-1	-5.8336854	1.1482837	0	False
Case_GTCTCACTCCATCCGT-1	-10.8117075	8.868157	0	False
Case_GTCTCACTCTTTGGAG-1	-12.611621	3.1699755	0	False
Case_GTCTTTAAGACGATAT-1	4.3030224	5.6697025	1	False
Case_GTCTTTAGTGGGCTTC-1	5.359208	-9.421805	1	False
Case_GTGAGGACATGTTCAG-1	0.80541927	-3.6542885	1	False
Case_GTGAGGATCTCAGGCG-1	16.971712	-1.6211843	1	False
Case_GTGAGTTAGTTCCGTA-1	-8.555805	-1.6585507	0	False
Case_GTGAGTTTCTTCCCGA-1	-4.1027145	5.3621993	0	False
Case_GTGCGTGAGGCAGGTT-1	-7.7122416	-7.181752	0	False
Case_GTGCTGGCACAATGAA-1	7.2118683	-6.0416837	1	False
Case_GTGCTGGGTACCCGAC-1	12.025741	-13.884311	1	False
Case_GTGCTGGGTTCTTGCC-1	9.439108	4.30747	1	False
Case_GTGCTTCAGCAAGGAA-1	-2.963374	-1.6943576	0	False
Case_GTGCTTCTCAGTGCGC-1	7.2268853	-10.125513	1	False
Case_GTGGAAGGTGTTGCCG-1	11.036507	5.0360274	1	False
Case_GTGGAGACACCGTGGT-1	2.9052713	-4.4630394	1	False
Case_GTGGAGATCAAAGGTA-1	-13.494595	-6.2940836	0	False
Case_GTGGAGATCTTCCTAA-1	6.8643804	-12.982705	1	False
Case_GTGGGAACAGCGTATT-1	-4.5743847	-2.9948075	0	False
Case_GTGTAACAGGCGTTAG-1	-0.7300403	-0.1455445	0	False
Case_GTGTAACCAGCATACT-1	4.860568	-0.5064222	1	False
Case_GTGTAACGTACACGCC-1	-10.270678	7.092207	0	False
Case_GTGTCCTGTTCAAAGA-1	7.465792	-0.8390943	1	False
Case_GTGTGATAGCGACTTT-1	9.348257	6.555882	1	False
Case_GTGTGATCAACGGCTC-1	16.388538	-12.195011	1	False
Case_GTGTGGCCAACCAGAG-1	-3.5393994	1.9849203	0	False
Case_GTGTTAGTCGTGGTAT-1	4.0654016	-1.6217676	1	False
Case_GTTACGAGTCCTGTTC-1	15.81223	-1.5897661	1	False
Case_GTTAGACTCAAAGGTA-1	-7.0770617	-2.1159406	0	False
Case_GTTAGTGTCTAGCAAC-1	-15.15809	4.4692707	0	False
Case_GTTATGGCAGCTGTGC-1	2.5095782	-9.629166	1	False
Case_GTTGAACCATGCCGGT-1	-7.726163	-2.5992	0	False
Case_GTTGCTCCAGAGAAAG-1	-13.755665	4.4878664	0	False
Case_GTTGTAGTCTTCTAAC-1	9.467754	4.9558496	1	False
Case_GTTGTCCCACTGGACC-1	14.474347	-0.86447585	1	False
Case_GTTTACTCATTCTCTA-1	-6.065179	10.244848	0	False
Case_GTTTGGACATGAATAG-1	-5.8666472	-8.373479	0	False
Case_TAACACGAGATTAGTG-1	-12.557082	8.503938	0	False
Case_TAACCAGCAAGTTCGT-1	6.308033	-7.897827	1	False
Case_TAAGCCACACTCCCTA-1	-0.25948167	-9.393688	1	False
Case_TAAGCCATCGTAGGAG-1	6.9608164	1.6403188	1	False
Case_TAATCTCAGTGCCGAA-1	8.314371	2.9674406	1	False
Case_TAATCTCTCAGGGATG-1	-11.099695	2.5806146	0	False
Case_TACAACGAGAAACCAT-1	-9.42496	-3.305604	0	False
Case_TACAACGTCGGCAGTC-1	-10.638631	1.5624505	0	False
Case_TACAGGTTCTCACCCA-1	-7.112471	2.1292984	0	False
Case_TACATTCAGCGTATGG-1	7.6558433	-3.141366	1	False
Case_TACATTCGTACGGGAT-1	13.709133	-13.11286	1	False
Case_TACCCGTAGGAGTACC-1	8.962408	-8.611781	1	False
Case_TACCGAAGTGGTCCCA-1	12.9473095	-12.128474	1	False
Case_TACCGGGCATCCGCGA-1	-14.016327	1.9429051	0	False
Case_TACCGGGGTGTGCTTA-1	11.423335	-10.908942	1	False
Case_TACCTGCGTCGAAGCA-1	3.895152	8.29497	1	False
Case_TACCTGCTCATGCGGC-1	15.3361435	-12.028007	1	False
Case_TACTGCCGTGGGAGAG-1	13.768958	-6.7142	1	False
Case_TACTTCAGTGTAAATG-1	-6.007445	1.2322315	0	False
Case_TACTTGTGTGCAATAA-1	3.5095217	9.218179	0	True
Case_TAGACTGCATGAGGGT-1	-16.536615	4.9666514	0	False
Case_TAGACTGGTAGGAGGG-1	-17.959044	-0.018644711	0	False
Case_TAGAGTCCATCTCGTC-1	15.231912	-1.033728	1	False
Case_TAGAGTCGTCGTATGT-1	0.49249744	-6.3464785	1	False
Case_TAGATCGGTTAGGACG-1	11.709802	-6.902694	1	False
Case_TAGCACACAGATCCTA-1	-15.30003	5.3295093	0	False
Case_TAGCACACATAGATCC-1	-3.9475813	4.448783	0	False
Case_TAGGAGGAGATAGTGT-1	14.702815	-2.0689178	1	False
Case_TAGGAGGAGATTGTGA-1	15.571219	-14.180624	1	True
Case_TAGGAGGCATTACTCT-1	8.5681305	-9.408029	1	False
Case_TAGGGTTCATTCGATG-1	-6.849749	4.5326443	0	False
Case_TAGGTTGTCAAGTCTG-1	-11.620943	7.2297697	0	False
Case_TAGTGCACAGCCGTTG-1	-0.6650853	-6.304908	1	False
Case_TAGTGCAGTGATTAGA-1	-11.802034	2.0462766	0	False
Case_TATATCCTCTGAGCAT-1	9.047839	7.5065064	1	False
Case_TATCCTACAATATCCG-1	-15.0826025	6.1758366	0	False
Case_TATGTTCCACAGTGAG-1	8.862142	1.4220339	1	False
Case_TATTCCAAGTAATTGG-1	-13.425243	3.433199	0	False
Case_TATTCCACAGTAGGAC-1	1.4916654	-1.7871586	1	False
Case_TATTGCTGTATGTCAC-1	7.7473874	7.301936	1	False
Case_TATTGCTGTCGTAATC-1	12.554953	-2.0151162	1	False
Case_TATTGCTGTGGTTTAC-1	5.7788143	8.369871	1	False
Case_TCAAGTGTCCCGAGGT-1	-5.4273415	0.2670298	0	False
Case_TCAATCTAGAGTCTTC-1	9.590611	2.1557245	1	False
Case_TCAATTCGTACTCCGG-1	3.8679404	-0.8598645	1	False
Case_TCACACCGTGGTATGG-1	4.687037	-6.0671597	1	False
Case_TCACATTAGAGTCCGA-1	-2.1506493	-1.0093641	0	False
Case_TCACATTCACGGTGAA-1	7.5673943	9.590065	1	False
Case_TCACGCTCAAGAGGTC-1	3.9429266	-0.16817687	1	False
Case_TCACGCTCAGGACAGT-1	-15.310956	7.3797536	0	False
Case_TCACGCTGTTAGCGGA-1	5.0304074	0.04794398	1	False
Case_TCACGGGAGCGTCTCG-1	-13.301455	9.374008	0	False
Case_TCAGTCCGTCAAAGTA-1	-8.365071	9.475864	0	False
Case_TCAGTTTAGTCTAACC-1	10.539056	7.6501245	1	False
Case_TCAGTTTCACTCACTC-1	6.1241794	2.5270598	1	False
Case_TCATACTTCCATGAGT-1	12.120847	-8.318395	1	False
Case_TCATATCCAAATACAG-1	11.039536	-8.204702	1	False
Case_TCATCATGTCTACATG-1	-3.671097	5.495812	0	False
Case_TCATCATTCTCTGGTC-1	5.3758698	-7.4379873	1	False
Case_TCATCCGCATTGTACG-1	-9.3677025	9.822678	0	False
Case_TCATGAGCACTTCAGA-1	-3.0719972	-1.2416823	0	False
Case_TCATGAGTCTCCCATG-1	8.930152	-7.282074	1	False
Case_TCATGGACACGTAGAG-1	-5.046809	-0.9632997	0	False
Case_TCATGTTCAATCGCGC-1	12.531508	-12.601909	1	False
Case_TCATGTTGTGTTGAGG-1	-10.001361	-3.972994	0	False
Case_TCATTCAAGGAGTATT-1	0.035148494	-12.444095	1	False
Case_TCATTCACAGACAAAT-1	-3.0343125	10.384528	0	False
Case_TCATTCAGTATAGGAT-1	10.688899	6.3357368	1	False
Case_TCATTTGTCTGCGGCA-1	5.7038426	-4.8965592	1	False
Case_TCCACCAAGTTCGCAT-1	7.1225333	3.4135725	1	False
Case_TCCACCAGTCGAATGG-1	7.066852	-2.9818308	1	False
Case_TCCAGAAGTAATCAAG-1	-10.586097	1.0765032	0	False
Case_TCCAGAAGTGCGGCTT-1	10.159625	-0.3746438	1	False
Case_TCCATCGCAGCTACTA-1	-8.942062	3.1134822	0	False
Case_TCCCACAAGGCACCAA-1	-3.192735	4.6249933	0	False
Case_TCCCACAAGGTTACAA-1	-9.8075285	1.0606138	0	False
Case_TCCCACACAACCGATT-1	-10.820878	2.071311	0	False
Case_TCCCACAGTGATCATC-1	11.672894	-11.4153185	1	False
Case_TCCCAGTAGCAACTCT-1	1.7466896	-5.713591	1	False
Case_TCCCAGTTCTATACTC-1	-15.556098	4.888699	0	False
Case_TCCCATGCAGGTTCCG-1	-16.173632	5.772081	0	False
Case_TCCGAAAGTTACTCAG-1	-8.5126705	10.697073	0	False
Case_TCCTAATAGATTAGTG-1	1.9634475	-9.2865925	1	False
Case_TCCTAATCATGGTGGA-1	-0.7585687	-6.550112	1	False
Case_TCCTAATTCATCGCTC-1	-14.997843	3.6714656	0	False
Case_TCCTCTTCATCATCTT-1	-12.609996	2.6402483	0	False
Case_TCCTTCTCATTCACCC-1	-9.521846	-4.987211	0	False
Case_TCCTTTCAGCAGGGAG-1	-11.398559	1.3780884	0	False
Case_TCGACCTTCGCTCTAC-1	7.1889606	10.843616	1	True
Case_TCGACGGCATGGGATG-1	1.2870463	1.1980445	1	False
Case_TCGCTTGAGAGCTGCA-1	-9.736771	10.969908	0	False
Case_TCGGGTGAGAGTTGCG-1	-3.0515246	-5.2369146	0	False
Case_TCGGTCTCACAACGAG-1	-1.5382905	-9.166897	1	False
Case_TCGTAGATCCAGTACA-1	8.845166	-10.402276	1	False
Case_TCGTCCAGTAACATGA-1	-8.484595	5.941882	0	False
Case_TCGTCCAGTACAAGCG-1	-7.139021	2.0794535	0	False
Case_TCGTGCTGTATGGAAT-1	-0.7099574	-3.8751547	0	False
Case_TCGTGGGTCTTGATTC-1	10.10607	9.102599	1	False
Case_TCTAACTCACTGAATC-1	13.881387	-8.216791	1	False
Case_TCTAACTGTTGTCAGT-1	-2.203881	-4.3567224	0	False
Case_TCTACATCAGCAGGAT-1	-6.754491	4.3362	0	False
Case_TCTACATTCTGATGGT-1	2.5314429	-5.0441914	1	False
Case_TCTATACTCTCCTGCA-1	4.5705833	-9.796442	1	False
Case_TCTATCAGTTGTGGAG-1	6.6796556	-4.747171	1	False
Case_TCTCACGTCGCCTTTG-1	-6.6975975	-2.0845866	0	False
Case_TCTCCGAAGGTTCCGC-1	9.605336	-5.5854015	1	False
Case_TCTCCGACACAACCGC-1	0.046125215	-2.9947975	1	False
Case_TCTCCGACAGTGGTGA-1	0.7526129	-1.2497079	1	False
Case_TCTCCGAGTACTGGGA-1	8.993951	-1.2118512	1	False
Case_TCTCTGGAGGATCACG-1	7.045517	-6.669312	1	False
Case_TCTGCCAGTGAGATCG-1	15.804441	-3.4655027	1	False
Case_TCTGGCTAGGGCATGT-1	-8.443697	-6.57524	0	False
Case_TCTGGCTCAGCTGTTA-1	-16.42701	2.587942	0	False
Case_TCTTAGTGTCGTGGTC-1	-15.047958	-8.2105055	0	False
Case_TCTTGCGAGGCGATAC-1	-4.507638	10.602796	0	False
Case_TCTTTGAAGGAAAGGT-1	5.9560394	8.13706	1	False
Case_TCTTTGATCTGGGCGT-1	2.7655857	-7.7041917	1	False
Case_TGAATCGTCTACTCAT-1	-16.130068	3.6647835	0	False
Case_TGAATCGTCTCGTGGG-1	14.597286	-11.973301	1	False
Case_TGACAGTTCATCTGTT-1	5.503802	3.902565	1	False
Case_TGACGCGAGGTACAAT-1	14.870078	-8.479709	1	False
Case_TGACGCGTCGCGTCGA-1	-10.636885	-2.5713327	0	False
Case_TGAGACTTCACAATGC-1	1.8111365	-10.294258	1	False
Case_TGAGCATCAGAACATA-1	13.573192	-10.857018	1	False
Case_TGAGGAGTCCGTCAAA-1	-11.167736	7.987019	0	False
Case_TGAGGGACAACGCCCA-1	-6.086262	0.7177577	0	False
Case_TGATCAGGTCTACATG-1	-5.6061263	8.825599	0	False
Case_TGATCAGGTGAATTAG-1	13.6930065	-5.1632957	1	False
Case_TGATTCTAGGGATCAC-1	-11.139628	5.2657447	0	False
Case_TGATTCTCAAACACCT-1	-5.482607	5.151028	0	False
Case_TGATTTCAGAGAGCCT-1	9.344153	-3.821549	1	False
Case_TGATTTCCATAGGTTC-1	4.0476866	-8.806693	1	False
Case_TGCACGGCACTAAACC-1	-14.029109	1.7508271	0	False
Case_TGCACGGCACTCGATA-1	8.969387	9.503103	1	False
Case_TGCACGGGTAACTTCG-1	-8.751354	-3.8256893	0	False
Case_TGCAGATCAGCCGTTG-1	-2.3565018	-1.5977848	0	False
Case_TGCATCCAGAAGGCTC-1	-13.40125	3.9295955	0	False
Case_TGCATCCCACTTCCTG-1	12.178672	-7.0711303	1	False
Case_TGCCGAGAGGAACGTC-1	12.940827	-10.031537	1	False
Case_TGCCGAGAGTTGCTGT-1	-1.6381147	-4.7436132	0	False
Case_TGCCGAGGTCATCGGC-1	12.001698	0.19048022	1	False
Case_TGCCGAGGTCGCATCG-1	13.756381	1.0642892	1	False
Case_TGCGACGTCGCTGTTC-1	3.3489666	-5.6584353	1	False
Case_TGCGACGTCGGCAGTC-1	8.239355	-3.4162147	1	False
Case_TGCGATAGTTACGGAG-1	0.3169482	2.2958624	0	False
Case_TGCTCCACAAGAGTTA-1	10.52766	4.875674	1	False
Case_TGCTCGTCACCGTACG-1	5.8530936	8.376675	1	False
Case_TGCTCGTCACGTTCGG-1	-12.117651	-0.7784889	0	False
Case_TGCTGAACAACCGACC-1	-15.025054	1.2282137	0	False
Case_TGCTGAAGTGTCTAAC-1	-5.446648	-0.42938533	0	False
Case_TGCTTCGGTGTCATCA-1	-13.100639	1.6501338	0	False
Case_TGGAGAGTCGCTTACC-1	-5.8279138	-4.402456	0	False
Case_TGGAGGAGTCTGATCA-1	-4.317498	-3.9241261	0	False
Case_TGGAGGATCAGTCACA-1	-16.080359	-0.16794837	0	False
Case_TGGATCAAGTACTGTC-1	10.830831	2.9157624	1	False
Case_TGGATCAGTACAAGTA-1	-13.298146	2.0741022	0	False
Case_TGGATGTTCTCGTGAA-1	13.69222	-6.9696865	1	False
Case_TGGCGTGTCCACACAA-1	15.33292	1.998464	1	False
Case_TGGGAGAAGTCGAAAT-1	8.265092	-10.271107	1	False
Case_TGGGAGAGTCACGTGC-1	4.001786	-4.480785	1	False
Case_TGGGCGTAGAAGGGAT-1	-2.7983072	-4.5744944	0	False
Case_TGGGCTGCACTATCCC-1	-13.980347	5.5419765	0	False
Case_TGGTAGTAGAGGTTAT-1	10.432928	-8.693273	1	False
Case_TGGTGATAGAACAAGG-1	-6.571453	-3.5849879	0	False
Case_TGGTGATCAATCTCGA-1	-5.5835667	5.0843296	0	False
Case_TGGTTAGCACGACTAT-1	7.722499	-9.149725	1	False
Case_TGTAGACCATGACCCG-1	-13.505935	3.817695	0	False
Case_TGTAGACTCCTAAACG-1	1.5806628	-11.842813	1	False
Case_TGTCCACGTGATCATC-1	-13.201321	-1.1581488	0	False
Case_TGTCCCAGTTTGCCGG-1	5.8633604	9.33057	1	False
Case_TGTCCTGAGACGCATG-1	14.243973	-1.27886	1	False
Case_TGTGATGGTTCAAGTC-1	5.825736	-9.124855	1	False
Case_TGTGATGTCACAAGGG-1	10.165039	-7.4557776	1	False
Case_TGTGATGTCCTTCTGG-1	4.1534185	-4.5229187	1	False
Case_TGTGCGGCAGTAACAA-1	-3.07421	-0.4075547	0	False
Case_TGTGCGGTCGTTACCC-1	-12.385711	9.38307	0	False
Case_TGTGTGAAGTCAGAGC-1	10.254955	1.223086	1	False
Case_TGTTACTAGGCCACCT-1	4.6951423	2.2075443	1	False
Case_TGTTACTAGTGATTCC-1	5.687414	0.7238047	1	False
Case_TGTTCATAGGTTCCGC-1	9.126287	7.145006	1	False
Case_TGTTCCGAGTCTGCGC-1	5.2497253	8.624418	1	False
Case_TGTTCTAAGAGTCTGG-1	0.9249086	0.68027806	1	False
Case_TGTTCTACACTAAACC-1	1.2547846	-9.275667	1	False
Case_TGTTGAGCAGAGAGGG-1	9.081241	9.794982	1	False
Case_TGTTGAGCATGAATCC-1	-8.042661	-3.5976923	0	False
Case_TGTTTGTGTAGAATGT-1	10.850756	6.251258	1	False
Case_TTAATCCGTCCGGCAT-1	-4.636144	10.783658	0	False
Case_TTACCATCAAGATGTA-1	11.333315	-8.623784	1	False
Case_TTACCATCAGACCATT-1	6.302941	5.9810467	1	False
Case_TTACGTTTCATTTCCA-1	-6.7115903	-4.0974917	0	False
Case_TTACTGTTCCGTGCGA-1	-11.703337	0.4593114	0	False
Case_TTAGTCTAGCATCAGG-1	-0.9180539	-4.697111	0	False
Case_TTAGTCTTCCGATGCG-1	-10.564099	8.585032	0	False
Case_TTATTGCCATGCGTGC-1	7.9804263	3.240683	1	False
Case_TTATTGCGTGGATGAC-1	-6.8365254	4.7936025	0	False
Case_TTATTGCTCTTAGCAG-1	-0.752174	5.7403607	0	False
Case_TTCACCGCATATACCG-1	-11.179961	8.377879	0	False
Case_TTCACCGGTTACACTG-1	10.059057	2.935285	1	False
Case_TTCACCGGTTGCTAGT-1	9.619194	-6.2263427	1	False
Case_TTCAGGAAGTGTAGAT-1	-14.391111	-7.455628	0	False
Case_TTCATGTAGCTACTAC-1	12.428542	7.00689	1	False
Case_TTCATGTCAGCGGTTC-1	6.2952356	3.9576674	1	False
Case_TTCATGTTCGGTGCAC-1	-5.833102	-5.604015	0	False
Case_TTCCACGGTCTCAGAT-1	-7.4087105	-0.73027927	0	False
Case_TTCCGTGAGGGCAAGG-1	-10.517668	0.10976303	0	False
Case_TTCCGTGCACTTTAGG-1	-13.42708	3.4886727	0	False
Case_TTCCTTCTCATGAGGG-1	-4.7677555	11.076766	0	False
Case_TTCGATTAGATAGTCA-1	0.7771657	2.308936	0	False
Case_TTCGATTTCCAAAGGG-1	-6.7862306	-3.8430405	0	False
Case_TTCGCTGTCAAAGCCT-1	1.2141838	2.9059865	0	False
Case_TTCTAACCAGAGTGTG-1	-6.9562674	10.471154	0	False
Case_TTCTAGTAGTCATAGA-1	-0.31702134	-4.8071504	1	False
Case_TTCTGTAGTGCACGCT-1	-12.296075	10.348891	0	False
Case_TTGACCCTCACGGGAA-1	-3.83047	-4.2420154	0	False
Case_TTGAGTGAGGGCTGAT-1	14.762862	-1.1210288	1	False
Case_TTGAGTGGTTTCGCTC-1	1.0466865	1.539839	0	False
Case_TTGATGGCAAGCGCAA-1	3.6612706	-3.6698987	1	False
Case_TTGCCTGTCGGTGAAG-1	10.830992	-8.124463	1	False
Case_TTGCGTCCAAATGGCG-1	-2.7887309	-0.8467474	0	False
Case_TTGCGTCCAACGGCCT-1	8.758049	-11.133446	1	False
Case_TTGGATGCACGATTCA-1	-8.494725	-8.053587	0	False
Case_TTGGGCGTCCATAGAC-1	-1.62222	0.34654567	0	False
Case_TTGGTTTAGGACTTCT-1	4.7679687	-8.198343	1	False
Case_TTGGTTTCACTGGACC-1	-10.211799	3.3122056	0	False
Case_TTGTGGAGTCGAAGCA-1	-9.073223	11.389021	0	False
Case_TTGTGGAGTTCTTGCC-1	-5.0153236	7.739735	0	False
Case_TTGTTCAAGCAATAGT-1	-12.153973	9.247762	0	False
Case_TTGTTCATCACACCGG-1	4.0177054	-0.43438405	1	False
Case_TTGTTGTTCAGCTTGA-1	8.42184	4.680234	1	False
Case_TTTACCACAGTCGTTA-1	15.2338505	-0.25440457	1	False
Case_TTTACCACATGACGGA-1	11.256932	-8.610754	1	False
Case_TTTAGTCCAAAGCTCT-1	-2.5878081	-3.0913372	0	False
Case_TTTAGTCCATCGATGT-1	-16.3863	1.4011803	0	False
Case_TTTCGATAGATCCGAG-1	13.082425	-12.091818	1	False
Case_TTTGTTGTCTTTCAGT-1	-8.342478	1.960082	0	False
