# Supplementary material for: Natural killer cell subpopulations in the peripheral blood of single ventricle/hypoplastic left heart syndrome patients via single-cell RNA sequencing
Source: Exp Biol Med (Maywood). 2025 Aug 14;250:10524. doi: 10.3389/ebm.2025.10524 (PMC12390855; doi:10.3389/ebm.2025.10524)
Supplement: Supplementary file 3 [file DataSheet1.zip › co1NK_cluster_outliers.csv]

	x	y	cluster	outlier
Control_AAACCCACAGGTTCCG-1	3.057022	3.027325	0	False
Control_AAACCCAGTATTTCCT-1	10.929179	7.926236	0	False
Control_AAACGAAAGCAACAGC-1	-2.0155241	13.805078	0	False
Control_AAACGAAAGCACTCCG-1	6.7819047	17.325552	0	False
Control_AAACGAAGTACTGCGC-1	8.23721	-21.047941	1	False
Control_AAACGAAGTGTTCGAT-1	-19.118492	15.870115	0	False
Control_AAACGAAGTTATTCCT-1	10.780092	4.984384	0	False
Control_AAACGCTAGGGAGTTC-1	-1.8561302	-1.5264548	1	False
Control_AAACGCTAGTAGACCG-1	-6.1393013	26.020369	0	False
Control_AAACGCTCAAACTGCT-1	4.184477	-24.113943	1	False
Control_AAAGAACAGGGCCCTT-1	0.58199006	-22.419882	1	False
Control_AAAGAACCACAGAAGC-1	9.90773	-10.997634	1	False
Control_AAAGAACCACTCGATA-1	1.1417172	-8.776147	1	False
Control_AAAGAACCAGACCATT-1	-17.823	20.368692	0	False
Control_AAAGAACGTCAAGCCC-1	-4.284186	-11.439849	1	False
Control_AAAGAACTCCCAGTGG-1	-3.3260696	29.742882	0	False
Control_AAAGAACTCTACGCGG-1	0.15700676	1.4339774	0	False
Control_AAAGAACTCTGCAGCG-1	-0.78823745	7.923831	0	False
Control_AAAGGATAGAAATTCG-1	6.531463	18.108543	0	False
Control_AAAGGATAGAGGCGGA-1	-16.13431	32.323383	0	False
Control_AAAGGATGTCGACTGC-1	2.8730543	18.585207	0	False
Control_AAAGGATTCCACACCT-1	-0.56183314	-26.416267	1	False
Control_AAAGGGCTCACCCTCA-1	3.8023582	21.251171	0	False
Control_AAAGGGCTCGCCTCTA-1	5.4494905	15.661142	0	False
Control_AAAGGGCTCGTCAACA-1	3.403654	17.690933	0	False
Control_AAAGGTAAGTAATCCC-1	6.9400454	-23.014437	1	False
Control_AAAGGTATCCATAGGT-1	-7.4479375	32.972057	0	False
Control_AAAGTCCGTATGAAGT-1	-0.28089133	-22.286247	1	False
Control_AAAGTCCGTCGTCATA-1	-15.92	32.43432	0	False
Control_AAAGTCCGTGACTGAG-1	8.599196	14.405508	0	False
Control_AAAGTCCTCATACAGC-1	5.3903885	1.0499163	0	False
Control_AAAGTGACATGGACAG-1	-17.84315	23.97581	0	False
Control_AAATGGACAACTGTGT-1	3.041961	-6.633186	1	False
Control_AAATGGACAGAACGCA-1	3.778186	10.683332	0	False
Control_AAATGGAGTTGATCGT-1	0.6934313	-1.7061468	1	False
Control_AAATGGATCTCGCTTG-1	5.8196616	20.078537	0	False
Control_AACAAAGCATGTGTCA-1	2.2117236	-14.62447	1	False
Control_AACAACCAGCTCGTGC-1	0.39642838	-29.547016	1	False
Control_AACAACCAGCTGCGAA-1	0.18682079	-14.090277	1	False
Control_AACAACCAGTGAGGCT-1	0.08843418	19.972702	0	False
Control_AACAACCCATACTGAC-1	5.706701	-26.699753	1	False
Control_AACAACCGTTACCGTA-1	-7.464975	-19.365175	1	False
Control_AACAACCGTTTGGCTA-1	-4.1315618	-12.754967	1	False
Control_AACAACCTCTGGCCAG-1	7.855696	-1.9163647	1	False
Control_AACAAGAAGCAAACAT-1	-3.1915827	-25.57262	1	False
Control_AACAAGACAATTCACG-1	5.352009	3.2067552	0	False
Control_AACAAGACATACAGCT-1	2.367373	-11.363961	1	False
Control_AACAAGAGTGCATTTG-1	-7.756121	30.123064	0	False
Control_AACAAGATCTAAGAAG-1	-0.21426475	-9.063319	1	False
Control_AACAAGATCTAGTACG-1	-8.942127	-30.440958	1	False
Control_AACACACCAAATGCTC-1	2.3106353	-10.944333	1	False
Control_AACACACCAGTATACC-1	-1.0934101	0.494575	0	False
Control_AACACACCATCCAACA-1	-5.3662977	-25.169182	1	False
Control_AACACACTCCGACAGC-1	3.0405767	-33.465393	1	False
Control_AACACACTCCGCAGTG-1	1.9412106	-11.495173	1	False
Control_AACAGGGAGCAGGTCA-1	5.939524	0.9614292	0	False
Control_AACAGGGCACCGGTCA-1	-3.0200436	-17.485777	1	False
Control_AACAGGGCACCTGATA-1	-2.2081964	-37.189205	1	False
Control_AACAGGGTCCCGTTGT-1	0.94525826	19.89078	0	False
Control_AACCAACCAGGACATG-1	-13.097144	33.767845	0	False
Control_AACCAACTCTCTGAGA-1	4.413365	-20.671246	1	False
Control_AACCACAAGTTCCATG-1	2.8385239	-7.851035	1	False
Control_AACCACACAGCGTGCT-1	7.7976274	-12.990367	1	False
Control_AACCACACATTGACAC-1	4.892398	-8.885354	1	False
Control_AACCACAGTAGGCTCC-1	8.288354	2.4350362	0	False
Control_AACCATGAGATGGCGT-1	-6.1507373	30.203608	0	False
Control_AACCATGAGTTATGGA-1	3.1328893	-25.046387	1	False
Control_AACCATGCACAAGGTG-1	8.54038	2.7365294	0	False
Control_AACCATGGTTATTCCT-1	3.4389057	19.923277	0	False
Control_AACCATGTCAAACCTG-1	4.764443	-5.31409	1	False
Control_AACCATGTCGGCCAAC-1	-4.3224387	28.389671	0	False
Control_AACCATGTCTACGGGC-1	-1.1883601	-31.22328	1	False
Control_AACCCAACACAATGTC-1	2.072648	-17.226946	1	False
Control_AACCCAATCAAGCTTG-1	6.4819517	0.30750045	0	False
Control_AACCTGAAGGTAAGGA-1	2.995732	-4.2233086	1	False
Control_AACCTTTAGGCATCAG-1	4.2956166	4.6340313	0	False
Control_AACCTTTAGGCGTTAG-1	5.70257	1.9222023	0	False
Control_AACCTTTCAGATCCAT-1	-1.2421705	24.086077	0	False
Control_AACCTTTCATCTAACG-1	2.0873425	-38.583694	1	False
Control_AACGAAACAGGCTATT-1	2.1360874	17.940134	0	False
Control_AACGAAAGTCAGACTT-1	-10.147984	32.431858	0	False
Control_AACGAAAGTCTCTCAC-1	6.328905	-9.209044	1	False
Control_AACGAAAGTCTTACTT-1	9.340922	-7.0006266	1	False
Control_AACGAAATCACCTGGG-1	1.036264	-30.949589	1	False
Control_AACGAAATCCCGAGAC-1	-2.2845435	-18.763441	1	False
Control_AACGGGACACACGCCA-1	-3.8026643	29.99105	0	False
Control_AACTTCTAGGGTTAGC-1	3.7085993	-5.3043833	1	False
Control_AACTTCTCAGCAATTC-1	-0.106437646	-19.049244	1	False
Control_AACTTCTCAGTCACGC-1	5.4468827	21.323195	0	False
Control_AACTTCTGTGGTCTAT-1	-5.047564	-16.696323	1	False
Control_AACTTCTGTTTATGCG-1	8.853308	-8.8932295	1	False
Control_AAGAACACAACCACGC-1	-7.268439	-26.312778	1	False
Control_AAGAACACAGGTCAGA-1	-3.6731987	-8.303598	1	False
Control_AAGAACATCGATACAC-1	5.300546	-0.10399395	0	False
Control_AAGACAAAGAGCCATG-1	-17.308191	17.130913	0	False
Control_AAGACAACATAGAAAC-1	0.13386756	23.034077	0	False
Control_AAGACAAGTCCCGGTA-1	2.3154263	10.829576	0	False
Control_AAGACAATCCAAGCTA-1	3.5117388	5.550352	0	False
Control_AAGACTCAGCTTGTGT-1	-2.0088916	15.644818	0	False
Control_AAGACTCCAACCTATG-1	-5.292356	29.69154	0	False
Control_AAGATAGAGACTAAGT-1	5.8022404	6.158594	0	False
Control_AAGATAGCAAAGCTCT-1	-12.107235	32.506397	0	False
Control_AAGATAGCACGCCACA-1	8.475693	-20.586811	1	False
Control_AAGATAGCAGGAATCG-1	-0.51503694	-21.228956	1	False
Control_AAGATAGGTGCTATTG-1	5.8158956	11.66328	0	False
Control_AAGCATCAGTCAGGGT-1	8.165884	10.8775015	0	False
Control_AAGCATCCAAGCTGTT-1	3.3996897	-3.6036484	1	False
Control_AAGCCATAGAACAGGA-1	5.8219767	-0.5106818	1	False
Control_AAGCCATCATGAGATA-1	11.320822	-10.73428	1	False
Control_AAGCCATGTTCATCGA-1	2.3786216	8.844316	0	False
Control_AAGCGAGCAGCTAACT-1	-16.80383	19.363594	0	False
Control_AAGCGAGGTAGCTAAA-1	0.8960888	20.56016	0	False
Control_AAGCGAGGTTAGAGAT-1	6.1908946	19.443363	0	False
Control_AAGCGAGGTTCAAGTC-1	8.897536	4.0660877	0	False
Control_AAGCGAGTCAACGCTA-1	-1.0992495	31.652988	0	False
Control_AAGCGTTCAGATACTC-1	1.9110153	-7.6573586	1	False
Control_AAGCGTTTCACTACGA-1	4.86538	-31.0552	1	False
Control_AAGGAATAGTAAGACT-1	2.8686543	-4.4675565	1	False
Control_AAGGAATCAGCCTACG-1	-2.241732	4.9928846	0	False
Control_AAGGAATTCCGATAGT-1	-0.1446364	-24.779943	1	False
Control_AAGGTAATCACTGTCC-1	-1.4710151	-35.92118	1	False
Control_AAGGTAATCCCGAGAC-1	1.1531116	-1.2380255	1	False
Control_AAGGTAATCGGTCGAC-1	-4.126766	21.339035	0	False
Control_AAGTACCCAGGACGAT-1	0.6632043	-19.165243	1	False
Control_AAGTACCGTGGGTCAA-1	5.186697	15.084313	0	False
Control_AAGTACCTCGACCATA-1	-2.5873373	-20.390701	1	False
Control_AAGTGAAAGCGAGTCA-1	-15.371371	24.555012	0	False
Control_AAGTGAACACCGTCGA-1	-4.9038124	-26.808285	1	False
Control_AAGTGAACAGGAATCG-1	-5.97466	30.983913	0	False
Control_AAGTGAAGTGAACTAA-1	6.7627373	2.7409608	0	False
Control_AAGTGAAGTGGTCCCA-1	-8.854551	-30.459665	1	False
Control_AAGTGAATCTATCGCC-1	6.1883903	8.284806	0	False
Control_AAGTTCGAGAGTCTTC-1	0.0529964	7.35547	0	False
Control_AAGTTCGAGTATGAAC-1	-1.533238	-1.0117991	1	False
Control_AAGTTCGTCGCAAGAG-1	-0.08287703	20.837515	0	False
Control_AAGTTCGTCTTCCCAG-1	-4.86491	-7.0831857	1	False
Control_AATAGAGCATTGTACG-1	2.5791204	-8.392941	1	False
Control_AATAGAGGTGGTCAAG-1	-6.81797	32.34628	0	False
Control_AATAGAGGTTCCGCAG-1	-4.3104134	-31.683872	1	False
Control_AATCACGAGGCTCAAG-1	8.54649	5.1585565	0	False
Control_AATCACGAGGTCACTT-1	-4.42508	-4.6311197	1	False
Control_AATCACGCAAAGGGCT-1	-0.4141611	24.073961	0	False
Control_AATCACGCAGATCATC-1	0.3358631	0.57172894	0	False
Control_AATCACGGTCAACCTA-1	10.733933	15.310198	0	False
Control_AATCACGGTTGGACCC-1	-1.336141	-19.985836	1	False
Control_AATCGACAGCTGTTCA-1	-0.14781782	-37.643227	1	False
Control_AATCGACCATGCAGGA-1	-0.5433119	-20.91866	1	False
Control_AATCGACCATTGACCA-1	-2.8347147	27.6055	0	False
Control_AATCGACTCTGGTTGA-1	3.8540757	22.58658	0	False
Control_AATCGTGGTTAAGACA-1	-1.8845444	-18.644243	1	False
Control_AATCGTGTCCTGTTGC-1	-13.353351	32.597908	0	False
Control_AATGAAGAGCCTCCAG-1	0.05873066	-17.79005	1	False
Control_AATGAAGAGCTGTTCA-1	4.2027264	-12.909331	1	False
Control_AATGAAGCATCGCTCT-1	4.8302407	5.3887877	0	False
Control_AATGAAGCATCTTAGG-1	0.61164075	-11.524267	1	False
Control_AATGAAGGTATTGACC-1	4.940746	2.3699517	0	False
Control_AATGAAGGTCTCCTGT-1	-19.332703	30.275032	0	True
Control_AATGACCAGTATCCTG-1	6.1776366	-26.06122	1	False
Control_AATGCCAAGTTCACTG-1	-16.710463	19.262695	0	False
Control_AATGGAAGTACAGTTC-1	-2.3188114	23.877232	0	False
Control_AATGGAATCCGTAGTA-1	2.6343815	-6.7506056	1	False
Control_AATGGCTGTCGGATTT-1	1.9328977	0.45448264	0	False
Control_AATGGCTTCAGTCACA-1	-1.9349532	-20.668055	1	False
Control_AATTCCTAGCGATTCT-1	4.9825106	-4.91806	1	False
Control_AATTCCTTCAAGGACG-1	6.4664445	19.206924	0	False
Control_AATTTCCAGTATCCTG-1	3.4730372	-25.71242	1	False
Control_ACAAAGAAGAGAGCCT-1	0.32138488	13.190247	0	False
Control_ACAAAGACAATGTCTG-1	-18.959402	19.651674	0	False
Control_ACAAAGATCTCGGCTT-1	-0.66068053	18.144619	0	False
Control_ACAACCAAGCCTCACG-1	7.6432943	16.838064	0	False
Control_ACAACCAGTCGAGCAA-1	-5.180673	-29.759235	1	False
Control_ACAACCATCCTTACCG-1	8.3787985	-0.6149819	1	False
Control_ACAAGCTCACCTGCTT-1	3.2990704	-26.678583	1	False
Control_ACAAGCTCAGCCCACA-1	3.1585572	-20.149315	1	False
Control_ACAAGCTTCACCATCC-1	3.3576908	-27.780745	1	False
Control_ACACAGTCAATCTAGC-1	4.044216	23.100203	0	False
Control_ACACAGTGTTAAGACA-1	8.819046	-1.9892418	1	False
Control_ACACCAAAGAAGCCAC-1	0.046011467	-38.47483	1	False
Control_ACACCAAGTGTCCAAT-1	-3.065074	22.833082	0	False
Control_ACACCAATCAACGCTA-1	-4.065957	-25.415953	1	False
Control_ACACCAATCTGTGCAA-1	-0.6469113	-35.961246	1	False
Control_ACACGCGCAAGCGAGT-1	-1.2003274	-5.093473	1	False
Control_ACACGCGCACTTCATT-1	-16.658707	24.440233	0	False
Control_ACACTGAAGATGAATC-1	1.4475302	-11.991246	1	False
Control_ACACTGACAACATCGT-1	4.7696037	20.98342	0	False
Control_ACACTGACAATGTCAC-1	8.289099	21.583353	0	False
Control_ACACTGACATCTGCGG-1	12.418397	-4.2694335	1	False
Control_ACAGAAAAGCGTCAAG-1	-3.61556	-28.79744	1	False
Control_ACAGAAACAATGGCAG-1	-4.737287	-12.570913	1	False
Control_ACAGAAACACTTGAAC-1	5.344106	21.815762	0	False
Control_ACAGAAAGTACCTATG-1	-7.3142633	5.9444423	0	False
Control_ACAGAAAGTAGCTTGT-1	-2.5147913	-1.1750422	1	False
Control_ACAGAAAGTGGCAACA-1	1.7133622	-8.448162	1	False
Control_ACAGCCGCAAGTCCCG-1	10.030826	-0.6265072	1	False
Control_ACAGCCGGTAGGATAT-1	7.029303	-22.945406	1	False
Control_ACAGGGACAAAGGGCT-1	2.787876	-19.986109	1	False
Control_ACAGGGATCAAGTCTG-1	-5.4769993	27.9962	0	False
Control_ACAGGGATCATCACAG-1	-13.767707	32.489338	0	False
Control_ACAGGGATCCTCTTTC-1	0.5883548	-7.5749807	1	False
Control_ACATCCCAGCAGGGAG-1	0.6418868	-12.347208	1	False
Control_ACATCCCAGTTACGGG-1	-2.996012	-3.0810142	1	False
Control_ACATCCCCACTACTTT-1	-4.6880827	-17.407452	1	False
Control_ACATCCCTCATTTCCA-1	-0.50283813	15.694877	0	False
Control_ACATCGACAATAGTAG-1	-1.1451315	-10.231967	1	False
Control_ACATCGACAATGGCCC-1	1.2833681	15.827642	0	False
Control_ACATCGAGTGGGTTGA-1	8.601127	-19.637217	1	False
Control_ACATCGATCACTGATG-1	0.7396906	-0.24665985	0	False
Control_ACATGCAAGCCGTTGC-1	11.973179	20.244545	0	False
Control_ACATGCAAGGTGGGTT-1	-3.3914518	-23.955557	1	False
Control_ACATGCAGTTACGGAG-1	-9.628538	30.139969	0	False
Control_ACATTTCAGCACGATG-1	9.050861	3.5256639	0	False
Control_ACATTTCAGCCACCGT-1	-4.30181	-16.86717	1	False
Control_ACATTTCGTATAATGG-1	1.3018996	-38.774887	1	False
Control_ACATTTCGTTCTTAGG-1	-4.8668065	0.05010926	0	False
Control_ACATTTCTCGTCCATC-1	2.0577743	21.98904	0	False
Control_ACCAAACAGGAAAGTG-1	-15.677961	32.624203	0	False
Control_ACCAAACAGTGCAGCA-1	-10.75131	33.837303	0	False
Control_ACCAAACCAAGAAATC-1	-1.1420296	-28.693392	1	False
Control_ACCAAACCAGGTCTCG-1	-4.8881097	-11.698927	1	False
Control_ACCAAACGTGGGTATG-1	2.026664	24.725435	0	False
Control_ACCAACAAGATACGAT-1	9.068938	0.21455732	0	False
Control_ACCAACACATCGGTTA-1	4.0901833	2.8179648	0	False
Control_ACCAACAGTGTTATCG-1	4.5162697	16.838093	0	False
Control_ACCAACATCACTGGTA-1	7.254777	-10.321351	1	False
Control_ACCACAAGTTAGGGAC-1	-4.322166	-20.516182	1	False
Control_ACCACAATCGCGAAGA-1	0.6002681	-32.78812	1	False
Control_ACCATTTTCACGGGCT-1	4.724078	-4.321539	1	False
Control_ACCCAAAAGAGTCTGG-1	-1.006575	23.851065	0	False
Control_ACCCAAAAGCAGCGAT-1	0.19740722	19.052164	0	False
Control_ACCCAAAGTCGAATTC-1	-5.322769	29.447636	0	False
Control_ACCCAAATCTCCAATT-1	1.8900375	-27.98008	1	False
Control_ACCCTCAAGGTCCCGT-1	-0.61045474	-29.79375	1	False
Control_ACCCTCATCCGTGTCT-1	0.8192781	-26.016142	1	False
Control_ACCCTTGAGCGATCGA-1	0.5187211	-2.9749284	1	False
Control_ACCCTTGCAGGCTATT-1	-6.1396213	-24.94073	1	False
Control_ACCCTTGCAGTGGGTA-1	4.674621	21.924036	0	False
Control_ACCCTTGGTCACGCTG-1	-0.95424515	-0.62466204	1	False
Control_ACCCTTGGTCTCGCGA-1	0.5734198	-1.0402784	1	False
Control_ACCCTTGGTGTGTTTG-1	-18.545834	29.412882	0	False
Control_ACCCTTGTCAGTCCGG-1	-0.5199415	26.32389	0	False
Control_ACCGTTCAGAAATGGG-1	2.3367827	-12.361287	1	False
Control_ACCGTTCAGTGGTTGG-1	-18.717306	29.227718	0	False
Control_ACCGTTCCAAGCGATG-1	7.052645	17.436487	0	False
Control_ACCGTTCCATCACAGT-1	7.088159	-9.942981	1	False
Control_ACCGTTCTCAGCGCGT-1	1.9531978	20.871195	0	False
Control_ACCTACCAGAGTCGAC-1	-2.6390803	12.435936	0	False
Control_ACCTACCCAAAGCTAA-1	7.5651517	-1.10764	1	False
Control_ACCTACCCACTCTGCT-1	5.658863	7.031465	0	False
Control_ACCTACCGTGCCGGTT-1	-6.2792377	-16.65565	1	False
Control_ACCTGAAAGCTACGTT-1	1.2008317	-35.33001	1	False
Control_ACCTGAACAGCTGTGC-1	4.2542925	-3.8148522	1	False
Control_ACCTGTCAGCGAAACC-1	-4.4603505	-17.140848	1	False
Control_ACCTGTCAGGCCGCTT-1	6.9774623	0.50958574	0	False
Control_ACCTGTCCATCGTGCG-1	12.907475	8.633979	0	False
Control_ACCTGTCGTGGGCTCT-1	-4.0363493	27.732727	0	False
Control_ACGATCAAGGTAAACT-1	-19.089252	30.010057	0	True
Control_ACGATCACAACCGATT-1	5.4725814	17.75448	0	False
Control_ACGATCACACATACGT-1	-1.6390123	19.026194	0	False
Control_ACGATCAGTGACCGTC-1	1.6943548	-19.767921	1	False
Control_ACGATCATCAAGTAAG-1	0.9722961	-9.497037	1	False
Control_ACGATCATCAGCGTCG-1	0.2819105	-20.922949	1	False
Control_ACGATCATCTAACGCA-1	6.035661	-2.364815	1	False
Control_ACGATGTAGGTCTACT-1	-1.2557439	-22.067232	1	False
Control_ACGATGTAGTAGTCAA-1	6.691683	-6.5269756	1	False
Control_ACGATGTAGTCACAGG-1	0.4478737	-22.6736	1	False
Control_ACGATGTCAATCGCGC-1	1.0024871	19.113096	0	False
Control_ACGATGTCACGTTGGC-1	-13.754167	1.1632185	0	False
Control_ACGATGTCATAGCTGT-1	1.5541803	-33.86007	1	False
Control_ACGATGTGTTTCAGAC-1	-0.42915726	-22.993013	1	False
Control_ACGATGTTCCGCACTT-1	1.2732301	-21.260773	1	False
Control_ACGCACGAGTATAGAC-1	-7.1744175	29.44581	0	False
Control_ACGCACGCAGAGGAAA-1	-3.7674186	26.76347	0	False
Control_ACGCACGGTACAAGTA-1	11.617248	11.859028	0	False
Control_ACGCACGGTTTCGCTC-1	6.007351	-27.490005	1	False
Control_ACGGAAGAGAACGCGT-1	0.1204392	31.621735	0	False
Control_ACGGAAGCATCAACCA-1	7.232512	1.3065275	0	False
Control_ACGGAAGTCAGTGTCA-1	6.4622693	7.68651	0	False
Control_ACGGGTCAGCGAGTAC-1	10.349309	11.117162	0	False
Control_ACGGGTCAGGCCCGTT-1	-3.7274394	-7.8210883	1	False
Control_ACGGGTCCAATCGCAT-1	-9.888802	31.507463	0	False
Control_ACGGGTCGTAGTGTGG-1	7.300461	12.494053	0	False
Control_ACGGGTCGTGGTAATA-1	-3.4719265	8.278604	0	False
Control_ACGGTCGAGCTTTCTT-1	5.235877	20.309864	0	False
Control_ACGGTCGTCCTCACGT-1	-0.98068404	28.892597	0	False
Control_ACGGTCGTCGTGAGAG-1	-0.19184175	20.108236	0	False
Control_ACGGTTAAGCTCTGTA-1	5.046765	11.678776	0	False
Control_ACGGTTAGTGTGGACA-1	4.548949	-0.8611174	1	False
Control_ACGTAACAGTGCCGAA-1	-18.526726	20.373081	0	False
Control_ACGTAACCATGCTGCG-1	0.1201116	-29.91185	1	False
Control_ACGTAACGTATTTCTC-1	-8.354517	32.664825	0	False
Control_ACGTAACGTCGTATGT-1	2.869762	2.648685	0	False
Control_ACGTAACTCCGTGGCA-1	8.562907	9.632867	0	False
Control_ACGTACACAATTCTCT-1	7.8190646	-13.062284	1	False
Control_ACGTAGTAGTTTAGGA-1	-14.378045	32.219696	0	False
Control_ACGTAGTGTGCAGTGA-1	1.503854	17.867369	0	False
Control_ACGTCCTAGGAATCGC-1	6.6073194	9.2951765	0	False
Control_ACGTCCTGTGCTAGCC-1	1.2660767	-37.51695	1	False
Control_ACGTCCTGTGTATCCA-1	5.202831	18.296337	0	False
Control_ACGTCCTGTTAGAGTA-1	1.301487	-21.335613	1	False
Control_ACGTCCTTCCATTTGT-1	8.219041	-8.082728	1	False
Control_ACGTTCCGTGTATCCA-1	-10.820627	30.84965	0	False
Control_ACTACGAAGCTGAAAT-1	-19.146517	15.337889	0	False
Control_ACTACGACAAGATTGA-1	3.0407116	0.05411421	0	False
Control_ACTACGATCTTCTTCC-1	-2.5529282	-33.238735	1	False
Control_ACTATCTCACAGTCGC-1	8.919887	1.7182919	0	False
Control_ACTATCTCAGTCGCAC-1	-13.723248	31.840311	0	False
Control_ACTATCTGTGACAGCA-1	0.46273872	-33.379055	1	False
Control_ACTATCTTCACCATAG-1	-0.4525831	-23.711576	1	False
Control_ACTATCTTCCCGAATA-1	-3.5525932	-20.535837	1	False
Control_ACTATCTTCGAGTCCG-1	9.445933	13.775768	0	False
Control_ACTATGGAGACTCAAA-1	4.1928697	-5.0157824	1	False
Control_ACTATGGCAAGTATCC-1	-0.09662367	-33.807365	1	False
Control_ACTATGGGTTATGACC-1	-8.457279	32.684658	0	False
Control_ACTATTCAGTATGAAC-1	12.217238	8.874679	0	False
Control_ACTATTCTCTGTCGTC-1	-2.0790913	-29.982037	1	False
Control_ACTCCCACAAGACAAT-1	1.9993116	9.31419	0	False
Control_ACTCCCAGTCCATCTC-1	-1.1953378	-26.92232	1	False
Control_ACTCCCAGTGCTTATG-1	-0.68071216	-39.288704	1	False
Control_ACTCCCATCTAGTGTG-1	5.749703	10.460454	0	False
Control_ACTCTCGAGGCGCTCT-1	3.8280988	18.134731	0	False
Control_ACTCTCGCAACGATTC-1	2.367304	-12.451718	1	False
Control_ACTCTCGCACAAGTTC-1	2.2060788	-13.046689	1	False
Control_ACTCTCGCATCGATCA-1	1.0939217	10.421944	0	False
Control_ACTCTCGTCGTGGACC-1	9.18953	-18.752329	1	False
Control_ACTGATGAGAACTTCC-1	8.160832	24.581842	0	False
Control_ACTGATGAGCTGAGTG-1	2.0125954	25.1181	0	False
Control_ACTGATGGTGATACCT-1	-5.698036	24.133505	0	False
Control_ACTGCAACACAGACGA-1	-15.340074	16.570995	0	False
Control_ACTGTCCGTAGCCCTG-1	4.6662745	-0.23281117	0	False
Control_ACTGTGACAACCACGC-1	9.015603	5.1171	0	False
Control_ACTGTGACAGCAATTC-1	-0.43685654	21.234188	0	False
Control_ACTGTGACATCGAACT-1	8.430265	0.39920112	0	False
Control_ACTGTGAGTGCCTGCA-1	-2.7604973	-27.608065	1	False
Control_ACTGTGAGTTGTGTTG-1	5.262043	-11.867971	1	False
Control_ACTTAGGCACTGCGTG-1	-6.33714	-25.455572	1	False
Control_ACTTAGGCAGTTCTAG-1	-12.101238	32.16898	0	False
Control_ACTTAGGGTCAGGAGT-1	4.1938	4.4469004	0	False
Control_ACTTAGGGTTAAACAG-1	4.5539246	21.351896	0	False
Control_ACTTATCAGCGACTGA-1	-4.19106	-25.480806	1	False
Control_ACTTATCCACCTCTGT-1	4.6771507	-11.028573	1	False
Control_ACTTATCCACTGGCCA-1	0.44332173	-12.895046	1	False
Control_ACTTATCGTATTAAGG-1	-1.3589009	-34.790604	1	False
Control_ACTTATCGTCACTCGG-1	-1.8426524	14.066959	0	False
Control_ACTTCCGAGTGTACAA-1	2.3742886	-18.409765	1	False
Control_ACTTCCGTCTTAGGAC-1	4.2508225	8.577877	0	False
Control_ACTTCGCCAAGATCCT-1	5.645923	-10.702255	1	False
Control_ACTTCGCGTATGCTAC-1	-8.789969	30.927317	0	False
Control_ACTTCGCGTTCTCTAT-1	5.5598383	3.9914117	0	False
Control_ACTTTCAAGACAGCGT-1	1.7510619	23.394598	0	False
Control_ACTTTCAAGCATGCAG-1	5.609813	-21.445677	1	False
Control_ACTTTCACAGCTGTCG-1	-4.4534116	-22.538097	1	False
Control_ACTTTCAGTGACAACG-1	-4.8033934	27.486835	0	False
Control_ACTTTCAGTGGCTTGC-1	5.0442357	19.657982	0	False
Control_ACTTTGTAGTAGCCAG-1	3.3356388	-0.76648206	1	False
Control_AGAAATGAGGCTATCT-1	2.5381691	26.36471	0	False
Control_AGAAATGCAGGTATGG-1	-3.4225829	-13.030242	1	False
Control_AGAAATGGTTCTGACA-1	-3.0254874	-31.36537	1	False
Control_AGAAATGTCCAACACA-1	2.3070695	14.577385	0	False
Control_AGAAATGTCTACACTT-1	-2.0601275	14.620486	0	False
Control_AGAAATGTCTATCGGA-1	6.641606	2.2685964	0	False
Control_AGAAATGTCTGAGAGG-1	-0.13221163	-32.657795	1	False
Control_AGAACAAAGAATAACC-1	6.537956	6.031149	0	False
Control_AGAACAACAACCGATT-1	-3.5648067	-10.0124235	1	False
Control_AGAACAACAGGATGAC-1	-0.24571131	-31.490324	1	False
Control_AGAACAACATCGAACT-1	4.5561223	17.771408	0	False
Control_AGAACAACATCTAACG-1	3.5963745	2.8597758	0	False
Control_AGAACAACATGTACGT-1	8.525765	1.989183	0	False
Control_AGAACAACATTGTGCA-1	9.777398	9.161321	0	False
Control_AGAACCTAGGACGGAG-1	4.994116	14.548486	0	False
Control_AGAACCTCAACTCATG-1	-9.512331	-15.56255	1	False
Control_AGAACCTCAGTGGCTC-1	7.7923803	7.0060935	0	False
Control_AGAAGCGCAAGACGAC-1	2.4400754	24.617765	0	False
Control_AGAAGCGGTGCAATGG-1	-0.0025546788	29.680197	0	False
Control_AGAAGTAAGATCGCCC-1	-1.778595	-29.202314	1	False
Control_AGAAGTAAGTGTTGTC-1	-4.148097	25.283405	0	False
Control_AGAAGTACAACATCGT-1	-1.585265	-34.293262	1	False
Control_AGAAGTAGTACTGAGG-1	-8.280121	-26.040731	1	False
Control_AGAAGTAGTATGCGTT-1	3.0378864	11.6662245	0	False
Control_AGAAGTATCCGGACGT-1	6.3101707	-1.6209543	1	False
Control_AGACAAAAGATGCTTC-1	0.8429003	-15.312231	1	False
Control_AGACAAAGTTCAAAGA-1	8.899923	10.723807	0	False
Control_AGACAAATCGTGGGTC-1	9.41934	6.100966	0	False
Control_AGACACTAGGTCGACA-1	2.1331296	0.5217403	0	False
Control_AGACACTCAAGCTGCC-1	0.3121573	-1.1431518	1	False
Control_AGACACTCACTTCCTG-1	-0.6167507	-35.440254	1	False
Control_AGACACTCAGGTTTAC-1	1.9308461	-23.135132	1	False
Control_AGACACTGTATCATGC-1	-0.21770383	-15.39856	1	False
Control_AGACACTGTATCGATC-1	10.025413	16.379335	0	False
Control_AGACACTTCATTGGTG-1	-3.4873476	-20.169205	1	False
Control_AGACACTTCGTACCTC-1	-4.3945274	-33.930187	1	False
Control_AGACACTTCTGGTGCG-1	10.2311	12.611203	0	False
Control_AGACAGGTCAAGAATG-1	0.6450746	-37.476208	1	False
Control_AGACAGGTCATACGAC-1	0.6080279	4.265421	0	False
Control_AGACAGGTCTTAGCAG-1	-16.43205	24.794346	0	False
Control_AGACCATTCGTGAGAG-1	6.916185	4.0291834	0	False
Control_AGACCCGAGCCAAGCA-1	-0.73888373	22.202759	0	False
Control_AGACCCGTCAACTGAC-1	-5.5337553	29.330551	0	False
Control_AGACTCAAGTCATGAA-1	2.3785074	11.344896	0	False
Control_AGACTCACACAGCATT-1	-2.6954193	-33.89667	1	False
Control_AGACTCAGTCCACAGC-1	0.64158905	-31.609373	1	False
Control_AGACTCATCTTGAACG-1	-2.411483	27.693186	0	False
Control_AGAGAATAGTGATAGT-1	-2.5760016	-11.165907	1	False
Control_AGAGAATAGTTTGAGA-1	-2.4058154	-15.515086	1	False
Control_AGAGAATCATGGCTAT-1	3.3006346	3.751735	0	False
Control_AGAGAATGTTCGTAAC-1	4.390246	1.202081	0	False
Control_AGAGAATTCCGGGACT-1	-1.9807127	14.992591	0	False
Control_AGAGAATTCGAACGGA-1	-14.117278	31.595274	0	False
Control_AGAGAATTCGTTGCCT-1	-2.6939018	-31.382614	1	False
Control_AGAGAGCGTCTACAAC-1	1.5620327	-32.567673	1	False
Control_AGAGAGCGTTCTCCAC-1	-11.981666	30.784512	0	False
Control_AGAGAGCTCAAGTAAG-1	2.7509377	-11.289953	1	False
Control_AGAGAGCTCAGCTTCC-1	0.53070825	22.506342	0	False
Control_AGAGAGCTCAGGAACG-1	-16.394941	32.178925	0	False
Control_AGAGAGCTCTCCGTGT-1	-0.56342244	-37.798393	1	False
Control_AGAGCAGCACACGGAA-1	-2.583146	1.9256122	0	False
Control_AGAGCCCTCCACAGGC-1	7.8643622	-1.240176	1	False
Control_AGATAGAAGGATCATA-1	-2.9771385	-32.682674	1	False
Control_AGATAGACACGACAGA-1	-3.2435076	-24.877079	1	False
Control_AGATAGATCGTGTGGC-1	6.135969	-0.96222955	1	False
Control_AGATCCACACAGCATT-1	6.3197637	8.922704	0	False
Control_AGATCCACAGGCACTC-1	-5.0381174	-16.862446	1	False
Control_AGATCCACATACAGCT-1	0.040383615	16.250397	0	False
Control_AGATCCAGTGAATTAG-1	-7.118492	-27.378775	1	False
Control_AGATCCATCGTTAGAC-1	-7.457494	25.11086	0	False
Control_AGATCGTAGGAGATAG-1	-13.268068	32.021473	0	False
Control_AGATCGTCACGGAAGT-1	2.629405	20.483332	0	False
Control_AGATCGTCATCATCCC-1	10.139282	2.7468565	0	False
Control_AGATCGTTCTATCGCC-1	8.380958	18.481226	0	False
Control_AGATCGTTCTTACGTT-1	-8.800123	30.786327	0	False
Control_AGATGAAAGAAGCCTG-1	4.216286	5.344463	0	False
Control_AGATGAACATTGAGGG-1	-0.7879965	1.2859304	0	False
Control_AGATGAATCGAGTTGT-1	-1.5047851	7.04037	0	False
Control_AGATGCTGTCAACATC-1	-18.646414	28.244	0	False
Control_AGATGCTGTCATGGCC-1	5.472168	-3.1664433	1	False
Control_AGATGCTTCAGCTAGT-1	10.326802	8.692756	0	False
Control_AGCATCAAGGCACTAG-1	9.563997	11.9943	0	False
Control_AGCATCAAGTTCCTGA-1	1.2329026	-6.5996156	1	False
Control_AGCATCACAAGACTGG-1	9.46754	-11.7659	1	False
Control_AGCATCACAGAAGTTA-1	12.103915	1.8540363	0	False
Control_AGCATCAGTAGTGCGA-1	-8.238767	31.101765	0	False
Control_AGCCAATAGAAGGGAT-1	1.2795249	-33.668583	1	False
Control_AGCCAATCACCTGAAT-1	-0.85830605	-39.047367	1	False
Control_AGCCAATTCGTCAACA-1	-19.201727	15.570174	0	False
Control_AGCCAATTCTCACCCA-1	-4.8339148	-8.41711	1	False
Control_AGCCACGCATAGGTTC-1	-1.9975287	12.914256	0	False
Control_AGCCACGGTCAAGCCC-1	5.1203303	11.39954	0	False
Control_AGCCACGTCGAGATGG-1	2.3973374	19.324099	0	False
Control_AGCCACGTCTTAGCCC-1	-17.87349	19.152016	0	False
Control_AGCCAGCAGAAATGGG-1	-1.758423	-5.2998514	1	False
Control_AGCCAGCCAGCCCAGT-1	-0.9061216	-1.9663726	1	False
Control_AGCCAGCTCATCCTGC-1	-16.746094	23.51304	0	False
Control_AGCCAGCTCGTGACTA-1	7.4948545	15.4421015	0	False
Control_AGCGATTGTGTCCATA-1	12.608349	13.940672	0	False
Control_AGCGATTTCATGCCGG-1	6.86684	10.6394615	0	False
Control_AGCGCTGAGCCAAGTG-1	-16.897568	24.857792	0	False
Control_AGCGCTGCACGGATCC-1	5.9520626	9.512915	0	False
Control_AGCGCTGCACGTGTGC-1	-6.213182	28.574347	0	False
Control_AGCGCTGGTACATACC-1	-15.800335	32.995174	0	False
Control_AGCGCTGGTCACTAGT-1	-18.891083	29.82965	0	True
Control_AGCGCTGTCGGTGCAC-1	-1.6815199	28.214293	0	False
Control_AGCGCTGTCTAAGGAA-1	-2.7835715	29.562618	0	False
Control_AGCGTATAGAATTCAG-1	5.815362	14.645776	0	False
Control_AGCGTATGTTCGTAAC-1	1.2776847	-15.99572	1	False
Control_AGCGTATTCCCGTTGT-1	6.751053	-17.678535	1	False
Control_AGCTACATCACGGGCT-1	5.4265184	-20.482758	1	False
Control_AGCTCAAAGGCCACCT-1	-0.6589677	29.154476	0	False
Control_AGCTCAACACGGTAGA-1	1.0692685	-9.066271	1	False
Control_AGCTCAATCAGGAAAT-1	-4.477501	-28.371035	1	False
Control_AGCTCAATCTACCTTA-1	-4.3396254	-17.938448	1	False
Control_AGCTTCCCAAAGGTTA-1	0.9105826	-17.684666	1	False
Control_AGCTTCCGTGCCAAGA-1	0.21607274	2.1843503	0	False
Control_AGCTTCCTCAAACCCA-1	7.680649	9.613891	0	False
Control_AGCTTCCTCCGTACGG-1	-1.3048662	-17.463537	1	False
Control_AGGAAATCATGGGATG-1	6.375855	19.478184	0	False
Control_AGGAATAGTATCACCA-1	7.6464386	-3.785732	1	False
Control_AGGAATAGTCACAATC-1	-2.3285933	24.414564	0	False
Control_AGGAATATCAAACCCA-1	5.480759	-1.820224	1	False
Control_AGGAATATCGACACTA-1	1.865959	15.279693	0	False
Control_AGGAATATCTCCGAGG-1	10.728349	3.695091	0	False
Control_AGGACGAAGCAAGGAA-1	-16.893572	19.712498	0	False
Control_AGGACGAAGTTGGAAT-1	5.299005	-2.89377	1	False
Control_AGGACGACAGCCCACA-1	7.6674232	2.8174474	0	False
Control_AGGACGATCGATGGAG-1	-17.328148	24.08999	0	False
Control_AGGACTTAGAATCGAT-1	7.2993793	10.376627	0	False
Control_AGGACTTAGCCTTGAT-1	6.0686526	-20.19771	1	False
Control_AGGACTTCAAAGCACG-1	-3.5699391	-15.027967	1	False
Control_AGGACTTGTTTAGTCG-1	9.962147	6.672257	0	False
Control_AGGACTTTCTCCAATT-1	-0.5571449	23.399904	0	False
Control_AGGAGGTCAAGATGTA-1	-4.1094856	24.329363	0	False
Control_AGGAGGTGTCGGTACC-1	-1.4968164	-2.1788619	1	False
Control_AGGAGGTGTTTACACG-1	9.61429	11.304405	0	False
Control_AGGAGGTTCAATGCAC-1	-2.3794053	20.765047	0	False
Control_AGGAGGTTCAGGAGAC-1	-5.1589274	27.750872	0	False
Control_AGGATAAGTATGAAAC-1	3.7416306	-8.444791	1	False
Control_AGGATAATCGCTTTAT-1	10.183414	14.211733	0	False
Control_AGGATAATCTGGCTGG-1	5.71982	-21.072502	1	False
Control_AGGATCTCAGTTCACA-1	-5.1508603	-17.839376	1	False
Control_AGGATCTGTATGTCCA-1	3.43133	7.459297	0	False
Control_AGGATCTGTGACTGAG-1	-13.077484	31.843382	0	False
Control_AGGATCTTCTCGTCGT-1	-12.708328	30.996868	0	False
Control_AGGCATTCAAACTAAG-1	-6.3329744	27.948933	0	False
Control_AGGCATTCAGAACGCA-1	3.307942	21.962368	0	False
Control_AGGCATTCATAGCACT-1	-2.1220691	-34.255787	1	False
Control_AGGCATTTCGATGCAT-1	5.1459007	2.9600024	0	False
Control_AGGCCACAGGAGAGTA-1	4.5661826	-4.8433747	1	False
Control_AGGCCACCAACGCCCA-1	-4.6193433	-16.842731	1	False
Control_AGGCTGCAGGAATCGC-1	2.8161547	8.21697	0	False
Control_AGGCTGCGTCAGCTTA-1	-4.979655	26.422995	0	False
Control_AGGCTGCTCAATCTCT-1	-2.3729064	11.759889	0	False
Control_AGGGAGTAGAGTCACG-1	-1.3886107	-11.591373	1	False
Control_AGGGAGTTCCAACTGA-1	-2.3721542	-18.671234	1	False
Control_AGGGAGTTCTAGTGAC-1	-6.4538774	-25.807669	1	False
Control_AGGGCCTGTCACAGAG-1	5.296207	14.153732	0	False
Control_AGGGCCTTCAGCGTCG-1	0.8876045	6.274876	0	False
Control_AGGGCTCAGGTATTGA-1	3.8238835	6.470796	0	False
Control_AGGGCTCAGTCTGGAG-1	1.1720788	-10.588226	1	False
Control_AGGGCTCTCATAGGCT-1	0.8392261	-16.15738	1	False
Control_AGGGTCCAGAGTCAGC-1	4.024519	-25.105244	1	False
Control_AGGGTCCAGCCGTTAT-1	0.4212571	17.024378	0	False
Control_AGGGTCCAGGAATTAC-1	3.9224694	-6.384855	1	False
Control_AGGGTCCGTACTGACT-1	-0.9938785	-31.766077	1	False
Control_AGGGTCCGTGATACTC-1	-3.279867	-21.98113	1	False
Control_AGGGTCCTCATGGGAG-1	2.157393	-5.474829	1	False
Control_AGGGTGAAGATCCCAT-1	0.9435129	-0.46971577	1	False
Control_AGGGTGACAAGTGGGT-1	-7.3839784	29.317608	0	False
Control_AGGGTGACAATAGGGC-1	4.5266166	19.588844	0	False
Control_AGGGTGAGTCTGATAC-1	-0.811061	-33.403328	1	False
Control_AGGGTTTAGTGCGTCC-1	11.173377	17.005463	0	False
Control_AGGGTTTCACCCATAA-1	-2.790032	-15.174445	1	False
Control_AGGGTTTCAGGCACTC-1	-2.5638747	-29.103876	1	False
Control_AGGGTTTGTGTTGACT-1	5.1594524	16.56897	0	False
Control_AGGTAGGCATTGCTTT-1	-18.790054	23.446003	0	False
Control_AGGTAGGGTAGTACGG-1	5.0088844	-17.825018	1	False
Control_AGGTAGGGTGATCGTT-1	1.0229253	28.99492	0	False
Control_AGGTAGGTCGCTCCTA-1	3.4552443	-14.400931	1	False
Control_AGGTCATAGGATGAGA-1	-6.0517383	-18.368757	1	False
Control_AGGTCATAGGGAGGTG-1	9.1677065	-4.189754	1	False
Control_AGGTCATCAGACAATA-1	-6.900002	26.769943	0	False
Control_AGGTCATGTCACTTAG-1	-4.419646	32.057945	0	False
Control_AGGTCATTCAGTGTCA-1	2.1705291	-33.09359	1	False
Control_AGGTCATTCTATTCGT-1	-5.3225107	-27.111422	1	False
Control_AGGTCTATCACTGCTC-1	9.204258	18.039066	0	False
Control_AGGTCTATCCCGAACG-1	0.8842394	3.1625538	0	False
Control_AGGTGTTTCCTGCCAT-1	-5.240017	32.603405	0	False
Control_AGGTTACAGTGGACTG-1	-4.9922915	-8.50624	1	False
Control_AGGTTACAGTGTAGTA-1	-17.19977	32.16195	0	True
Control_AGGTTACGTGTCTTGA-1	-5.7212768	-15.181506	1	False
Control_AGGTTACTCTCTTGCG-1	-2.598263	-18.335752	1	False
Control_AGGTTGTAGGGCGAGA-1	-3.7085202	4.7141843	0	False
Control_AGGTTGTCAAACGTGG-1	2.1000934	19.854351	0	False
Control_AGGTTGTCACGTAACT-1	-3.444887	-34.108723	1	False
Control_AGGTTGTTCGCAGTGC-1	-9.761759	-22.028746	1	False
Control_AGGTTGTTCGCCATAA-1	-0.014833525	-14.504169	1	False
Control_AGTAACCAGTCGCTAT-1	-1.0323277	19.311556	0	False
Control_AGTAACCGTCAGGCAA-1	1.4701056	-2.2061756	1	False
Control_AGTAACCTCAGATTGC-1	-2.9498532	-21.387629	1	False
Control_AGTACCAGTCTACATG-1	-4.116718	-25.953611	1	False
Control_AGTACTGCACTGCGTG-1	-2.528071	26.930624	0	False
Control_AGTACTGCAGTATTCG-1	5.8513203	-20.689241	1	False
Control_AGTAGCTAGCCATTGT-1	-1.0512908	-15.487756	1	False
Control_AGTAGCTCAGCGACCT-1	-2.488693	-29.925602	1	False
Control_AGTAGCTGTCGGATTT-1	-2.411078	-36.45466	1	False
Control_AGTAGCTTCCACTTCG-1	0.49007756	-4.831278	1	False
Control_AGTAGCTTCGACGCTG-1	-5.520513	-30.674217	1	False
Control_AGTAGTCAGCAACCAG-1	4.890629	1.0694838	0	False
Control_AGTCAACAGGTGCATG-1	-19.111147	24.625778	0	False
Control_AGTCAACAGTAATTGG-1	9.891174	9.074094	0	False
Control_AGTCAACCAACTCATG-1	6.717772	-12.882543	1	False
Control_AGTCAACCATTGAAAG-1	5.163446	8.2717085	0	False
Control_AGTCAACTCTCGACCT-1	7.834957	-12.760091	1	False
Control_AGTCACAAGACGGAAA-1	4.098505	-19.665674	1	False
Control_AGTCACAAGCGAGTCA-1	3.2230353	20.579615	0	False
Control_AGTCACAAGGAACGCT-1	-2.6632996	11.3937235	0	False
Control_AGTCACACAACTTCTT-1	0.14861782	-11.432853	1	False
Control_AGTCATGGTTACCCAA-1	2.637988	-24.32956	1	False
Control_AGTCATGGTTTCGGCG-1	3.876707	4.907658	0	False
Control_AGTCTCCCACGACTAT-1	8.0142145	-8.91128	1	False
Control_AGTCTCCTCTGGGCCA-1	2.2098048	-36.69806	1	False
Control_AGTGACTGTCTTTCTA-1	0.9835498	12.496539	0	False
Control_AGTGACTTCCGTGGGT-1	-1.8486639	26.331072	0	False
Control_AGTGATCTCCCATTTA-1	-3.9310813	19.94173	0	False
Control_AGTGCCGAGTGGACTG-1	5.394937	20.422977	0	False
Control_AGTGCCGGTCGGTAAG-1	0.530339	8.360173	0	False
Control_AGTGCCGGTGATACTC-1	-1.7858144	29.288626	0	False
Control_AGTTAGCTCACGGGCT-1	-8.111518	30.078264	0	False
Control_AGTTAGCTCTGCATAG-1	-7.1321616	26.68299	0	False
Control_AGTTCCCAGCATCCTA-1	0.9461198	-37.321747	1	False
Control_AGTTCCCGTTTGGGAG-1	0.9466509	-13.972542	1	False
Control_AGTTCCCTCCGAGAAG-1	4.9036274	17.234356	0	False
Control_AGTTCGACACAGTACT-1	2.740604	-20.736568	1	False
Control_AGTTCGATCAGCGGAA-1	-8.872994	-30.47026	1	False
Control_AGTTCGATCGGTCTAA-1	1.8311907	15.49824	0	False
Control_ATACCGAAGTGTCATC-1	0.8862323	-4.095159	1	False
Control_ATACCGAGTTCGTGCG-1	-0.73523825	-16.873913	1	False
Control_ATACCTTAGCGTGCTC-1	9.826592	11.277202	0	False
Control_ATACCTTCAGAACCGA-1	1.1933396	0.84348327	0	False
Control_ATACCTTGTGGACTGA-1	2.8177373	-1.9262917	1	False
Control_ATACCTTGTTGACTAC-1	-8.3435955	30.07802	0	False
Control_ATACCTTTCACCCATC-1	-0.38526252	25.994783	0	False
Control_ATACTTCCAATAAGGT-1	7.1487184	15.846108	0	False
Control_ATACTTCCACGTCTCT-1	-16.703064	18.988249	0	False
Control_ATACTTCGTACCCGCA-1	-2.6911147	20.136894	0	False
Control_ATACTTCGTACGATCT-1	1.2327814	-34.789673	1	False
Control_ATACTTCTCATTGCGA-1	-17.285498	17.7924	0	False
Control_ATACTTCTCGTCCATC-1	0.73354006	-31.479143	1	False
Control_ATACTTCTCTTCTGGC-1	3.5290763	19.94216	0	False
Control_ATAGACCAGGATACGC-1	4.1136093	19.537016	0	False
Control_ATAGACCCATGACTTG-1	-0.30048448	0.7284766	0	False
Control_ATAGACCGTTCCGTTC-1	0.11308086	-32.904358	1	False
Control_ATAGACCTCCACCTGT-1	1.7939281	-16.25013	1	False
Control_ATAGAGACATTCACCC-1	-0.15067348	-29.96632	1	False
Control_ATAGGCTAGGAGAGTA-1	-2.2389014	-8.139338	1	False
Control_ATAGGCTCAATATCCG-1	-5.1612396	30.098392	0	False
Control_ATAGGCTCAGCTAACT-1	3.0150733	14.438509	0	False
Control_ATAGGCTCAGTCTCTC-1	-2.4090722	-0.26509407	0	False
Control_ATAGGCTGTACAAAGT-1	5.3344607	-28.991396	1	False
Control_ATAGGCTGTTCTCACC-1	8.02529	-1.6447489	1	False
Control_ATAGGCTTCGAACGGA-1	3.6629002	-30.511372	1	False
Control_ATAGGCTTCTCCAATT-1	0.061816238	-11.931226	1	False
Control_ATATCCTCAAAGTATG-1	-10.282768	30.99415	0	False
Control_ATATCCTTCGGTCTAA-1	0.40697128	-30.090105	1	False
Control_ATCACAGAGGCCCGTT-1	8.89295	6.24633	0	False
Control_ATCACAGGTCCCAAAT-1	-3.1845484	-35.39669	1	False
Control_ATCACAGGTCTTCAAG-1	8.408839	6.8962793	0	False
Control_ATCAGGTCAAGCAATA-1	4.0635414	14.287701	0	False
Control_ATCAGGTCAGTAGAAT-1	1.3323542	-23.781467	1	False
Control_ATCAGGTGTAGCGTTT-1	-4.549033	-14.483586	1	False
Control_ATCATTCAGATAGGGA-1	2.5325975	26.331608	0	False
Control_ATCATTCAGGTAAACT-1	-1.5989282	-10.07585	1	False
Control_ATCATTCCAATGCTCA-1	-5.9195094	32.112858	0	False
Control_ATCATTCTCGCACTCT-1	0.76965296	-15.8558445	1	False
Control_ATCATTCTCTGACGCG-1	1.452144	-4.513196	1	False
Control_ATCCACCTCGTCCATC-1	4.0657043	1.7482203	0	False
Control_ATCCATTTCACCTCAC-1	-15.560063	19.021276	0	False
Control_ATCCCTGAGATTCGAA-1	8.960515	15.02067	0	False
Control_ATCCCTGAGCGACATG-1	1.8309869	25.777294	0	False
Control_ATCCCTGCATATCTCT-1	-0.601354	-13.609503	1	False
Control_ATCCCTGTCGCAACAT-1	-2.2655537	14.191168	0	False
Control_ATCCCTGTCGCTGATA-1	2.9731896	3.763008	0	False
Control_ATCCGTCAGCAAGCCA-1	-4.894768	-16.016909	1	False
Control_ATCCGTCAGGCGACAT-1	-1.0211827	-23.413836	1	False
Control_ATCCGTCCAGCCATTA-1	2.6098592	-11.541308	1	False
Control_ATCCGTCCATAAGCAA-1	9.094457	12.5649605	0	False
Control_ATCCGTCGTCTACAAC-1	-12.27643	32.729557	0	False
Control_ATCCGTCTCACCTGGG-1	0.40668276	-30.084543	1	False
Control_ATCCGTCTCTGGGATT-1	-5.3077674	29.613546	0	False
Control_ATCCTATCAGCCATTA-1	-5.1205525	-27.88395	1	False
Control_ATCCTATGTCAGACGA-1	9.839617	-9.189822	1	False
Control_ATCCTATTCCCAACTC-1	-1.8869073	-22.435379	1	False
Control_ATCCTATTCCCGAAAT-1	-3.8125398	-8.823209	1	False
Control_ATCGATGCAAGACGGT-1	2.6968765	-9.366394	1	False
Control_ATCGATGCAGCCGTTG-1	2.5407941	-16.690647	1	False
Control_ATCGATGTCACTAGCA-1	-0.69516873	-35.255	1	False
Control_ATCGATGTCTCTCAAT-1	-2.3450317	0.90267426	0	False
Control_ATCGCCTAGTGTTCCA-1	5.060885	2.0995207	0	False
Control_ATCGCCTCAATAGGGC-1	-1.7596633	-2.1008017	1	False
Control_ATCGCCTCACCTGCAG-1	-4.5718102	-9.615291	1	False
Control_ATCGGATAGTAGGTTA-1	-3.9400864	-31.535482	1	False
Control_ATCGGATCAGCAGACA-1	-1.1446581	1.2933018	0	False
Control_ATCGGATGTAACTGCT-1	3.0074975	24.302824	0	False
Control_ATCGGATTCCGTAATG-1	-18.169811	16.219349	0	False
Control_ATCGGCGAGCCGTCGT-1	6.4738526	0.62738204	0	False
Control_ATCGGCGAGGTACAAT-1	1.7428064	10.601485	0	False
Control_ATCGTAGGTGTACATC-1	-0.32474318	-12.235289	1	False
Control_ATCGTAGGTTGCACGC-1	-5.437383	-19.657465	1	False
Control_ATCGTAGTCACTTGTT-1	-19.041273	15.690313	0	False
Control_ATCGTAGTCTTGAACG-1	8.003515	3.5172076	0	False
Control_ATCGTCCAGCACCTGC-1	6.990946	12.843171	0	False
Control_ATCGTCCCAAGTTCCA-1	4.0452847	21.438137	0	False
Control_ATCGTCCGTATTTCTC-1	3.6761072	-30.542227	1	False
Control_ATCGTCCTCCCTTCCC-1	8.688832	1.280379	0	False
Control_ATCTCTAGTACCCGAC-1	-0.7740606	-29.07355	1	False
Control_ATCTCTATCAAAGGAT-1	-4.317078	-26.404284	1	False
Control_ATCTCTATCATACAGC-1	-3.5863943	-36.13383	1	False
Control_ATCTCTATCTCCGATC-1	-2.884498	-14.975245	1	False
Control_ATCTTCAAGGCGATAC-1	6.571532	15.537403	0	False
Control_ATCTTCACACCATTCC-1	3.2744994	20.659195	0	False
Control_ATCTTCACATACAGGG-1	-0.54739255	-31.209429	1	False
Control_ATCTTCAGTTTCGATG-1	1.9085504	-9.6066065	1	False
Control_ATCTTCATCACTTATC-1	1.9940804	-12.732923	1	False
Control_ATCTTCATCATCACAG-1	-8.728072	-13.635895	1	False
Control_ATCTTCATCATGAAAG-1	-18.136158	18.84314	0	False
Control_ATCTTCATCTATCACT-1	11.391243	1.0446423	0	False
Control_ATGAAAGCACAGCATT-1	4.772939	13.064592	0	False
Control_ATGAAAGCACCCTAAA-1	3.8280997	22.614004	0	False
Control_ATGACCAAGTCATGCT-1	-6.464333	-12.369022	1	False
Control_ATGACCAGTAACGGTG-1	6.363585	-20.613049	1	False
Control_ATGACCATCCGTGGTG-1	8.775006	5.3717885	0	False
Control_ATGAGGGAGATTGGGC-1	4.001216	2.2755482	0	False
Control_ATGAGGGCATCTTAGG-1	9.961636	3.9787939	0	False
Control_ATGAGGGTCTAGCCAA-1	4.7585964	7.9847546	0	False
Control_ATGAGTCCAAAGGCAC-1	-5.0014462	1.9668663	0	False
Control_ATGAGTCCACTCATAG-1	-6.6265993	-16.109407	1	False
Control_ATGAGTCCACTTACAG-1	-3.2235084	-6.9904633	1	False
Control_ATGAGTCCAGCTGAGA-1	-11.130785	34.083	0	False
Control_ATGAGTCGTCGATGCC-1	1.985716	-11.298577	1	False
Control_ATGATCGAGGGAGATA-1	-0.19223468	7.8036923	0	False
Control_ATGATCGAGTGTTCAC-1	-17.795002	23.585182	0	False
Control_ATGATCGCAAGCAGGT-1	-4.4029775	23.513073	0	False
Control_ATGCATGCACGCGCTA-1	3.2548313	-22.504585	1	False
Control_ATGCATGCAGACCAAG-1	-1.4702197	-36.586853	1	False
Control_ATGCCTCAGCTCCGAC-1	-18.450941	29.198738	0	False
Control_ATGCCTCAGGTCACCC-1	-13.339857	31.628992	0	False
Control_ATGCCTCAGTCGAAGC-1	5.009222	5.090952	0	False
Control_ATGCCTCAGTGATTCC-1	4.341928	-11.905764	1	False
Control_ATGCCTCCAGGCTCTG-1	0.3678222	-13.776372	1	False
Control_ATGCCTCGTGCCGTTG-1	0.6485106	-22.440548	1	False
Control_ATGCCTCTCCACGTAA-1	1.1487281	2.3394616	0	False
Control_ATGCGATGTGAGATTA-1	2.4374619	12.202629	0	False
Control_ATGCGATTCTCAATCT-1	1.1418872	-7.340148	1	False
Control_ATGGAGGCAGCCCACA-1	-0.8531367	-36.515556	1	False
Control_ATGGATCAGACTTCCA-1	-3.4910245	-22.86481	1	False
Control_ATGGATCAGTCTAACC-1	6.975889	11.361178	0	False
Control_ATGGATCTCTCGCAGG-1	-4.5543723	-20.948622	1	False
Control_ATGGGAGAGATGCGAC-1	-16.145308	32.017353	0	False
Control_ATGGGAGAGCGATTCT-1	4.609607	2.3661902	0	False
Control_ATGGGAGAGCGTATGG-1	-9.572343	-17.99074	1	False
Control_ATGGGAGAGCTGACTT-1	-0.5951383	14.643675	0	False
Control_ATGGGAGAGGATACGC-1	-1.8649032	-28.267555	1	False
Control_ATGGGAGCAACGCCCA-1	6.323445	-10.540996	1	False
Control_ATGGGAGGTACCGGCT-1	-6.7286983	30.1144	0	False
Control_ATGGGAGTCTGCGTCT-1	6.1498547	-24.439068	1	False
Control_ATGGGTTAGGGTACGT-1	-3.051859	-15.959584	1	False
Control_ATGGGTTAGTGCAGGT-1	10.851929	15.409895	0	False
Control_ATGGTTGCAGCGTAGA-1	1.6409383	-0.7482202	1	False
Control_ATGGTTGGTTTAAGGA-1	-0.029098226	17.632154	0	False
Control_ATGGTTGTCGGCTGTG-1	3.9861639	9.809357	0	False
Control_ATGTCCCAGTTCAACC-1	8.221836	-8.150307	1	False
Control_ATGTCCCTCCTTTAGT-1	6.0765786	10.250849	0	False
Control_ATGTCCCTCTCAAAGC-1	1.897328	4.2242107	0	False
Control_ATGTCTTTCATCCTGC-1	0.032105964	-25.06333	1	False
Control_ATGTCTTTCGGCTTGG-1	2.876731	-11.94693	1	False
Control_ATTACCTCAAGGATGC-1	6.3304305	18.67114	0	False
Control_ATTACCTTCGCCCAGA-1	-1.953998	23.703444	0	False
Control_ATTACTCAGCCATATC-1	-5.504957	30.790174	0	False
Control_ATTACTCAGCGCCTTG-1	10.618143	2.8728101	0	False
Control_ATTACTCAGCGGTATG-1	5.053966	-22.255152	1	False
Control_ATTACTCAGGGCTTCC-1	10.918527	-3.8488772	1	False
Control_ATTACTCAGTATTGCC-1	3.604883	-16.834444	1	False
Control_ATTACTCCAGAACTTC-1	-0.16535412	-24.701992	1	False
Control_ATTACTCGTTGCAAGG-1	-2.0531108	-31.95601	1	False
Control_ATTACTCTCCACCCTA-1	6.3301916	-9.215731	1	False
Control_ATTATCCAGGAGAGGC-1	-1.1857004	-3.2553296	1	False
Control_ATTATCCCAGTAGTTC-1	2.748947	-7.7127504	1	False
Control_ATTATCCCAGTTGGTT-1	-0.085920736	-12.779868	1	False
Control_ATTATCCCATTGTGCA-1	13.119029	8.819061	0	False
Control_ATTCACTAGCCTTTCC-1	0.094960615	1.9679488	0	False
Control_ATTCACTAGCGGGTAT-1	3.2793274	7.074734	0	False
Control_ATTCACTAGGGTACAC-1	0.9260611	-2.3274872	1	False
Control_ATTCACTAGTACAGAT-1	-18.287676	29.006397	0	False
Control_ATTCACTCAATACAGA-1	1.4971491	-12.498795	1	False
Control_ATTCACTTCGTTCAGA-1	5.4688344	-8.924555	1	False
Control_ATTCAGGAGGAGAATG-1	3.7437215	22.107193	0	False
Control_ATTCAGGAGTGGGAAA-1	-0.13002208	-5.116583	1	False
Control_ATTCAGGCAATCCTAG-1	-1.9359381	-11.69957	1	False
Control_ATTCAGGGTCGCGGTT-1	-0.054722015	-14.758092	1	False
Control_ATTCATCCACTGTTCC-1	-1.1819386	-17.118963	1	False
Control_ATTCATCCAGAGAAAG-1	7.1869535	-4.0295615	1	False
Control_ATTCATCGTATCAAGA-1	-6.819683	30.9717	0	False
Control_ATTCATCTCACACCGG-1	-2.5229552	27.98162	0	False
Control_ATTCCATAGCCAACCC-1	2.3883817	-9.7022915	1	False
Control_ATTCCATAGCTATCCA-1	-1.4341803	-38.871574	1	False
Control_ATTCCATAGGAAACGA-1	-6.016857	30.403624	0	False
Control_ATTCCATAGGCACGAT-1	-1.801345	-23.300287	1	False
Control_ATTCCATTCTCGACGG-1	0.20578974	18.311026	0	False
Control_ATTCCCGAGAGCAGAA-1	-0.6927956	28.525446	0	False
Control_ATTCCCGAGAGGATCC-1	2.580156	9.811571	0	False
Control_ATTCCCGAGCTTAGTC-1	-3.6519632	29.008749	0	False
Control_ATTCCCGCAGACGATG-1	3.1233501	20.781948	0	False
Control_ATTCCCGGTTCCTTGC-1	-1.659264	-20.539343	1	False
Control_ATTCCCGTCAATCCAG-1	-17.295372	24.262608	0	False
Control_ATTCCCGTCGTGGGTC-1	2.2634535	18.897577	0	False
Control_ATTCCTAAGGAACATT-1	-1.4447035	-27.040686	1	False
Control_ATTCCTAAGGTGTGAC-1	6.1450076	-5.220035	1	False
Control_ATTCCTACACGACGAA-1	-16.994896	18.13307	0	False
Control_ATTCCTACAGTCGTTA-1	1.3738375	16.597363	0	False
Control_ATTCCTACAGTTACCA-1	-6.2901335	-27.638943	1	False
Control_ATTCCTAGTACAAGCG-1	4.401774	25.26537	0	False
Control_ATTCGTTAGGAGAATG-1	-0.064449914	-35.750046	1	False
Control_ATTCGTTCACAACGAG-1	-0.38712126	-20.135174	1	False
Control_ATTCGTTCAGAAGCGT-1	0.61127645	18.702276	0	False
Control_ATTCGTTCATACTGTG-1	-6.212282	-24.519705	1	False
Control_ATTCGTTCATCGGTTA-1	0.111425474	-8.55723	1	False
Control_ATTCGTTGTAGGTCAG-1	1.6638652	-11.291615	1	False
Control_ATTCGTTTCGATGGAG-1	8.220673	-20.935818	1	False
Control_ATTCGTTTCTTTCGAT-1	-1.0323579	-28.125633	1	False
Control_ATTCTACAGTGGAATT-1	5.558006	10.380073	0	False
Control_ATTCTACGTACCCAGC-1	5.8453846	-6.116848	1	False
Control_ATTCTACTCCTAAGTG-1	-7.4914937	27.150404	0	False
Control_ATTCTACTCGCCGTGA-1	3.7141392	-11.471072	1	False
Control_ATTCTTGAGGGTAATT-1	-7.0496674	-19.274805	1	False
Control_ATTCTTGAGGTGAGCT-1	-10.398761	30.238613	0	False
Control_ATTCTTGAGGTGCGAT-1	3.0014224	-31.307959	1	False
Control_ATTCTTGAGTCCGCCA-1	5.913061	-10.093313	1	False
Control_ATTCTTGCAGACACCC-1	6.7715774	19.977629	0	False
Control_ATTCTTGGTACGATGG-1	8.63914	18.595966	0	False
Control_ATTCTTGTCAGGACAG-1	5.7321506	-20.773903	1	False
Control_ATTGGGTCAAACGTGG-1	3.3491344	4.1817265	0	False
Control_ATTGGGTGTTCCAAAC-1	12.667066	15.447179	0	False
Control_ATTGGGTTCAACTCTT-1	-18.13692	16.051428	0	False
Control_ATTGTTCCAGAGGAAA-1	9.328754	-13.236378	1	False
Control_ATTGTTCCATGTCGTA-1	2.3972425	23.820515	0	False
Control_ATTGTTCGTAGTGCGA-1	-3.205435	24.961443	0	False
Control_ATTGTTCTCTAATTCC-1	-18.868114	29.119898	0	False
Control_ATTTACCAGAGTCAAT-1	4.552949	12.970486	0	False
Control_ATTTACCAGGGAGGAC-1	4.066937	16.788046	0	False
Control_ATTTACCAGTCTGCAT-1	5.4917927	-11.791894	1	False
Control_ATTTACCCATGAGATA-1	3.1007454	-2.4540775	1	False
Control_ATTTCACCAAGGTCGA-1	-2.5416725	-29.479948	1	False
Control_ATTTCACCACTTTATC-1	-3.5271544	-16.752802	1	False
Control_ATTTCACGTATTGACC-1	-5.1246934	-7.895433	1	False
Control_ATTTCACTCAAAGACA-1	-1.9513541	-35.50692	1	False
Control_ATTTCACTCCTCGCAT-1	3.3190944	-23.2805	1	False
Control_ATTTCTGAGACTGGGT-1	0.35557163	25.20301	0	False
Control_ATTTCTGCACGTACTA-1	3.530487	28.880344	0	False
Control_CAAAGAAAGGAAGTAG-1	7.0485597	23.475441	0	False
Control_CAAAGAAGTCACATTG-1	-7.3345237	5.99857	0	False
Control_CAAAGAAGTCGCAGTC-1	-12.662783	32.802742	0	False
Control_CAAAGAAGTTCGTACA-1	-2.27103	-2.831526	1	False
Control_CAACAACAGTTGGCGA-1	1.3121512	-14.884962	1	False
Control_CAACAACCAACACGTT-1	0.54491895	-21.226936	1	False
Control_CAACAACGTGATTGGG-1	-3.299547	2.2376997	0	False
Control_CAACAACTCCGTGGGT-1	6.5608687	6.235992	0	False
Control_CAACAGTAGCGTCAAG-1	3.1863482	5.243494	0	False
Control_CAACAGTAGCTGCCTG-1	-17.516243	19.215574	0	False
Control_CAACAGTCACAATGCT-1	-5.6329937	-23.401548	1	False
Control_CAACAGTCAGCATTGT-1	0.6254254	-24.790411	1	False
Control_CAACAGTCAGGCATGA-1	-2.3128211	-18.867237	1	False
Control_CAACAGTTCCATAAGC-1	3.1088383	12.694455	0	False
Control_CAACCAACAATTTCGG-1	4.43717	6.6303844	0	False
Control_CAACCTCAGACTTCAC-1	0.84106314	-18.681156	1	False
Control_CAACCTCAGGTTGACG-1	-6.8315716	-8.891893	1	False
Control_CAACCTCCAGCACAGA-1	1.4589654	-35.910133	1	False
Control_CAACCTCGTGCCGTAC-1	-2.0990484	-33.083954	1	False
Control_CAACGATAGCAGCAGT-1	-5.0604544	27.848408	0	False
Control_CAACGATAGTGGATAT-1	3.401812	-10.976241	1	False
Control_CAACGATCAACACGAG-1	-3.3508677	-5.100567	1	False
Control_CAACGATCATGACACT-1	-2.348822	-24.521349	1	False
Control_CAACGATCATTCGATG-1	-0.5617599	4.1113305	0	False
Control_CAACGATGTCCAGGTC-1	-0.5291805	5.4839835	0	False
Control_CAACGATGTCGTCGGT-1	8.504904	-20.712614	1	False
Control_CAACGATGTGGCTTGC-1	3.1768365	23.536942	0	False
Control_CAACGATTCATTTCCA-1	6.005587	9.888018	0	False
Control_CAACGATTCCAAGCTA-1	5.7606015	-9.764409	1	False
Control_CAACGGCAGGTTGGAC-1	-3.128804	26.427212	0	False
Control_CAACGGCAGTGAGGCT-1	0.5176104	-6.1532	1	False
Control_CAACGGCCAAATCAGA-1	-2.2165594	30.868896	0	False
Control_CAACGGCCAGTCTCTC-1	1.3240108	-22.36598	1	False
Control_CAACGGCCATAGACTC-1	5.9771852	12.621522	0	False
Control_CAACGGCGTGTCTTCC-1	9.968497	3.7814415	0	False
Control_CAACGGCGTTACAGCT-1	1.3849136	19.641582	0	False
Control_CAACGGCTCATCAGTG-1	-1.6047766	-9.17399	1	False
Control_CAACGGCTCTTAGCAG-1	-19.021854	19.725784	0	False
Control_CAAGAGGGTTACCCAA-1	4.275154	13.773488	0	False
Control_CAAGCTAAGAATCGTA-1	-1.3085216	-29.302351	1	False
Control_CAAGCTACAGCGATTT-1	0.0650167	-5.048403	1	False
Control_CAAGCTATCCGTTGAA-1	-5.3232365	-18.63289	1	False
Control_CAAGCTATCGGCGATC-1	-0.40805167	1.0671479	0	False
Control_CAAGGGAAGACATCAA-1	-12.069975	32.580452	0	False
Control_CAAGGGACACACGCCA-1	1.2832125	17.501774	0	False
Control_CAAGGGACATAACAGA-1	4.6162424	18.836103	0	False
Control_CAAGGGACATTGTAGC-1	1.9486383	-9.09923	1	False
Control_CAAGGGATCGGTTAGT-1	-18.306795	29.040915	0	False
Control_CAAGGGATCTCCCATG-1	1.9602951	-32.059975	1	False
Control_CAATACGAGATAGCTA-1	-3.8518803	3.813193	0	False
Control_CAATACGAGATTAGCA-1	-7.071799	31.155306	0	False
Control_CAATACGAGCTCAGAG-1	0.68156224	-19.985287	1	False
Control_CAATACGGTGCACATT-1	-3.2287524	-26.051	1	False
Control_CAATACGTCCGCTGTT-1	-1.288063	23.638836	0	False
Control_CAATCGAAGGTCCCTG-1	3.7139704	-19.549253	1	False
Control_CAATCGACAGGTTCAT-1	8.172528	17.870981	0	False
Control_CAATGACAGCGAGTCA-1	5.223462	-24.586214	1	False
Control_CAATGACAGTGTCATC-1	10.943693	13.617113	0	False
Control_CAATGACCAACGTATC-1	-0.06429346	-16.908651	1	False
Control_CAATGACCATAGTCAC-1	2.351865	22.083273	0	False
Control_CAATGACGTATGAAGT-1	-7.254648	28.65248	0	False
Control_CAATGACGTGGCATCC-1	2.2835338	-22.203268	1	False
Control_CAATGACGTTTAGAGA-1	-16.661608	18.909552	0	False
Control_CAATGACTCTCATTTG-1	2.8827326	26.290838	0	False
Control_CAATGACTCTGAGGTT-1	0.25450775	-3.0669203	1	False
Control_CAATTTCCAGAAACCG-1	3.5232265	-20.16325	1	False
Control_CAATTTCCATCCCACT-1	4.0628676	24.132729	0	False
Control_CAATTTCTCACTGTCC-1	-19.020245	17.177368	0	False
Control_CAATTTCTCAGATGCT-1	1.3347431	-27.127497	1	False
Control_CAATTTCTCCTAGCGG-1	2.6477082	-8.882127	1	False
Control_CACAACAAGGGATCTG-1	-1.7248911	3.957049	0	False
Control_CACAACACACGGTGAA-1	2.6820107	-24.975618	1	False
Control_CACAACATCCAACCAA-1	2.2312355	7.541826	0	False
Control_CACACAAAGGTCGTAG-1	7.6915364	6.0034065	0	False
Control_CACACAAAGTATAACG-1	8.994584	-2.8295538	1	False
Control_CACACAAGTGCTCCGA-1	-3.1096768	23.864628	0	False
Control_CACACAAGTGGAACCA-1	6.749468	-8.254114	1	False
Control_CACACAATCGTAGCCG-1	-6.4443154	-26.864103	1	False
Control_CACAGATCAACCGCTG-1	5.405424	-16.210087	1	False
Control_CACAGATCAGCGATTT-1	3.2420254	24.712616	0	False
Control_CACAGATGTGAGGCAT-1	7.4103284	5.263339	0	False
Control_CACAGGCCACAGCCTG-1	1.2341819	19.886847	0	False
Control_CACAGGCCAGAGATGC-1	-17.805391	26.558401	0	False
Control_CACAGGCGTCATCCGG-1	-12.028898	31.258863	0	False
Control_CACATGAAGATAGTCA-1	10.022275	12.467933	0	False
Control_CACATGAAGTCGCCCA-1	3.5645754	19.062576	0	False
Control_CACATGAGTTACCTTT-1	-1.6626289	-16.459831	1	False
Control_CACCAAAAGCGTCAGA-1	-0.69591653	20.412384	0	False
Control_CACCAAAGTAGAATAC-1	-1.9596319	-20.413641	1	False
Control_CACCAAAGTAGGGTAC-1	2.9953423	27.570982	0	False
Control_CACCAAATCGGCTGTG-1	1.9448386	-24.525679	1	False
Control_CACCGTTTCGTAACCA-1	-2.076297	0.83383524	0	False
Control_CACGAATGTAGATCCT-1	1.9010851	-26.303621	1	False
Control_CACGAATTCTTCGATT-1	4.6299586	3.9763184	0	False
Control_CACGAATTCTTGTTAC-1	4.629075	25.873117	0	False
Control_CACGGGTAGGGCATGT-1	-1.3575497	15.17808	0	False
Control_CACGGGTAGTATCTGC-1	1.3768423	-0.008974333	0	False
Control_CACGGGTCAAGTCATC-1	0.17125078	-22.539385	1	False
Control_CACGGGTCATCATTGG-1	-18.160177	28.781698	0	False
Control_CACGGGTGTCCGGACT-1	5.648438	-0.5904741	1	False
Control_CACGGGTTCTCATAGG-1	0.91987467	-17.301498	1	False
Control_CACGTGGCACTGTGAT-1	2.280595	-7.234821	1	False
Control_CACGTGGGTCTGTGGC-1	3.324463	0.71350425	0	False
Control_CACGTGGTCGTGTGAT-1	3.3621876	-2.5176477	1	False
Control_CACGTTCAGAATAGTC-1	-3.0401134	-17.622322	1	False
Control_CACGTTCAGGTCGCCT-1	2.386186	-2.0142787	1	False
Control_CACGTTCCACTCGATA-1	-0.6132936	9.718562	0	False
Control_CACGTTCCAGACTCTA-1	-19.37488	15.70307	0	False
Control_CACGTTCGTCACCCTT-1	-4.973809	-15.000858	1	False
Control_CACGTTCGTCGGTAAG-1	-2.3965075	-13.231063	1	False
Control_CACGTTCGTTCTCACC-1	2.4709563	-5.5279884	1	False
Control_CACGTTCTCCTATTGT-1	-17.404493	25.994013	0	False
Control_CACGTTCTCGAGTCCG-1	0.17995948	-35.475353	1	False
Control_CACTAAGAGACGATAT-1	1.5596517	0.10293656	0	False
Control_CACTAAGAGGTGCTTT-1	-2.3938327	11.154396	0	False
Control_CACTAAGCACGATAGG-1	2.1691864	-14.328298	1	False
Control_CACTAAGCAGTGTGCC-1	4.990299	4.3562307	0	False
Control_CACTAAGCATAGAGGC-1	-1.4651744	-0.5535096	0	False
Control_CACTAAGGTGATTAGA-1	-13.011203	33.730385	0	False
Control_CACTAAGTCCGTCCTA-1	4.6895194	0.13943093	0	False
Control_CACTGAACAATAAGGT-1	-0.24444857	-29.912985	1	False
Control_CACTGAAGTGATACAA-1	1.4260694	21.834871	0	False
Control_CACTGAAGTGTTCATG-1	-6.105759	29.884565	0	False
Control_CACTGAAGTTGGTGTT-1	2.409521	16.553448	0	False
Control_CACTGAATCATGCCAA-1	5.3208866	6.685105	0	False
Control_CACTGAATCCGAGATT-1	12.0043125	20.701221	0	False
Control_CACTGGGAGTTGCGAG-1	1.3364016	-36.70474	1	False
Control_CACTGGGGTACAGAGC-1	-0.4886754	-38.298676	1	False
Control_CACTGGGGTTCGGGTC-1	-4.549571	-33.13839	1	False
Control_CACTGTCAGCCGATTT-1	-2.4095898	-34.81685	1	False
Control_CACTGTCAGTAACGAT-1	12.191558	17.038025	0	False
Control_CACTTCGAGCCTTCTC-1	1.1953007	14.68975	0	False
Control_CACTTCGCACACTGGC-1	-1.7431897	-35.897778	1	False
Control_CACTTCGCAGAGTGAC-1	-15.5442295	32.633232	0	False
Control_CACTTCGGTATGACAA-1	4.947553	-19.416231	1	False
Control_CACTTCGTCGGAAGGT-1	4.0440917	-3.1483815	1	False
Control_CACTTCGTCTCTTGCG-1	1.8951099	-6.5521345	1	False
Control_CAGAGCCAGGTATTGA-1	0.8094759	16.943405	0	False
Control_CAGAGCCCACGTAGTT-1	-5.038111	-10.0937	1	False
Control_CAGAGCCTCAAGTGTC-1	-4.492229	-25.731186	1	False
Control_CAGAGCCTCCGATTAG-1	4.788323	-8.939204	1	False
Control_CAGATACCACTTCAGA-1	10.900055	10.421794	0	False
Control_CAGATACCAGCTACTA-1	-16.558102	27.410477	0	False
Control_CAGATACGTATGGTTC-1	6.5313497	6.3967624	0	False
Control_CAGATACGTGGCGCTT-1	1.164212	-36.87719	1	False
Control_CAGATACGTTGCACGC-1	-3.860415	-25.81543	1	False
Control_CAGATACTCGCAGAGA-1	1.3734512	-13.709979	1	False
Control_CAGATCACACATGTTG-1	1.909829	-4.623361	1	False
Control_CAGATCAGTCTCCCTA-1	-2.4303539	11.518647	0	False
Control_CAGATCATCAAGTGTC-1	-0.5966761	-4.926612	1	False
Control_CAGATCATCGACGTCG-1	1.9838434	-0.10590427	0	False
Control_CAGATCATCGAGATAA-1	8.238026	14.067674	0	False
Control_CAGATTGAGCTGGCTC-1	-2.1946461	-25.951971	1	False
Control_CAGATTGGTGAAGCGT-1	4.403017	14.181419	0	False
Control_CAGATTGTCGGACTTA-1	-1.3646591	-4.878201	1	False
Control_CAGCAATAGGAACTAT-1	7.8975844	20.68158	0	False
Control_CAGCAATAGGATCACG-1	2.659788	-1.5155404	1	False
Control_CAGCAATAGGATTTCC-1	6.517368	4.6304946	0	False
Control_CAGCAATCAGAATGTA-1	-2.117291	-22.172567	1	False
Control_CAGCAATGTCTGATAC-1	-4.133727	-28.02198	1	False
Control_CAGCAATTCTTCTGTA-1	6.690767	-9.16057	1	False
Control_CAGCACGAGACGCAGT-1	0.6391071	-9.620794	1	False
Control_CAGCACGAGGATGCGT-1	-0.65261203	27.58821	0	False
Control_CAGCACGCACCAGACC-1	-1.3865865	-25.09457	1	False
Control_CAGCACGCAGAGTTGG-1	3.315699	23.156063	0	False
Control_CAGCACGTCAGCGTCG-1	-7.608177	31.196087	0	False
Control_CAGCAGCCACCCAACG-1	-18.498343	17.81766	0	False
Control_CAGCAGCCAGCATCTA-1	-4.087112	-26.031569	1	False
Control_CAGCAGCTCACTACGA-1	0.18290961	21.271034	0	False
Control_CAGCAGCTCGTAGTGT-1	3.6600056	17.556328	0	False
Control_CAGCCAGAGGCGTTAG-1	-1.1746575	5.5932746	0	False
Control_CAGCCAGGTCGGATTT-1	9.476889	16.003082	0	False
Control_CAGCCAGTCATCCTGC-1	-1.6719872	-8.03178	1	False
Control_CAGCGTGTCTGGTCAA-1	8.899033	19.776106	0	False
Control_CAGGCCAAGATTGAGT-1	-1.5823995	-10.003449	1	False
Control_CAGGCCAAGGTCACCC-1	-2.3148508	-20.525627	1	False
Control_CAGGCCAGTTGCACGC-1	-1.5255247	-14.056885	1	False
Control_CAGGCCATCCGAAATC-1	0.311167	-24.12515	1	False
Control_CAGGCCATCCGTGTAA-1	-0.21087222	-21.752813	1	False
Control_CAGGCCATCGACCCAG-1	2.0002394	-22.32644	1	False
Control_CAGGGCTCAAAGGGTC-1	-1.6538113	-10.94637	1	False
Control_CAGGGCTCACAGCTGC-1	6.808621	19.9607	0	False
Control_CAGGGCTTCTATCCAT-1	0.8194766	-28.119112	1	False
Control_CAGGTATAGCAATTCC-1	-0.8740032	-38.902336	1	False
Control_CAGGTATCACTCAAGT-1	10.288864	-2.6642852	1	False
Control_CAGGTATGTGAAGCGT-1	-18.998526	30.0698	0	True
Control_CAGGTATTCACCTGTC-1	-0.6828443	-38.860477	1	False
Control_CAGTGCGAGGCCTAGA-1	-14.987384	33.07579	0	False
Control_CAGTGCGGTGACACAG-1	4.216162	13.230788	0	False
Control_CAGTGCGGTGAGCGAT-1	-4.7603383	28.276722	0	False
Control_CAGTTAGAGCTGGTGA-1	-5.26461	-20.51845	1	False
Control_CAGTTAGGTAAGTAGT-1	5.5964065	23.154385	0	False
Control_CAGTTAGTCGTAATGC-1	-9.168638	31.729357	0	False
Control_CAGTTAGTCTAGGCCG-1	-6.8927455	30.829361	0	False
Control_CAGTTCCAGCAGTCTT-1	6.710509	-12.799354	1	False
Control_CAGTTCCAGGAGTATT-1	-8.759279	29.710194	0	False
Control_CAGTTCCAGTTACTCG-1	4.144396	-24.410078	1	False
Control_CAGTTCCCAAAGGCTG-1	4.6082063	10.662225	0	False
Control_CAGTTCCTCCACTTTA-1	-0.04648542	-25.921896	1	False
Control_CAGTTCCTCGGCGATC-1	8.64733	7.907889	0	False
Control_CATAAGCAGCTGGAGT-1	-3.8639488	31.229467	0	False
Control_CATAAGCCACTACTTT-1	-6.9093003	-8.851078	1	False
Control_CATAAGCCATCCTTGC-1	-0.8153135	-28.182116	1	False
Control_CATAAGCGTCGTATGT-1	3.2991045	15.464494	0	False
Control_CATACAGCAAACCATC-1	-7.40449	-11.3937235	1	False
Control_CATACAGCAAAGCTAA-1	-1.3433588	17.418276	0	False
Control_CATACAGCAAGCTCTA-1	-2.0245845	1.9642984	0	False
Control_CATACAGGTAAGGTCG-1	1.5872154	22.857668	0	False
Control_CATACAGGTATGTGTC-1	9.990539	-3.0359778	1	False
Control_CATACAGTCGGTTCAA-1	-2.8131201	20.686243	0	False
Control_CATACAGTCTGCTTAT-1	7.307645	-22.726849	1	False
Control_CATACCCAGCTATCCA-1	-3.2431493	-26.316664	1	False
Control_CATACCCAGTATCTGC-1	0.7152409	-13.20821	1	False
Control_CATACCCAGTCGCGAA-1	1.4065183	24.67758	0	False
Control_CATACCCCAAGTTCCA-1	-19.071678	30.025866	0	True
Control_CATACCCCAGAAGCTG-1	0.40277067	-1.7150822	1	False
Control_CATACCCCAGAGTCAG-1	5.80716	26.104422	0	False
Control_CATACCCCATGGCGCT-1	0.35379064	-39.066673	1	False
Control_CATACCCGTCCAGCGT-1	-2.5445254	-21.032276	1	False
Control_CATACCCGTCCATAGT-1	6.8500996	9.49692	0	False
Control_CATACCCGTTGGGTAG-1	-7.5411186	29.89077	0	False
Control_CATACCCTCATCTCTA-1	-2.1242542	-34.639305	1	False
Control_CATACCCTCGTAGCCG-1	-1.9547222	-12.276202	1	False
Control_CATACCCTCGTCTACC-1	5.8512187	-21.976582	1	False
Control_CATACTTAGAGCCGAT-1	11.824375	3.8121662	0	False
Control_CATACTTAGGGAGGTG-1	-0.699542	18.51428	0	False
Control_CATACTTCAGAGAGGG-1	-6.127667	-20.593838	1	False
Control_CATACTTCATCGTGCG-1	-6.8524456	-19.760355	1	False
Control_CATACTTCATTGACTG-1	-19.520773	16.804253	0	False
Control_CATAGACAGATACATG-1	0.6916667	25.982267	0	False
Control_CATAGACAGATCGGTG-1	1.7034816	26.838406	0	False
Control_CATAGACAGCACTCGC-1	2.1604717	-13.051148	1	False
Control_CATAGACAGCGACTAG-1	-3.7875497	-34.43423	1	False
Control_CATAGACCAACATCGT-1	3.8654156	0.037247874	0	False
Control_CATAGACGTCTTGAAC-1	-0.47895205	24.049253	0	False
Control_CATCAAGAGCCTAACT-1	3.3948238	26.192926	0	False
Control_CATCAAGAGTAGGGTC-1	-13.249297	33.096233	0	False
Control_CATCAAGCAAACGGCA-1	-1.5341816	26.446735	0	False
Control_CATCCACAGATTACCC-1	-19.567665	14.937292	0	False
Control_CATCCACCAGGTCCGT-1	2.693222	10.333173	0	False
Control_CATCCACTCAAAGAAC-1	5.8843536	-20.586475	1	False
Control_CATCCACTCAATCAGC-1	-17.405869	20.370842	0	False
Control_CATCCACTCAGTCACA-1	-16.692308	32.38879	0	False
Control_CATCCACTCTATCGTT-1	9.054775	-3.3381732	1	False
Control_CATCCACTCTGCTTTA-1	-2.0134692	-5.839916	1	False
Control_CATCCCAGTGCGTCGT-1	-17.83462	23.718605	0	False
Control_CATCCCAGTGGTAATA-1	-3.7635212	-17.855013	1	False
Control_CATCCGTCAGATACTC-1	2.2224119	6.200169	0	False
Control_CATCCGTGTAGGATAT-1	-1.2371249	20.779636	0	False
Control_CATCCGTGTCCAAATC-1	-2.6751351	-24.085459	1	False
Control_CATCCGTGTGAACCGA-1	-0.50425047	25.261992	0	False
Control_CATCCGTGTGGGTATG-1	1.7919433	22.566505	0	False
Control_CATCGCTAGTAACGTA-1	-0.89045143	26.730831	0	False
Control_CATCGCTGTCAAGTTC-1	5.4811873	8.716805	0	False
Control_CATCGCTGTGCAACAG-1	-5.2897677	-10.942384	1	False
Control_CATCGCTGTTATCTTC-1	1.888702	-18.98045	1	False
Control_CATCGCTTCGGAAACG-1	-7.290047	-13.186796	1	False
Control_CATCGCTTCGTGACTA-1	0.20264049	-22.896967	1	False
Control_CATCGGGGTCTCTCTG-1	4.2852564	-14.237429	1	False
Control_CATCGGGTCGCAATTG-1	2.4777584	-19.702906	1	False
Control_CATCGTCGTCGTTTCC-1	-1.2494655	24.43466	0	False
Control_CATCGTCGTGCACAAG-1	3.5891182	-15.527892	1	False
Control_CATGAGTAGATAACGT-1	-8.1669	31.48907	0	False
Control_CATGAGTCACTTTATC-1	-3.5004072	-15.596562	1	False
Control_CATGAGTTCCTACCGT-1	-5.451735	-21.965303	1	False
Control_CATGCAACAGGAGGTT-1	0.44717687	-34.1678	1	False
Control_CATGCAATCCTATTTG-1	6.146323	-6.0418887	1	False
Control_CATGCCTCATTCATCT-1	2.6451902	-23.65219	1	False
Control_CATGCCTGTTTCGTAG-1	3.2143927	15.015009	0	False
Control_CATGCCTTCCCATAGA-1	3.3318574	-4.9475975	1	False
Control_CATGCCTTCGTCGACG-1	-2.697434	-34.437454	1	False
Control_CATGCCTTCGTGACTA-1	9.457114	-21.13736	1	False
Control_CATGCGGAGCCACCGT-1	-3.5412228	-31.812407	1	False
Control_CATGCGGGTTGTTTGG-1	9.407613	-19.36923	1	False
Control_CATGCTCAGGTAAGGA-1	5.137358	20.279324	0	False
Control_CATGCTCAGGTTCTTG-1	11.024519	11.658791	0	False
Control_CATGCTCGTAGATCCT-1	-2.6718786	13.331466	0	False
Control_CATGCTCGTCTTCAAG-1	3.6850462	0.44469905	0	False
Control_CATGCTCGTTAGCGGA-1	-5.5659285	-27.918137	1	False
Control_CATGCTCTCGTTCGCT-1	0.76422113	-36.03883	1	False
Control_CATGGATCACTTGTGA-1	-1.1746826	-20.385193	1	False
Control_CATGGATGTCTCCCTA-1	-5.101079	25.749475	0	False
Control_CATGGATGTTGTTGAC-1	2.6190438	21.51712	0	False
Control_CATGGTAAGTCGCCAC-1	1.3365415	-16.321367	1	False
Control_CATGGTAAGTCGCCCA-1	-0.045207713	-21.943829	1	False
Control_CATGGTAAGTGGAAGA-1	-1.1392605	-35.44562	1	False
Control_CATGGTAAGTGTGTTC-1	-0.61998725	23.632704	0	False
Control_CATGGTAGTACCGGCT-1	3.5460665	-23.339716	1	False
Control_CATGGTATCGTAACCA-1	0.7999429	27.226297	0	False
Control_CATTCATAGGATGAGA-1	2.485264	17.206554	0	False
Control_CATTCATCACGGCGTT-1	-0.08174742	-5.083117	1	False
Control_CATTCATGTCTCGACG-1	-18.713017	16.015856	0	False
Control_CATTCATGTTTGCCGG-1	-0.7215801	-36.18063	1	False
Control_CATTCCGCAAGTAGTA-1	11.138722	17.060314	0	False
Control_CATTCCGCAATCGCGC-1	-18.066174	23.727282	0	False
Control_CATTCCGTCACGGGAA-1	5.9420695	9.999055	0	False
Control_CATTCCGTCCACATAG-1	-0.96834785	8.843223	0	False
Control_CATTCCGTCGACCACG-1	5.0917535	-2.1808171	1	False
Control_CATTCCGTCTTGGATG-1	1.7432916	22.552332	0	False
Control_CATTCTAAGGCTTCCG-1	-0.9916851	-20.856058	1	False
Control_CATTCTAAGGTTCCAT-1	1.8238776	-18.10732	1	False
Control_CATTCTACACAAGCCC-1	2.2003381	-37.459602	1	False
Control_CATTCTACACCAAAGG-1	2.6730208	-6.4188824	1	False
Control_CATTCTAGTCTAGGCC-1	6.685865	5.4008784	0	False
Control_CATTGAGCAAGCACCC-1	13.145273	4.353027	0	False
Control_CATTGAGCAAGGACAC-1	8.076288	11.483093	0	False
Control_CATTGAGCATGACGGA-1	3.687143	-4.995807	1	False
Control_CATTGAGTCCAACCGG-1	-6.475735	-10.263932	1	False
Control_CATTGCCGTGTGGTCC-1	2.2948914	8.770658	0	False
Control_CATTGCCTCCGCGAGT-1	-1.2012748	12.802142	0	False
Control_CATTGCCTCGAGTGGA-1	4.734591	-9.847436	1	False
Control_CATTTCACAAGGCTTT-1	0.60845965	-26.378595	1	False
Control_CATTTCACAATTCTCT-1	2.923211	-0.28356412	0	False
Control_CATTTCAGTCAGACGA-1	14.102237	7.488047	0	False
Control_CATTTCATCCTACACC-1	-0.5690236	-25.670311	1	False
Control_CATTTCATCGCCAACG-1	3.4954293	-2.6010444	1	False
Control_CCAAGCGCATACCATG-1	0.74560606	-31.271555	1	False
Control_CCAAGCGCATGACGAG-1	-0.110188805	-20.76946	1	False
Control_CCAATGACATGGCCAC-1	7.903133	5.270751	0	False
Control_CCAATTTAGACCATGG-1	-0.16272496	-12.78599	1	False
Control_CCAATTTGTCGTATTG-1	-7.832576	25.275187	0	False
Control_CCAATTTGTGACACAG-1	-4.1493983	-32.4325	1	False
Control_CCAATTTGTTCTCGTC-1	-5.5680895	-19.367796	1	False
Control_CCAATTTTCTCGGTCT-1	1.1099253	-38.6814	1	False
Control_CCACAAACACCCATAA-1	1.0823774	-17.26478	1	False
Control_CCACAAAGTCCATCTC-1	-1.5700744	9.668173	0	False
Control_CCACAAATCATTGCTT-1	-6.8442245	29.673515	0	False
Control_CCACACTAGTCTGCGC-1	-1.5501235	-6.580526	1	False
Control_CCACACTCATGCGGTC-1	-16.212332	25.31002	0	False
Control_CCACCATAGCAACAAT-1	-1.7541517	-15.304813	1	False
Control_CCACCATAGTCCCGAC-1	-1.831927	-26.334738	1	False
Control_CCACCATCACTAACCA-1	6.464022	-12.498712	1	False
Control_CCACCATGTACCGTGC-1	6.6443863	-3.339471	1	False
Control_CCACCATGTCTGATAC-1	-17.625196	24.384432	0	False
Control_CCACCATGTTAAGACA-1	-3.0253437	-32.64964	1	False
Control_CCACCATGTTCCCACT-1	10.476266	7.3073997	0	False
Control_CCACGAGAGACGCATG-1	-3.3108559	28.510891	0	False
Control_CCACGAGAGCGTGCCT-1	1.0469075	-5.988384	1	False
Control_CCACGAGGTCCGTTTC-1	4.2588406	16.893284	0	False
Control_CCACGAGGTCGCACAC-1	0.61568016	-31.45767	1	False
Control_CCACGAGTCGTTCTAT-1	0.15326115	-14.263862	1	False
Control_CCACGTTCACGGTCTG-1	-6.26998	-23.89326	1	False
Control_CCACGTTTCAAGATAG-1	-8.586146	-14.8896885	1	False
Control_CCACTTGCAGTCGTTA-1	-11.451487	31.722048	0	False
Control_CCACTTGGTAGAAACT-1	-5.923079	28.918156	0	False
Control_CCACTTGGTCCAGGTC-1	-3.0999722	-18.132095	1	False
Control_CCACTTGGTGTATTCG-1	-16.397264	32.199257	0	False
Control_CCACTTGGTTGCAAGG-1	3.5921164	-1.3761255	1	False
Control_CCACTTGTCCTCGATC-1	8.56939	-20.888226	1	False
Control_CCACTTGTCTTGGCTC-1	-5.643172	-22.604256	1	False
Control_CCATAAGAGAGAGCAA-1	-9.579611	-19.418917	1	False
Control_CCATAAGGTAACTTCG-1	9.6705475	15.335479	0	False
Control_CCATAAGGTCACTCAA-1	3.7711108	-17.040033	1	False
Control_CCATAAGTCCACTGGG-1	-0.64110005	-32.600807	1	False
Control_CCATAAGTCGCCGATG-1	-17.800446	26.871113	0	False
Control_CCATAAGTCTGGTGCG-1	-17.987112	20.462717	0	False
Control_CCATCACAGAAGGTAG-1	3.9137907	-9.383208	1	False
Control_CCATCACGTATACCTG-1	1.644345	-33.588463	1	False
Control_CCATCACTCGTAGTGT-1	-1.4402866	21.841011	0	False
Control_CCCAACTAGAAAGTCT-1	0.6290823	-29.332035	1	False
Control_CCCAACTCAAGATCCT-1	-10.838556	31.316082	0	False
Control_CCCAACTGTATCAGCT-1	1.6113472	-0.14668982	0	False
Control_CCCATTGAGTCTTCCC-1	-1.6794254	-29.6104	1	False
Control_CCCATTGCACGGTAGA-1	4.8882923	-25.373617	1	False
Control_CCCATTGGTGACGTCC-1	5.239623	12.116242	0	False
Control_CCCGAAGAGCTGGTGA-1	-4.349739	-26.362282	1	False
Control_CCCGAAGCAACAGTGG-1	11.792125	20.854437	0	False
Control_CCCGAAGCACTTCAAG-1	-4.1735973	33.322643	0	False
Control_CCCGAAGGTGTTCCTC-1	0.14398117	0.34188023	0	False
Control_CCCGGAAAGACCGTTT-1	-2.672074	27.601833	0	False
Control_CCCGGAAGTTCTAACG-1	3.9889538	6.223831	0	False
Control_CCCTAACAGTTCGCAT-1	7.807858	-0.15454145	1	False
Control_CCCTCAAAGGTGCGAT-1	1.343403	8.931085	0	False
Control_CCCTCAACAACAAGTA-1	-2.8103514	-14.755318	1	False
Control_CCCTCAACACATGGTT-1	2.779345	20.778662	0	False
Control_CCCTCAACACGAGGAT-1	5.880094	16.59032	0	False
Control_CCCTCAATCTAACGCA-1	-4.2645683	-32.427563	1	False
Control_CCCTCTCAGCTGCCAC-1	6.967777	-8.8878145	1	False
Control_CCCTCTCAGGTCGTGA-1	-0.5091392	2.8046932	0	False
Control_CCCTCTCCAAGCAATA-1	-2.9571884	-26.832218	1	False
Control_CCCTCTCCAATTGCTG-1	4.1162987	14.522425	0	False
Control_CCCTCTCCAGAATGTA-1	-18.137249	29.14863	0	False
Control_CCCTCTCGTGCCCACA-1	-2.22378	-33.86826	1	False
Control_CCCTCTCGTTCGGCTG-1	-0.8773865	22.700003	0	False
Control_CCCTCTCGTTGCCGCA-1	2.3503633	26.352211	0	False
Control_CCCTCTCTCTCCTGCA-1	3.2977326	16.049183	0	False
Control_CCCTCTCTCTGCATAG-1	8.086988	10.798368	0	False
Control_CCCTGATCAAGTGCTT-1	-0.5190384	24.175934	0	False
Control_CCCTGATCACTTCAAG-1	-2.4827306	-34.07046	1	False
Control_CCCTTAGAGCGCCGTT-1	-7.7713385	28.011099	0	False
Control_CCCTTAGTCGCCTATC-1	8.377496	-10.295214	1	False
Control_CCGAACGAGCGTTGTT-1	-1.0697562	14.164217	0	False
Control_CCGAACGGTACACTCA-1	5.117785	12.027161	0	False
Control_CCGAACGGTCGATTAC-1	5.68515	1.7674968	0	False
Control_CCGAACGTCATCTGTT-1	8.535337	21.74232	0	False
Control_CCGAACGTCGATGGAG-1	-13.984125	32.508797	0	False
Control_CCGATCTAGGGTTAGC-1	6.033762	15.83908	0	False
Control_CCGATCTCACACCTTC-1	-2.5348456	18.371403	0	False
Control_CCGATCTGTACGCTTA-1	7.1118817	12.736186	0	False
Control_CCGATCTGTATAGCTC-1	-1.8202624	13.47941	0	False
Control_CCGATCTGTGGCACTC-1	-0.9452484	-19.795435	1	False
Control_CCGATCTTCAGACATC-1	4.1524887	-26.89821	1	False
Control_CCGCAAGAGTATTCCG-1	-8.866486	-30.465815	1	False
Control_CCGCAAGCATCTATCT-1	8.792535	21.10598	0	False
Control_CCGCAAGTCACCATGA-1	8.054953	1.74064	0	False
Control_CCGCAAGTCATGAGAA-1	1.5385851	0.61831653	0	False
Control_CCGCAAGTCGACATTG-1	-0.56660247	-25.646492	1	False
Control_CCGGACACACTGTGTA-1	-4.465021	-30.355242	1	False
Control_CCGGACACAGCGGTCT-1	6.5314875	21.837843	0	False
Control_CCGGACAGTGACACGA-1	-0.3045349	-27.829605	1	False
Control_CCGGACATCCGATGTA-1	0.7795419	7.9361153	0	False
Control_CCGGGTAAGGAGAGTA-1	-1.9034604	-30.898012	1	False
Control_CCGGGTAAGGGTATAT-1	-1.6196026	20.562395	0	False
Control_CCGGGTATCAGCCCAG-1	-4.242717	-34.780895	1	False
Control_CCGGGTATCATAGAGA-1	7.525885	3.071264	0	False
Control_CCGGTAGCACAACGCC-1	7.8671055	-11.5941515	1	False
Control_CCGGTAGCAGAGCGTA-1	7.246509	20.858088	0	False
Control_CCGGTAGTCGTTCTGC-1	5.09538	-23.907486	1	False
Control_CCGGTGAGTTCAGTAC-1	3.8373997	-9.08197	1	False
Control_CCGGTGAGTTCTAACG-1	4.2825017	-28.157475	1	False
Control_CCGTAGGCAACTGGTT-1	10.857081	14.1102495	0	False
Control_CCGTAGGCATCATTTC-1	-3.7888415	-17.877731	1	False
Control_CCGTAGGGTTTCTATC-1	5.689024	-2.5645819	1	False
Control_CCGTGAGCATATAGCC-1	-2.6940966	-6.2480087	1	False
Control_CCGTGAGGTCGATTAC-1	-1.0590531	-34.149548	1	False
Control_CCGTGAGTCAGTCAGT-1	3.253215	18.164843	0	False
Control_CCGTGAGTCGCCTATC-1	2.7400882	22.50073	0	False
Control_CCGTTCAGTTAAGAAC-1	-18.227573	25.86324	0	False
Control_CCTAACCAGGAGGTTC-1	-19.094944	15.323171	0	False
Control_CCTAACCCATAGGCGA-1	-4.945198	-33.132675	1	False
Control_CCTAAGAAGATGCTTC-1	-2.8438704	21.485842	0	False
Control_CCTAAGACAACGCCCA-1	-16.029232	22.57474	0	False
Control_CCTAAGAGTAGCGAGT-1	6.7927413	-4.55532	1	False
Control_CCTAAGAGTTTCAGAC-1	-1.3137982	-9.173016	1	False
Control_CCTACGTCATCGATAC-1	12.050441	20.810825	0	False
Control_CCTACGTGTCAACATC-1	3.7061715	-14.544817	1	False
Control_CCTACGTGTCAATGGG-1	11.130525	8.457705	0	False
Control_CCTACGTTCGTGTGGC-1	2.135682	-28.610346	1	False
Control_CCTACGTTCTGTCTCG-1	10.519893	1.9940219	0	False
Control_CCTATCGCACCCTGTT-1	10.504238	-2.7728436	1	False
Control_CCTATCGGTTATGGTC-1	6.6726837	-4.1211185	1	False
Control_CCTCACAAGACGCCCT-1	7.558637	17.60597	0	False
Control_CCTCACAAGTAGACAT-1	7.9664154	9.369216	0	False
Control_CCTCACACATAACGGG-1	6.9941754	8.747944	0	False
Control_CCTCACATCTGACCCT-1	-4.5034275	-17.524176	1	False
Control_CCTCAGTCAGCCATTA-1	3.8944287	-7.6249833	1	False
Control_CCTCAGTGTCAAAGAT-1	-4.2521343	28.732979	0	False
Control_CCTCAGTTCGCCTTTG-1	6.4672675	-9.566452	1	False
Control_CCTCATGAGCCGAATG-1	-2.787268	27.401382	0	False
Control_CCTCATGCATAGCTGT-1	-1.3415257	-32.666187	1	False
Control_CCTCATGGTGTATTCG-1	-6.624289	-21.335012	1	False
Control_CCTCATGTCATCCTAT-1	9.482687	4.788489	0	False
Control_CCTCATGTCGGTGTTA-1	1.881519	-10.240873	1	False
Control_CCTCCAACATTAGGCT-1	-0.2789561	16.841599	0	False
Control_CCTCCAATCCCAAGTA-1	1.1891643	-11.299322	1	False
Control_CCTCCTCGTCCGTACG-1	6.0791345	-7.827491	1	False
Control_CCTCCTCGTCGCTTAA-1	2.1681411	-12.0848	1	False
Control_CCTCCTCTCAGGACGA-1	-4.075201	-26.372086	1	False
Control_CCTCTAGAGCTCGGCT-1	1.6517005	-6.2675	1	False
Control_CCTCTAGGTGGACTGA-1	-4.0247364	-1.4839417	1	False
Control_CCTCTAGTCCGATTAG-1	5.767534	-8.319091	1	False
Control_CCTCTCCAGCGTATGG-1	3.302205	9.386725	0	False
Control_CCTCTCCAGTACTGTC-1	-0.41959873	-28.790127	1	False
Control_CCTCTCCCAACGGGTA-1	-5.004764	28.173193	0	False
Control_CCTCTCCCACTACACA-1	-18.031727	25.580553	0	False
Control_CCTCTCCGTTCTTCAT-1	-1.9703268	-24.760609	1	False
Control_CCTCTCCTCCGTATAG-1	-0.51937294	-12.770825	1	False
Control_CCTCTCCTCTAGCAAC-1	2.7614858	4.7695613	0	False
Control_CCTGCATAGCCTGTCG-1	11.703494	10.075581	0	False
Control_CCTGCATCACTCCGAG-1	-3.960434	-25.467772	1	False
Control_CCTGCATGTATCGAGG-1	10.375414	10.286514	0	False
Control_CCTGTTGAGTGATTCC-1	5.739785	14.289927	0	False
Control_CCTGTTGCAATGCTCA-1	0.02493356	-6.638645	1	False
Control_CCTGTTGTCAAGCTGT-1	-0.41970196	4.747095	0	False
Control_CCTTCAGAGCCATTCA-1	-16.702648	18.470676	0	False
Control_CCTTCAGAGTTTCGGT-1	-12.705942	32.731777	0	False
Control_CCTTGTGCAAATGCTC-1	-2.480371	-22.517014	1	False
Control_CCTTGTGCACCGCTAG-1	2.6225164	-32.537846	1	False
Control_CCTTGTGCAGGACATG-1	-13.144934	31.38334	0	False
Control_CCTTTGGAGCCGCTTG-1	-19.23641	16.315292	0	False
Control_CCTTTGGAGCTACGTT-1	5.277249	12.829771	0	False
Control_CCTTTGGCATTCATCT-1	5.198986	-8.2576	1	False
Control_CCTTTGGGTTACAGCT-1	1.4388797	12.128343	0	False
Control_CCTTTGGTCATATGGC-1	2.3273635	-5.4585423	1	False
Control_CGAAGGAGTCTTTCTA-1	9.150433	13.510767	0	False
Control_CGAAGGATCCAAACCA-1	1.0141673	21.349955	0	False
Control_CGAAGGATCCACCTGT-1	-18.019865	27.061373	0	False
Control_CGAAGTTAGCCTCACG-1	6.773467	24.803516	0	False
Control_CGAAGTTCAAGCTGCC-1	7.3994546	13.016752	0	False
Control_CGAAGTTGTTAATCGC-1	-15.947844	32.20743	0	False
Control_CGAATTGCAATAGTGA-1	3.3664718	7.62756	0	False
Control_CGAATTGCAGAGAATT-1	-4.994188	26.287746	0	False
Control_CGAATTGGTCCACTTC-1	1.7989919	-6.7812	1	False
Control_CGAATTGGTCGCAACC-1	9.785055	-17.142046	1	False
Control_CGAATTGGTGAAGCTG-1	7.981778	-22.500517	1	False
Control_CGAATTGTCTGTCGTC-1	-7.8625393	-21.979698	1	False
Control_CGACAGCAGACTGAGC-1	0.9193172	2.353103	0	False
Control_CGACAGCCAAATCAGA-1	3.6179867	-24.227127	1	False
Control_CGACAGCCATAGGTTC-1	-0.7844082	17.352839	0	False
Control_CGACAGCGTTTCCCAC-1	-2.042224	14.547321	0	False
Control_CGACAGCTCCGCATAA-1	1.9710575	4.401809	0	False
Control_CGACAGCTCGCCACTT-1	4.8507347	22.533861	0	False
Control_CGAGAAGAGAGATCGC-1	-6.669542	31.706242	0	False
Control_CGAGAAGAGCCTGCCA-1	4.5782166	11.436114	0	False
Control_CGAGAAGAGTCTGGTT-1	-0.68273854	-0.083894104	0	False
Control_CGAGAAGTCAGTGCGC-1	-12.130834	32.489132	0	False
Control_CGAGGAAAGTCATGAA-1	1.2067313	-22.617453	1	False
Control_CGAGGAAAGTTGTACC-1	-17.395014	24.387432	0	False
Control_CGAGGAAGTAACGCGA-1	0.15958756	10.821932	0	False
Control_CGAGGAATCTAACGGT-1	6.0552883	13.628004	0	False
Control_CGAGTGCCAAGCTGTT-1	-3.672637	-29.119734	1	False
Control_CGAGTGCGTACTGGGA-1	7.6372576	7.306771	0	False
Control_CGAGTGCGTGGGAGAG-1	1.8102432	-9.426124	1	False
Control_CGAGTTACATAGGTTC-1	-3.0414593	25.35135	0	False
Control_CGATCGGAGCATCCTA-1	0.42416814	-0.6510499	1	False
Control_CGATCGGAGCCAGAGT-1	-2.137008	2.1687183	0	False
Control_CGATCGGAGGCCTTGC-1	2.700045	22.578156	0	False
Control_CGATCGGAGTATAACG-1	0.72577053	22.54602	0	False
Control_CGATCGGAGTTATGGA-1	9.354451	9.913601	0	False
Control_CGATCGGCAGTGCCTG-1	-3.3596637	18.439394	0	False
Control_CGATCGGCATGACACT-1	6.8249254	5.118164	0	False
Control_CGATCGGGTGGTGATG-1	4.6864843	-14.402983	1	False
Control_CGATGCGAGTAGCAAT-1	-15.760793	32.44704	0	False
Control_CGATGCGCATAGAATG-1	-2.487437	-36.08874	1	False
Control_CGATGCGTCCGTAATG-1	2.686757	1.1010109	0	False
Control_CGATGCGTCTCACTCG-1	-1.5863216	28.387772	0	False
Control_CGATGGCAGAAGCTCG-1	10.693353	-1.5946668	1	False
Control_CGATGGCAGACGGATC-1	-2.024871	17.82354	0	False
Control_CGATGGCAGGACTGGT-1	5.798482	4.8555446	0	False
Control_CGATGGCGTCATCACA-1	-5.4738493	28.210709	0	False
Control_CGATGGCTCCATATGG-1	-3.3911655	-34.414818	1	False
Control_CGCAGGTCACCAGTTA-1	0.73802274	26.623692	0	False
Control_CGCATAACAGAAGTGC-1	2.327297	-0.1735023	0	False
Control_CGCATAACAGCCCACA-1	6.944871	8.448544	0	False
Control_CGCATAAGTAGGAAAG-1	1.2275933	19.705101	0	False
Control_CGCATAAGTCACCTTC-1	3.4345374	-4.084064	1	False
Control_CGCATAATCCACCTCA-1	-0.4233251	-38.903538	1	False
Control_CGCATGGCAAGGCAAC-1	2.9331226	17.695314	0	False
Control_CGCATGGCATGGAACG-1	-0.6875477	17.615934	0	False
Control_CGCATGGTCAACTACG-1	3.2179453	-3.9303825	1	False
Control_CGCATGGTCATAAGGA-1	-5.6723843	33.31751	0	False
Control_CGCATGGTCCTGATAG-1	4.014371	20.032492	0	False
Control_CGCATGGTCGTGTGAT-1	-2.4987488	3.3137999	0	False
Control_CGCCATTAGCGTATGG-1	-7.4199386	32.723686	0	False
Control_CGCCATTCACACGTGC-1	1.0866101	1.8439351	0	False
Control_CGCCATTGTACAACGG-1	6.364429	5.4691725	0	False
Control_CGCCATTGTTGGGAAC-1	4.534638	0.713431	0	False
Control_CGCCATTTCCGAGTGC-1	-8.463667	-21.158993	1	False
Control_CGCCATTTCTTTGCAT-1	-17.513224	26.384073	0	False
Control_CGCGTGAAGCGTATGG-1	4.366321	24.01537	0	False
Control_CGCGTGACACCGAATT-1	11.67811	10.507751	0	False
Control_CGCGTGATCTCGAACA-1	5.294418	-19.06512	1	False
Control_CGGAACCAGCGGTAGT-1	-17.329771	20.49956	0	False
Control_CGGAACCCAACCGTAT-1	1.8370422	11.195164	0	False
Control_CGGAACCTCTCTATAC-1	5.883652	-1.698618	1	False
Control_CGGAACCTCTTTCCAA-1	5.747262	-26.120823	1	False
Control_CGGAATTAGACTACGG-1	-10.842218	29.805765	0	False
Control_CGGAATTAGCTTTGTG-1	4.4308586	14.040418	0	False
Control_CGGAATTCAACTCGTA-1	-6.4000874	-18.85138	1	False
Control_CGGAATTGTCGCAACC-1	-3.4475863	-27.577417	1	False
Control_CGGAATTGTGACAACG-1	3.9453943	21.127975	0	False
Control_CGGACACAGTATGCAA-1	10.13858	-0.6511242	1	False
Control_CGGACACCAACAAGAT-1	6.8973007	22.632917	0	False
Control_CGGACACCACTCCTTG-1	0.41129255	-3.1327195	1	False
Control_CGGACACGTCGCTGCA-1	-0.97208756	1.3943499	0	False
Control_CGGACACGTTACTCAG-1	1.6352245	26.968147	0	False
Control_CGGAGAAAGTCTGCAT-1	-13.652664	32.740875	0	False
Control_CGGAGAATCGCCTTTG-1	-8.257121	32.75838	0	False
Control_CGGCAGTCAACCTAAC-1	9.012422	19.915789	0	False
Control_CGGCAGTTCGCTTTAT-1	-7.8648696	30.342823	0	False
Control_CGGGACTGTATCCCAA-1	-12.650679	31.781586	0	False
Control_CGGGACTGTCGTCATA-1	0.6793414	-14.880553	1	False
Control_CGGGACTGTTCGTACA-1	-0.2308649	-22.811462	1	False
Control_CGGGACTTCCAACACA-1	0.5429015	-31.630577	1	False
Control_CGGGCATAGGGAGGTG-1	7.532837	-20.311491	1	False
Control_CGGGCATCAACCGACC-1	-6.848932	26.868834	0	False
Control_CGGGCATGTGTATCCA-1	5.605854	11.554484	0	False
Control_CGGGCATGTTACCTTT-1	7.096742	-24.115686	1	False
Control_CGGGCATTCGCAAGAG-1	-18.43101	16.757	0	False
Control_CGGGTCACACTCACTC-1	-1.5233201	-12.380222	1	False
Control_CGGGTGTTCTATTCGT-1	-18.115572	25.4779	0	False
Control_CGGTCAGAGCAACAGC-1	3.029319	-26.268265	1	False
Control_CGGTCAGTCCTGCCAT-1	-3.0092947	-23.643555	1	False
Control_CGGTCAGTCTGCCTGT-1	1.1352881	-13.883377	1	False
Control_CGTAAGTAGAAGTCCG-1	5.3025446	-5.560683	1	False
Control_CGTAAGTAGTAAACTG-1	4.8697314	-2.2129502	1	False
Control_CGTAATGCACATCATG-1	-6.613638	-24.157991	1	False
Control_CGTAATGCAGCCGTCA-1	11.46939	8.469914	0	False
Control_CGTAATGCAGGTGGAT-1	1.5790828	21.55216	0	False
Control_CGTAATGGTGGAAGTC-1	-6.712339	29.1474	0	False
Control_CGTAATGTCCCTCGTA-1	-3.3933096	30.762896	0	False
Control_CGTAGTAAGGTCGTAG-1	-0.6027961	-36.046844	1	False
Control_CGTAGTACATGGGTCC-1	1.3053377	1.2536085	0	False
Control_CGTAGTAGTAGAATAC-1	-0.09472482	-5.6177254	1	False
Control_CGTAGTAGTCTTCATT-1	0.28499642	-36.216385	1	False
Control_CGTAGTATCAAGTGTC-1	5.7144103	25.905626	0	False
Control_CGTCAAAAGTGATCGG-1	1.6037704	-14.770719	1	False
Control_CGTCCATCAGTAGTTC-1	6.2626886	1.2730551	0	False
Control_CGTCCATTCTCATAGG-1	0.59764886	-11.04213	1	False
Control_CGTGAATAGATGGTAT-1	-4.9056315	-3.1474133	1	False
Control_CGTGAATAGATTGTGA-1	-0.32164675	-7.7792315	1	False
Control_CGTGAATCAAATCGGG-1	2.5122705	0.77258563	0	False
Control_CGTGAATCACCCTATC-1	-17.397745	31.51552	0	False
Control_CGTGAATCATAGGCGA-1	1.8350463	4.250031	0	False
Control_CGTGAATTCCTCTCTT-1	-4.8005805	-24.085764	1	False
Control_CGTGATACACGTCATA-1	0.2523359	21.843904	0	False
Control_CGTGATACAGCGACCT-1	2.7084386	17.980932	0	False
Control_CGTGATAGTCTAGTGT-1	-3.0913827	-15.453065	1	False
Control_CGTGATAGTGGTTTGT-1	0.5917572	30.29502	0	False
Control_CGTGATATCATCCTAT-1	-5.924253	31.298363	0	False
Control_CGTGATATCTTGGTGA-1	-9.092397	34.6969	0	False
Control_CGTGCTTAGACGCAGT-1	-2.211952	-17.999159	1	False
Control_CGTGCTTCAGCGGATA-1	-9.11629	33.531597	0	False
Control_CGTGCTTCAGGGACTA-1	2.92316	-7.240782	1	False
Control_CGTGCTTGTATGTCTG-1	5.130715	18.960476	0	False
Control_CGTGCTTTCCCAGGAC-1	-5.332015	26.323273	0	False
Control_CGTGCTTTCGTGCTCT-1	0.5299993	28.090582	0	False
Control_CGTGTCTCAAAGGAGA-1	-0.9446656	30.118755	0	False
Control_CGTGTCTGTGCATACT-1	4.8267245	-0.7006963	1	False
Control_CGTGTCTTCTTTGATC-1	2.989556	8.829625	0	False
Control_CGTTAGAAGATTCGCT-1	-1.7960691	-25.94578	1	False
Control_CGTTAGACAGTAACAA-1	-0.84327644	-10.68186	1	False
Control_CGTTAGACATGTACGT-1	-5.8805366	-32.12504	1	False
Control_CGTTAGAGTGAACGGT-1	4.1340647	-25.578178	1	False
Control_CGTTAGAGTGCACATT-1	-5.6182094	-12.508349	1	False
Control_CGTTAGATCCTCATAT-1	-0.9108468	-37.77012	1	False
Control_CGTTCTGCAAGTAGTA-1	3.864497	-1.2935861	1	False
Control_CGTTCTGCACAGTCAT-1	6.4481106	17.02926	0	False
Control_CGTTCTGGTTTACGTG-1	8.822525	3.3724902	0	False
Control_CGTTCTGTCCGGCAAC-1	-3.6108973	-8.033131	1	False
Control_CGTTGGGTCAAAGGAT-1	-5.2353277	27.809528	0	False
Control_CGTTGGGTCTAATTCC-1	5.1659036	17.40686	0	False
Control_CGTTGGGTCTTAGCTT-1	-8.527419	-18.404976	1	False
Control_CTAACTTAGGCCTAGA-1	0.6941765	-10.016914	1	False
Control_CTAACTTAGGGATCTG-1	0.21347262	-18.135649	1	False
Control_CTAACTTAGTGCAGGT-1	1.1886748	7.8116937	0	False
Control_CTAACTTGTCCCGGTA-1	-14.265843	1.3383605	0	False
Control_CTAACTTTCGAGCACC-1	8.847745	-7.7251186	1	False
Control_CTAAGTGAGAGAATCT-1	-1.2330041	-24.149294	1	False
Control_CTAAGTGAGTCGAAGC-1	7.2968535	23.540169	0	False
Control_CTAAGTGAGTTGCGAG-1	-19.026476	16.477394	0	False
Control_CTAAGTGCAGTGGCTC-1	-12.124557	32.28098	0	False
Control_CTAAGTGGTCAGACGA-1	2.7743874	-26.084467	1	False
Control_CTAAGTGTCCGAAATC-1	-3.3526986	-14.330201	1	False
Control_CTACATTAGGCGACAT-1	1.3735455	15.652615	0	False
Control_CTACATTTCGCTCATC-1	-1.7154286	-27.2676	1	False
Control_CTACCCACATGATAGA-1	4.4526906	13.898656	0	False
Control_CTACCCAGTAGTGCGA-1	-8.617169	-22.500143	1	False
Control_CTACCCAGTCGCTTAA-1	-4.6162963	24.819681	0	False
Control_CTACCTGAGACTTCGT-1	-7.292991	27.065697	0	False
Control_CTACCTGCACCGGTCA-1	-5.7164683	29.428034	0	False
Control_CTACCTGCACGACGCT-1	9.901805	-4.359463	1	False
Control_CTACCTGGTGTCACAT-1	-3.4047432	-35.625896	1	False
Control_CTACCTGTCCTGCTAC-1	-4.3967295	-25.914288	1	False
Control_CTACGGGCAGAAGTTA-1	-15.972716	22.718618	0	False
Control_CTACTATAGCGCCATC-1	-3.549905	-23.281786	1	False
Control_CTACTATCAAGATGGC-1	6.254072	9.362866	0	False
Control_CTACTATTCAGTAGGG-1	-0.20023128	-30.036306	1	False
Control_CTACTATTCGGAGATG-1	-5.3333535	26.95592	0	False
Control_CTAGACAAGCGTGAAC-1	-2.3059506	-16.957699	1	False
Control_CTAGACACAAAGACGC-1	-1.0788543	-24.71717	1	False
Control_CTAGACAGTAAGTTGA-1	-15.652824	32.87183	0	False
Control_CTAGGTAAGCGTTAGG-1	6.5898204	-0.19478345	0	False
Control_CTAGGTAAGCTAATCC-1	4.7464123	-24.266018	1	False
Control_CTAGGTACACGTAACT-1	3.3439412	-26.3085	1	False
Control_CTAGGTACATTCGGGC-1	1.1093767	10.303857	0	False
Control_CTAGGTAGTATGGGAC-1	0.80803514	-22.889042	1	False
Control_CTAGGTAGTCGCTTAA-1	-18.787308	16.489538	0	False
Control_CTATAGGAGAGGTCGT-1	-4.808	28.940912	0	False
Control_CTATCCGAGATCGGTG-1	-2.816368	30.87144	0	False
Control_CTATCCGCATCCGAGC-1	4.185539	16.885546	0	False
Control_CTATCCGGTGAATATG-1	0.9067272	21.841986	0	False
Control_CTATCCGTCACTTTGT-1	-17.914967	18.387463	0	False
Control_CTATCTACACCTCTGT-1	5.021687	-25.856686	1	False
Control_CTATCTAGTGGATGAC-1	-1.445959	-22.914268	1	False
Control_CTCAACCAGGGCAGGA-1	-1.9930732	-34.60681	1	False
Control_CTCAACCAGGTGAGAA-1	-3.2159193	-32.945126	1	False
Control_CTCAACCTCTATTTCG-1	-0.93811905	-18.16196	1	False
Control_CTCAAGAAGCACACAG-1	-1.9404243	25.603716	0	False
Control_CTCAAGAAGCTGACTT-1	-0.07449451	-31.98026	1	False
Control_CTCAAGAAGGCCACTC-1	-11.136546	29.666914	0	False
Control_CTCAAGACACAAGCAG-1	2.5956883	-13.541716	1	False
Control_CTCAAGAGTGTTGCCG-1	-6.0167046	26.658154	0	False
Control_CTCAATTAGTAAATGC-1	-1.3089422	-0.832894	1	False
Control_CTCAATTGTTTCGACA-1	-0.68540126	-15.654885	1	False
Control_CTCAATTTCCCTTGTG-1	9.375793	14.381707	0	False
Control_CTCAATTTCGGTTCAA-1	2.5160549	-3.9973543	1	False
Control_CTCACTGAGTGCGTCC-1	-5.2425356	31.708763	0	False
Control_CTCACTGGTGGTCTTA-1	-0.32710624	-24.47995	1	False
Control_CTCAGAAAGCTGAGTG-1	-5.7702165	29.801287	0	False
Control_CTCAGAAGTAGCTTAC-1	-16.991783	19.800402	0	False
Control_CTCAGAATCATACGGT-1	-9.281764	30.316008	0	False
Control_CTCAGAATCATTGCTT-1	8.436087	-4.862987	1	False
Control_CTCAGTCAGCAGCCCT-1	-0.9994308	-28.292639	1	False
Control_CTCAGTCAGGTGAGAA-1	-6.1355095	-26.03811	1	False
Control_CTCAGTCCAACGATCT-1	-0.96832263	-28.53759	1	False
Control_CTCAGTCTCAGTAGGG-1	0.8353785	-2.2677789	1	False
Control_CTCAGTCTCATTGTGG-1	-0.21047422	24.89233	0	False
Control_CTCAGTCTCCTATTTG-1	3.8864167	-17.071888	1	False
Control_CTCATCGGTTAACAGA-1	-0.5998881	19.879875	0	False
Control_CTCATCGGTTTACTTC-1	-14.280238	33.127213	0	False
Control_CTCATCGTCTCGTCAC-1	-13.781967	1.1645812	0	False
Control_CTCATCGTCTGCCCTA-1	1.925565	13.071074	0	False
Control_CTCATGCAGACCAAAT-1	-3.1322289	30.555098	0	False
Control_CTCATGCAGGGATCGT-1	-13.607313	33.448433	0	False
Control_CTCATGCCACGGCCAT-1	4.6907587	22.391375	0	False
Control_CTCATGCCAGTTGGTT-1	-1.9680289	-35.111267	1	False
Control_CTCATGCTCCGAAGGA-1	8.506632	19.17164	0	False
Control_CTCATTACACCAGACC-1	-1.2782941	-19.114132	1	False
Control_CTCATTACACTGCATA-1	-0.2944779	-9.6832075	1	False
Control_CTCATTACAGAGATTA-1	1.8951823	-29.68949	1	False
Control_CTCCAACCACCATATG-1	-1.3196772	-27.663403	1	False
Control_CTCCAACCATCTAGAC-1	4.753741	25.209478	0	False
Control_CTCCACAAGCCTTCTC-1	1.0587993	-28.564028	1	False
Control_CTCCACAAGGGAGTGG-1	6.9469833	16.78	0	False
Control_CTCCACAAGTGTTGTC-1	5.85557	24.538496	0	False
Control_CTCCACACAGCCGTCA-1	-3.4442258	-26.696186	1	False
Control_CTCCACAGTACAAAGT-1	1.6134554	6.9908442	0	False
Control_CTCCACAGTAGAGGAA-1	11.984004	17.088985	0	False
Control_CTCCACAGTGCCCACA-1	4.108869	-18.251022	1	False
Control_CTCCATGAGCCATCCG-1	-1.7668592	-17.237352	1	False
Control_CTCCATGGTACCCGCA-1	-18.146334	26.728462	0	False
Control_CTCCATGTCCTAAACG-1	4.2479305	11.846582	0	False
Control_CTCCATGTCTTGAACG-1	-16.230333	32.228386	0	False
Control_CTCCCAAAGAGTCTTC-1	-5.799139	24.872633	0	False
Control_CTCCCAAGTATGTGTC-1	12.455505	7.190538	0	False
Control_CTCCCAAGTTGAGTCT-1	-2.7571228	17.057129	0	False
Control_CTCCCTCAGTAAGGGA-1	4.6088085	1.5136747	0	False
Control_CTCCCTCAGTTTCGAC-1	-1.6074995	-16.476007	1	False
Control_CTCCCTCTCGTTCGCT-1	-2.6722794	-36.829575	1	False
Control_CTCCTCCAGATCGCCC-1	-2.0453434	-16.63276	1	False
Control_CTCCTCCAGATTAGCA-1	-0.7602962	-29.989914	1	False
Control_CTCCTCCAGCCTATCA-1	9.50468	16.980556	0	False
Control_CTCCTCCAGGACTGGT-1	8.051595	-7.361161	1	False
Control_CTCCTCCAGGTCGTCC-1	-18.780172	17.849308	0	False
Control_CTCCTCCGTTGTTGAC-1	2.271574	-20.85226	1	False
Control_CTCCTTTAGGTAATCA-1	-0.4430797	-34.568214	1	False
Control_CTCCTTTCAGCGTGCT-1	3.3512058	-26.410378	1	False
Control_CTCCTTTCATCCGTGG-1	4.4385486	-1.29773	1	False
Control_CTCCTTTTCGCAATGT-1	-2.5892465	-26.767357	1	False
Control_CTCCTTTTCGTCGACG-1	-0.15605915	-31.210503	1	False
Control_CTCGAGGAGCGCCGTT-1	-0.6039247	26.111284	0	False
Control_CTCGAGGCAAATTGCC-1	5.4883704	-8.858828	1	False
Control_CTCTCAGAGCGGTAAC-1	-0.6681368	-38.240997	1	False
Control_CTCTCAGCAAGTGGAC-1	0.68815464	23.473206	0	False
Control_CTCTCAGCAGAGCTAG-1	2.7756464	-2.4454947	1	False
Control_CTCTCAGTCCCGATCT-1	-4.000612	-25.921051	1	False
Control_CTCTCAGTCGTTAGAC-1	-0.5254959	-12.95972	1	False
Control_CTCTCGAAGAGGTTTA-1	6.1550994	18.590635	0	False
Control_CTCTCGAGTGATACCT-1	6.464957	0.33969867	0	False
Control_CTCTCGAGTTGGGAAC-1	-2.0279698	14.701482	0	False
Control_CTCTGGTAGCCGCACT-1	2.0848107	-31.649746	1	False
Control_CTCTGGTCATTGTGCA-1	-3.719708	28.725115	0	False
Control_CTCTGGTGTGAGAACC-1	7.258336	7.741667	0	False
Control_CTCTGGTGTTAAGACA-1	0.6257784	-10.131465	1	False
Control_CTCTGGTTCGATCCAA-1	3.6232288	-22.882076	1	False
Control_CTCTGGTTCGGTGTTA-1	5.883681	2.6003804	0	False
Control_CTGAATGCACACCTGG-1	-0.85549134	1.6146303	0	False
Control_CTGAATGCAGTTGTTG-1	-2.1904259	13.425558	0	False
Control_CTGAATGCATCGAGCC-1	2.1395497	-34.23179	1	False
Control_CTGAATGGTATGAAGT-1	-19.225441	15.980085	0	False
Control_CTGAGCGGTTCGGCCA-1	11.431492	12.034932	0	False
Control_CTGAGCGTCTTACCAT-1	-0.39739466	-18.38754	1	False
Control_CTGAGGCAGCGCAATG-1	5.54632	-21.167639	1	False
Control_CTGAGGCGTCGTTATG-1	5.3404317	23.826849	0	False
Control_CTGAGGCGTGGTATGG-1	-5.825886	-28.722267	1	False
Control_CTGAGGCTCGAGCTGC-1	2.7889972	22.573832	0	False
Control_CTGATCCGTCCTCAGG-1	-1.1721543	-36.798286	1	False
Control_CTGCAGGAGTATGCAA-1	-10.797228	33.037514	0	False
Control_CTGCAGGTCGGCTTGG-1	7.6314077	14.1987095	0	False
Control_CTGCATCAGCATATGA-1	-2.342863	29.709026	0	False
Control_CTGCATCGTGATGGCA-1	-5.6749015	-33.743652	1	False
Control_CTGCATCTCCACACAA-1	0.6538607	7.903948	0	False
Control_CTGCCATAGGCGTCCT-1	-1.7039895	13.598012	0	False
Control_CTGCCATCAAAGACGC-1	-1.9335585	24.951185	0	False
Control_CTGCCATCAATAACCC-1	-7.3102984	5.9228907	0	False
Control_CTGCCATCACGGGTAA-1	6.537851	-14.220098	1	False
Control_CTGCCATCACTGGCGT-1	-1.5937731	26.376009	0	False
Control_CTGCCATCAGTCGAGA-1	-16.474035	19.769667	0	False
Control_CTGCCATGTTGTCAGT-1	-2.0498328	-33.373955	1	False
Control_CTGCCATTCTGTTGGA-1	-4.7010927	27.403444	0	False
Control_CTGCCTAAGATGGTAT-1	5.4731784	-26.037395	1	False
Control_CTGCCTACACCCTGTT-1	-3.7921913	-22.344719	1	False
Control_CTGCCTAGTGAATGAT-1	4.197489	-12.862837	1	False
Control_CTGCCTAGTTTCCCAC-1	8.66204	-2.0823102	1	False
Control_CTGCCTATCTGCGTCT-1	2.952043	-2.828064	1	False
Control_CTGCGAGAGTTGAATG-1	8.479802	-0.86614054	1	False
Control_CTGCGAGAGTTGGAAT-1	-2.2560961	31.68209	0	False
Control_CTGCGAGCAATGTCAC-1	-7.941781	31.758717	0	False
Control_CTGCGAGCAATTCTTC-1	2.3481178	-15.75487	1	False
Control_CTGCGAGCACTCATAG-1	6.6298337	-7.317388	1	False
Control_CTGCGAGTCGCCTTGT-1	2.6785512	28.026424	0	False
Control_CTGCGAGTCGGTAAGG-1	-3.520061	30.717697	0	False
Control_CTGCTCAAGGGACTGT-1	3.7952762	-7.3129582	1	False
Control_CTGCTCAAGGGTATAT-1	1.8560292	26.004858	0	False
Control_CTGCTCATCGGTGCAC-1	1.2741727	-17.063997	1	False
Control_CTGCTCATCGTGGCTG-1	1.710845	4.1160088	0	False
Control_CTGCTCATCTGAATCG-1	-2.606844	-32.151676	1	False
Control_CTGGACGAGTCAGCGA-1	-12.53901	33.130478	0	False
Control_CTGGACGTCACCTACC-1	3.0635931	-12.344399	1	False
Control_CTGGCAGCATGAAGGC-1	-0.0999568	22.500036	0	False
Control_CTGGCAGGTTTAGTCG-1	3.5174184	4.001034	0	False
Control_CTGGCAGTCTAGACCA-1	10.582311	-5.4820237	1	False
Control_CTGGCAGTCTAGCCTC-1	-6.112412	-19.062567	1	False
Control_CTGGTCTAGAGAGTTT-1	2.5655754	2.0443401	0	False
Control_CTGGTCTAGATCGACG-1	-12.38131	31.762644	0	False
Control_CTGGTCTCAATCGCGC-1	4.3488984	-4.7330494	1	False
Control_CTGGTCTCATGACTAC-1	1.4873595	-32.692245	1	False
Control_CTGGTCTGTACGATGG-1	3.7449155	-0.30518708	0	False
Control_CTGGTCTTCTGGTGCG-1	4.767541	20.026419	0	False
Control_CTGTACCAGGTCACAG-1	-3.7989666	-21.063366	1	False
Control_CTGTACCCAAAGACTA-1	0.73338336	-13.43539	1	False
Control_CTGTACCCACTTTAGG-1	10.825479	-0.02307788	1	False
Control_CTGTACCTCAGGACGA-1	6.8124247	22.157	0	False
Control_CTGTACCTCTTGCGCT-1	3.4578283	26.57079	0	False
Control_CTGTAGAGTACCGTCG-1	-8.0870285	26.179281	0	False
Control_CTGTATTAGAATTGTG-1	-1.2953498	-18.974627	1	False
Control_CTGTATTCATTGCTGA-1	-3.9297705	-3.3494875	1	False
Control_CTGTATTGTTGGACTT-1	-3.7840223	-6.7869825	1	False
Control_CTGTATTGTTTCGTGA-1	9.08502	17.156448	0	False
Control_CTGTATTTCAACCGAT-1	2.229737	18.36091	0	False
Control_CTGTATTTCGCCCAGA-1	-5.680817	-25.731264	1	False
Control_CTGTCGTGTATCGTAC-1	5.2876925	9.928777	0	False
Control_CTGTCGTGTCATGGCC-1	-5.316597	-1.542923	1	False
Control_CTGTCGTGTTACACTG-1	0.06329234	-35.92766	1	False
Control_CTGTCGTGTTCCACAA-1	2.552327	-14.593433	1	False
Control_CTGTCGTTCCATTCGC-1	-5.2570605	21.4185	0	False
Control_CTGTCGTTCCCGAATA-1	0.6207497	9.633938	0	False
Control_CTGTCGTTCGTAGTCA-1	4.4617777	-5.3008237	1	False
Control_CTGTGAAAGAATTGTG-1	-0.23093595	20.598452	0	False
Control_CTGTGGGCACAACATC-1	-5.670531	29.599598	0	False
Control_CTTACCGAGGACGGAG-1	-10.971577	31.703833	0	False
Control_CTTACCGAGTAGCTCT-1	-0.13004261	-35.48422	1	False
Control_CTTACCGCAGACAATA-1	5.388132	19.51747	0	False
Control_CTTACCGGTACAGTCT-1	-6.463901	-22.500425	1	False
Control_CTTACCGTCCACAGCG-1	10.645249	11.453949	0	False
Control_CTTACCGTCGATCCAA-1	0.887776	-37.062157	1	False
Control_CTTAGGAAGAATTGTG-1	-17.11101	24.316679	0	False
Control_CTTAGGACAGTAGTGG-1	0.37012243	24.44625	0	False
Control_CTTCAATCACGTAACT-1	7.20217	-4.9397902	1	False
Control_CTTCAATCAGTATTCG-1	6.501931	-24.667349	1	False
Control_CTTCAATCATCAACCA-1	-18.2542	16.398327	0	False
Control_CTTCAATGTCGGATTT-1	3.3964658	26.58858	0	False
Control_CTTCAATGTTGCGGAA-1	0.36908376	4.447933	0	False
Control_CTTCAATTCAAGCTTG-1	2.301449	-4.6606317	1	False
Control_CTTCCGACAGCAGTAG-1	-4.0643945	-30.345818	1	False
Control_CTTCCGAGTTGGATCT-1	-2.1716354	29.999384	0	False
Control_CTTCCTTGTATCGCGC-1	2.0842133	-36.210655	1	False
Control_CTTCCTTGTGTCCGGT-1	2.8958263	-14.5686035	1	False
Control_CTTCGGTAGGATTTCC-1	-0.4502573	20.927483	0	False
Control_CTTCGGTCACTAGTAC-1	-0.80432856	20.049894	0	False
Control_CTTCGGTCAGATAAAC-1	1.3427883	-14.02923	1	False
Control_CTTCGGTGTGGGTTGA-1	-13.064055	32.01563	0	False
Control_CTTCGGTTCGACGATT-1	-1.101451	2.4861338	0	False
Control_CTTCTAAAGCCTTTCC-1	-5.247829	-32.31798	1	False
Control_CTTCTAAGTCAGATTC-1	3.1886308	-29.993948	1	False
Control_CTTCTCTGTACCTGTA-1	-3.4277444	0.89201206	0	False
Control_CTTCTCTTCGTCACCT-1	-0.68662864	-25.082651	1	False
Control_CTTGAGACATAACTCG-1	10.651829	13.47788	0	False
Control_CTTGAGACATACATCG-1	6.1023464	6.98527	0	False
Control_CTTGAGAGTGTATACC-1	5.5058575	7.4489274	0	False
Control_CTTGAGATCACTGTCC-1	8.532106	1.0798624	0	False
Control_CTTGAGATCCTACCGT-1	3.639574	7.0624266	0	False
Control_CTTGATTAGAGTCTTC-1	-2.1969774	19.787766	0	False
Control_CTTGATTAGTCTGGTT-1	2.9989028	0.40848437	0	False
Control_CTTGATTCACAACGAG-1	0.57130194	-37.618412	1	False
Control_CTTGATTCACTGGACC-1	3.4390082	23.888468	0	False
Control_CTTGATTGTCGTACAT-1	-18.475042	29.24769	0	False
Control_CTTGATTGTGGCTTGC-1	2.5911489	6.05921	0	False
Control_CTTGATTTCTCTAAGG-1	-17.45414	19.54003	0	False
Control_CTTTCAAAGAAGGGAT-1	1.9875175	13.174438	0	False
Control_CTTTCAAAGCGACTGA-1	-8.419781	32.181293	0	False
Control_CTTTCAATCCACGGAC-1	-3.1337683	-25.288496	1	False
Control_CTTTCGGAGAACCCGA-1	-4.407201	-29.772783	1	False
Control_CTTTCGGCAATAACCC-1	1.6361458	-3.23859	1	False
Control_CTTTCGGCACCAGTTA-1	3.1898406	-10.555936	1	False
Control_GAAACCTAGGTACAGC-1	6.5403237	-21.253351	1	False
Control_GAAATGAAGACCATAA-1	3.1833136	25.00977	0	False
Control_GAAATGACAACTGCTA-1	8.09254	12.862801	0	False
Control_GAAATGAGTAGAGTTA-1	0.7451635	14.65419	0	False
Control_GAAATGATCTAAGCGT-1	-3.120655	-3.9676793	1	False
Control_GAACACTCAAGCGCTC-1	5.547857	22.38683	0	False
Control_GAACACTGTGCACAAG-1	-6.7417336	28.45	0	False
Control_GAACGTTAGCGTATGG-1	7.9693365	-22.30966	1	False
Control_GAACGTTCAATCGTCA-1	5.408772	-8.719923	1	False
Control_GAACGTTCAGTCAGCC-1	-0.6350729	6.176161	0	False
Control_GAACGTTGTGACTCTA-1	-17.117193	24.517616	0	False
Control_GAACGTTTCCGCTAGG-1	5.1304355	-25.82627	1	False
Control_GAACTGTAGTCTGTAC-1	-11.267573	30.836288	0	False
Control_GAACTGTAGTTTAGGA-1	4.5890517	-25.020111	1	False
Control_GAACTGTCACAAATGA-1	9.06173	17.804777	0	False
Control_GAACTGTTCAGACAAA-1	7.2664027	-0.6658214	1	False
Control_GAAGAATAGTGGTTGG-1	1.7395474	20.618591	0	False
Control_GAAGAATCAGTCGCAC-1	1.9956912	13.5373745	0	False
Control_GAAGAATCATGGATCT-1	-13.487689	32.396046	0	False
Control_GAAGAATGTATTTCGG-1	7.954257	11.36588	0	False
Control_GAAGAATTCGTGTGAT-1	-3.752586	-36.70529	1	False
Control_GAAGCCCAGACGACGT-1	-6.2343364	-11.370242	1	False
Control_GAAGCCCAGATGGTAT-1	1.8324878	-23.63512	1	False
Control_GAAGCCCAGCAATTAG-1	-0.83732355	21.217827	0	False
Control_GAAGCCCAGCCTATCA-1	-3.529477	-17.056824	1	False
Control_GAAGCCCCAAAGCGTG-1	-4.872751	-27.965048	1	False
Control_GAAGCCCGTCGAATGG-1	-3.250686	27.378344	0	False
Control_GAAGCCCGTTGGCTAT-1	6.117048	-23.276237	1	False
Control_GAAGCGAAGCCTATTG-1	0.24141501	23.387854	0	False
Control_GAAGCGAAGGCGCTTC-1	-6.2887635	30.208973	0	False
Control_GAAGCGACACGCGCAT-1	5.312991	21.07565	0	False
Control_GAAGCGAGTGTAAACA-1	-1.3832837	25.612728	0	False
Control_GAAGCGAGTTTGGAAA-1	6.4333577	-2.7786312	1	False
Control_GAAGCGATCAGAGCGA-1	5.1809044	24.420792	0	False
Control_GAAGGACAGAAACACT-1	-3.2816813	24.553244	0	False
Control_GAAGGACAGATCCCAT-1	-3.3272767	-11.59998	1	False
Control_GAAGGACAGCCGTAAG-1	-16.597433	19.781448	0	False
Control_GAAGGACAGTCGGCAA-1	-1.4635323	0.07327776	0	False
Control_GAAGGACGTTTCCCAC-1	-14.353942	1.3764023	0	False
Control_GAAGGACTCATTACCT-1	-5.751621	-25.246487	1	False
Control_GAAGGGTAGGCCGCTT-1	5.4898753	-11.407744	1	False
Control_GAAGGGTCAATCCAGT-1	6.1906137	-5.039111	1	False
Control_GAAGGGTGTGGAGGTT-1	-0.47846428	26.685621	0	False
Control_GAAGGGTTCCACGTGG-1	0.25213084	27.224455	0	False
Control_GAAGGGTTCTTGATTC-1	2.1395776	4.782307	0	False
Control_GAAGTAAAGATGAACT-1	-0.61538917	-38.94478	1	False
Control_GAAGTAAAGCTCGGCT-1	-1.9253457	-29.139622	1	False
Control_GAAGTAAAGTATGAAC-1	-0.39971504	-14.234725	1	False
Control_GAAGTAACAAATGCGG-1	9.219961	7.238026	0	False
Control_GAAGTAACACCCAATA-1	2.1633706	-15.550651	1	False
Control_GAATAGAAGCCTCCAG-1	-11.278584	31.99273	0	False
Control_GAATAGAAGTGGAAAG-1	0.26447514	-9.489337	1	False
Control_GAATAGATCAAAGACA-1	-1.7283309	27.522884	0	False
Control_GAATCACAGCTGCGAA-1	-2.4983165	29.131535	0	False
Control_GAATCACTCACCATGA-1	4.89833	-13.185947	1	False
Control_GAATCACTCTAGTTCT-1	2.988606	-29.901241	1	False
Control_GAATCGTTCAGTCATG-1	-3.3543239	-32.90853	1	False
Control_GACACGCAGCTGAAAT-1	2.4861104	-30.216063	1	False
Control_GACACGCAGTAGACCG-1	-7.324677	-28.444334	1	False
Control_GACACGCCACTTGTGA-1	8.309836	-8.821068	1	False
Control_GACACGCTCGATTTCT-1	8.267808	2.490001	0	False
Control_GACAGCCAGAAGGATG-1	3.180339	-18.755327	1	False
Control_GACAGCCTCACCCTTG-1	-5.1098776	-17.38245	1	False
Control_GACATCACATAGTCGT-1	1.4679651	14.371557	0	False
Control_GACCAATAGGTTTGAA-1	-1.2387375	-25.604221	1	False
Control_GACCAATAGTGCAACG-1	1.2176253	24.238588	0	False
Control_GACCAATGTACGTGAG-1	-13.613769	32.671593	0	False
Control_GACCAATTCTTGGAAC-1	5.038641	-7.32634	1	False
Control_GACCCAGCAAACTAGA-1	7.046076	-2.3602424	1	False
Control_GACCCAGGTCGCTGCA-1	-4.377341	22.090034	0	False
Control_GACCCAGGTGGTCCCA-1	9.695925	1.0054452	0	False
Control_GACCCAGGTTGGCCTG-1	-16.061398	22.41835	0	False
Control_GACCCAGTCCGTGTCT-1	-5.9593806	29.273407	0	False
Control_GACCCTTAGCACTAGG-1	-12.39032	34.670868	0	False
Control_GACCCTTCACAGTCAT-1	9.088074	4.881214	0	False
Control_GACCGTGAGGGACACT-1	0.56236976	-7.18155	1	False
Control_GACCGTGCACAAATCC-1	7.7707143	12.904268	0	False
Control_GACCGTGGTACTGCGC-1	2.614266	-10.439508	1	False
Control_GACCGTGGTCCTCATC-1	-5.4595995	-20.06748	1	False
Control_GACCGTGGTTTACTGG-1	3.25503	-9.717777	1	False
Control_GACCGTGTCTCGTTTA-1	-3.6886954	-31.719189	1	False
Control_GACCTTCAGCCGTTAT-1	0.12998651	-36.690292	1	False
Control_GACCTTCAGGTACTGG-1	8.213531	15.743637	0	False
Control_GACCTTCGTGTTGATC-1	0.016320469	-13.615815	1	False
Control_GACGTTACAGCTCCTT-1	-1.0328413	-39.30689	1	False
Control_GACGTTAGTGAAGCGT-1	7.23005	0.9027662	0	False
Control_GACGTTAGTTAGGAGC-1	-0.24465603	-25.805622	1	False
Control_GACTATGAGCATCCCG-1	7.409631	16.251919	0	False
Control_GACTATGAGCCATATC-1	-1.9075541	-34.32559	1	False
Control_GACTATGAGGCTCACC-1	-2.2906122	-29.646418	1	False
Control_GACTATGGTTGTGGAG-1	2.900049	-11.756689	1	False
Control_GACTCAACAACAGAGC-1	-0.1717452	-36.465816	1	False
Control_GACTCAAGTTCGAGCC-1	1.4665214	28.303793	0	False
Control_GACTCAATCCGTGACG-1	6.241075	-3.355468	1	False
Control_GACTCTCAGCAGCACA-1	11.429813	14.224481	0	False
Control_GACTCTCAGCTAGAGC-1	-3.9669044	-14.814197	1	False
Control_GACTCTCCAATCACGT-1	-2.564688	-34.98112	1	False
Control_GACTCTCCACTCGATA-1	-7.0324264	-24.995522	1	False
Control_GACTCTCTCACCATGA-1	8.131409	22.070246	0	False
Control_GACTGATAGAGGTTTA-1	-4.3019123	-18.969738	1	False
Control_GACTGATCAACGTAAA-1	0.79925466	-31.832392	1	False
Control_GACTGATCACGACAAG-1	-2.7716386	-35.924446	1	False
Control_GACTTCCAGGCATGCA-1	13.143043	1.2146138	0	True
Control_GACTTCCCAAGCTACT-1	-14.325202	33.47977	0	False
Control_GACTTCCGTCTTCATT-1	-0.8001765	-24.416775	1	False
Control_GACTTCCGTGAACCGA-1	-2.9984543	-35.40962	1	False
Control_GACTTCCGTGCATGAG-1	0.3189629	5.520163	0	False
Control_GACTTCCGTTGTGCAT-1	-5.0854697	-16.211601	1	False
Control_GAGAAATCAGCCGTCA-1	3.3866777	0.5009593	0	False
Control_GAGAAATTCACTCCGT-1	-6.2324443	-14.57216	1	False
Control_GAGACCCAGACATAAC-1	3.5376947	-18.061872	1	False
Control_GAGACCCAGACATGCG-1	1.2685776	-28.945107	1	False
Control_GAGACCCAGGTGGGTT-1	1.6418059	20.364733	0	False
Control_GAGACCCTCGTGGACC-1	6.8128576	12.020545	0	False
Control_GAGACTTGTATGGGAC-1	-3.0718093	-37.460865	1	False
Control_GAGACTTGTCTCGGAC-1	7.0223985	12.979233	0	False
Control_GAGACTTGTTTACCAG-1	-6.3693132	31.206478	0	False
Control_GAGAGGTAGATTGAGT-1	-1.5772907	-17.825966	1	False
Control_GAGAGGTAGGCATGCA-1	4.777657	-5.928413	1	False
Control_GAGAGGTCAAAGGAGA-1	6.967284	21.413233	0	False
Control_GAGAGGTCAATCTCTT-1	8.284328	6.0934763	0	False
Control_GAGAGGTGTACTGCCG-1	-3.286485	29.849916	0	False
Control_GAGAGGTTCAGGGTAG-1	2.1196256	13.965341	0	False
Control_GAGAGGTTCCTTGAAG-1	-2.206437	23.997408	0	False
Control_GAGAGGTTCGCATAGT-1	-4.869769	30.189404	0	False
Control_GAGATGGAGACAAGCC-1	12.046433	20.770473	0	False
Control_GAGATGGAGTGGTCAG-1	4.907352	-24.738098	1	False
Control_GAGATGGGTTCGTTCC-1	4.9170494	-2.3034074	1	False
Control_GAGATGGGTTTACGTG-1	10.25557	17.721294	0	False
Control_GAGCCTGAGCGCCTTG-1	5.364941	14.421764	0	False
Control_GAGCCTGTCATGCATG-1	2.140063	1.579053	0	False
Control_GAGCCTGTCGTGCTCT-1	5.826663	-9.837623	1	False
Control_GAGCTGCAGTCAAGCG-1	9.101224	7.132791	0	False
Control_GAGCTGCGTAGACAAT-1	1.4034387	13.318375	0	False
Control_GAGCTGCGTAGGCAAC-1	0.83785343	5.50223	0	False
Control_GAGCTGCTCCGTGTGG-1	4.036822	7.352522	0	False
Control_GAGCTGCTCCTCACTG-1	-0.6050716	-30.186337	1	False
Control_GAGGCAAAGAAGCGAA-1	7.3192463	6.712795	0	False
Control_GAGGCAAAGGAGAGGC-1	2.399732	12.253432	0	False
Control_GAGGCAAAGGCTCTAT-1	0.48278895	20.483658	0	False
Control_GAGGCAACAGAAGCTG-1	-16.568626	25.408049	0	False
Control_GAGGCAACATGCCGCA-1	9.427522	9.742243	0	False
Control_GAGGCAAGTCGATTTG-1	-5.4996543	30.749176	0	False
Control_GAGGCAAGTCGGAACA-1	2.442029	-34.468643	1	False
Control_GAGGCAAGTTGTGTAC-1	5.7521443	4.967995	0	False
Control_GAGGCAATCCACACCT-1	-2.5786643	-23.075623	1	False
Control_GAGGCAATCCACTGAA-1	6.777932	14.340062	0	False
Control_GAGGCCTGTCTTTCTA-1	2.153991	-12.301224	1	False
Control_GAGGCCTTCTAGACAC-1	-2.27926	-30.11768	1	False
Control_GAGGGATAGTAAAGCT-1	-0.12005003	-10.560451	1	False
Control_GAGGGATTCCGATAGT-1	1.056754	0.56752956	0	False
Control_GAGGGTAAGGGCTGAT-1	-0.14326559	7.99609	0	False
Control_GAGGGTACACCCTAAA-1	2.452899	16.249506	0	False
Control_GAGGGTACATCCTTGC-1	5.799925	2.3800747	0	False
Control_GAGTCATGTTCCTACC-1	-4.941838	30.532135	0	False
Control_GAGTCTAAGACTTCAC-1	-1.4537208	-33.732407	1	False
Control_GAGTCTAAGTAACAGT-1	0.68969584	25.63743	0	False
Control_GAGTGAGAGCAAGTGC-1	0.5060727	3.8273356	0	False
Control_GAGTGAGCAATGAACA-1	1.1628757	-12.588684	1	False
Control_GAGTGAGGTAAGCTCT-1	10.04711	4.3056855	0	False
Control_GAGTGAGGTGCCTGCA-1	-0.14469439	22.246853	0	False
Control_GAGTGAGTCCCGAGGT-1	-1.6046369	-16.37379	1	False
Control_GAGTGTTAGACATCCT-1	10.689837	-5.4517837	1	False
Control_GAGTGTTAGATCACTC-1	-1.6275063	7.183204	0	False
Control_GAGTGTTAGGAAAGTG-1	-18.067312	24.594065	0	False
Control_GAGTGTTCACTTGTGA-1	0.9289377	-35.611313	1	False
Control_GAGTGTTCAGGTAGTG-1	-3.711874	-10.974963	1	False
Control_GAGTGTTGTCCATAGT-1	3.8423955	-8.008559	1	False
Control_GAGTGTTGTGACTCTA-1	5.781962	-25.345213	1	False
Control_GAGTTACAGAGTACCG-1	-16.716587	32.280125	0	False
Control_GAGTTACCACCGTACG-1	-1.3012017	26.786135	0	False
Control_GAGTTACCATTCATCT-1	1.780366	17.271189	0	False
Control_GAGTTACGTAGGGTAC-1	-1.7166262	22.999521	0	False
Control_GAGTTACGTGGTACAG-1	1.7089766	13.920454	0	False
Control_GAGTTACTCCAAATGC-1	-16.893547	18.355629	0	False
Control_GAGTTGTAGGACAAGA-1	-1.0678724	27.956085	0	False
Control_GAGTTGTAGTTCACTG-1	-2.920033	-12.573794	1	False
Control_GAGTTGTTCACAACCA-1	5.82483	12.802332	0	False
Control_GAGTTGTTCTTCTCAA-1	0.31158194	-32.79979	1	False
Control_GAGTTTGAGGGTTGCA-1	-4.8636727	28.934605	0	False
Control_GAGTTTGCACAGCATT-1	6.129944	23.184324	0	False
Control_GAGTTTGCAGCAGTCC-1	-3.4808342	-19.300848	1	False
Control_GAGTTTGCATGACCCG-1	1.744249	19.916077	0	False
Control_GATAGAAAGAACCCGA-1	12.0463	4.6920724	0	False
Control_GATAGAAAGAGCCGTA-1	7.011208	21.343407	0	False
Control_GATAGAAGTAGCTGAG-1	10.037177	13.214403	0	False
Control_GATAGAAGTCCGGACT-1	-2.4672024	-19.314598	1	False
Control_GATAGAAGTGCCGGTT-1	-7.387368	31.793657	0	False
Control_GATAGAATCGCTAAAC-1	2.446082	-20.755596	1	False
Control_GATAGAATCGGCCCAA-1	-0.41391405	-11.686968	1	False
Control_GATAGCTAGAAGATCT-1	0.5744619	11.184488	0	False
Control_GATAGCTAGACGGAAA-1	8.17245	21.177092	0	False
Control_GATAGCTAGTAACCTC-1	-16.039524	32.286682	0	False
Control_GATAGCTGTAGACAGC-1	5.5485253	-18.615843	1	False
Control_GATAGCTTCACGGACC-1	-1.1212902	-33.267174	1	False
Control_GATAGCTTCCTACCAC-1	8.225236	-22.024466	1	False
Control_GATAGCTTCGAGCCAC-1	3.2685878	18.019247	0	False
Control_GATAGCTTCGTTCAGA-1	4.768366	-3.095834	1	False
Control_GATAGCTTCTATACTC-1	8.569887	-1.2181398	1	False
Control_GATCACAAGGATGCGT-1	2.5986419	-3.6849012	1	False
Control_GATCACACAGAGGGTT-1	6.3757386	5.4398704	0	False
Control_GATCACATCACCATCC-1	-3.1375923	-24.71581	1	False
Control_GATCACATCCCATTTA-1	-4.1801186	-19.947197	1	False
Control_GATCACATCGCGTTTC-1	2.0412	-0.2093674	0	False
Control_GATCAGTAGACACACG-1	4.108821	20.902271	0	False
Control_GATCAGTCAACTTGCA-1	-6.0608797	26.332376	0	False
Control_GATCAGTGTACCAGAG-1	-7.297265	25.935715	0	False
Control_GATCAGTGTGAATAAC-1	-0.99341875	-12.629228	1	False
Control_GATCAGTGTGCTCTCT-1	5.487637	-14.554087	1	False
Control_GATCAGTGTTGCGTAT-1	1.902846	-37.10627	1	False
Control_GATCATGAGTGCCAGA-1	2.7787745	23.928684	0	False
Control_GATCATGCACTACAGT-1	5.8024077	-17.15483	1	False
Control_GATCATGGTTGGGAAC-1	-13.166927	32.00407	0	False
Control_GATCATGTCGAAGAAT-1	-2.2640514	27.793142	0	False
Control_GATCCCTAGTCACGCC-1	-2.0788908	13.884962	0	False
Control_GATCCCTGTACTCCCT-1	-1.631278	-32.837234	1	False
Control_GATCCCTGTATCACCA-1	4.591248	-29.666151	1	False
Control_GATCGTAAGTCAGCGA-1	2.23372	-8.436557	1	False
Control_GATCGTAAGTCTTGGT-1	3.8816955	-8.278114	1	False
Control_GATCGTAGTACCGGAA-1	8.014825	-20.37249	1	False
Control_GATCGTAGTCATCACA-1	4.6903133	6.308752	0	False
Control_GATGACTAGCATGTTC-1	12.410208	11.626899	0	False
Control_GATGACTCATCACCAA-1	0.11108258	-10.58346	1	False
Control_GATGACTGTATGACAA-1	5.969676	14.140811	0	False
Control_GATGAGGAGAGAGTGA-1	4.7055817	14.679456	0	False
Control_GATGAGGAGCCTATCA-1	-0.8328208	-22.07385	1	False
Control_GATGAGGTCATCGCAA-1	0.014022655	-36.478123	1	False
Control_GATGAGGTCATTTGGG-1	0.95915025	11.602951	0	False
Control_GATGATCAGCCGTTAT-1	-18.557465	29.556458	0	False
Control_GATGATCAGCTATCTG-1	6.006355	15.847293	0	False
Control_GATGATCAGTAGTCTC-1	3.778766	12.715961	0	False
Control_GATGATCCACAGTGAG-1	-12.926541	32.102062	0	False
Control_GATGATCCACGTCTCT-1	4.0332227	-21.974295	1	False
Control_GATGATCGTCAAGCCC-1	2.8659465	18.947844	0	False
Control_GATGCTAAGAGGACTC-1	0.68490654	27.291397	0	False
Control_GATGCTAAGGTTCATC-1	7.7667747	15.000787	0	False
Control_GATGCTACAGGAATAT-1	11.217782	13.476548	0	False
Control_GATGCTACATGGGCAA-1	5.0994344	7.8444834	0	False
Control_GATGTTGCAAGACCTT-1	0.95380527	-30.872046	1	False
Control_GATGTTGCAGGTGAGT-1	4.6274967	15.976047	0	False
Control_GATGTTGCATGACGTT-1	1.161499	-18.400984	1	False
Control_GATTCGAAGCGTGCTC-1	-1.5595641	27.092697	0	False
Control_GATTCGAAGTCGGCAA-1	-9.760128	33.415794	0	False
Control_GATTCGAAGTGGATAT-1	0.99888533	21.703005	0	False
Control_GATTCGACAACACAGG-1	2.4859657	0.19911599	0	False
Control_GATTCTTAGATTGTGA-1	0.8492764	1.9894627	0	False
Control_GATTCTTAGCACAAAT-1	-2.794816	-2.0681672	1	False
Control_GATTCTTCATCACCAA-1	-1.2764137	16.434103	0	False
Control_GATTGGTCAAGACTGG-1	1.9363544	19.915432	0	False
Control_GATTGGTGTAGGTGCA-1	-4.3423586	30.100449	0	False
Control_GATTGGTGTCAGACTT-1	6.08494	2.3611784	0	False
Control_GATTTCTAGGTAAAGG-1	7.4632263	20.117413	0	False
Control_GATTTCTCACCCATAA-1	4.3277683	-20.82475	1	False
Control_GATTTCTCAGAGTGAC-1	-0.2180647	-8.047828	1	False
Control_GATTTCTCAGGGTCTC-1	1.9660769	-19.96843	1	False
Control_GATTTCTCATCCTCAC-1	5.28713	20.065256	0	False
Control_GATTTCTTCCATCAGA-1	1.5022684	-34.307644	1	False
Control_GCAACATAGGAACATT-1	-3.9340644	30.62343	0	False
Control_GCAACATAGTGCAGGT-1	2.7738028	27.269632	0	False
Control_GCAACATCAACATCGT-1	3.0811045	5.4018445	0	False
Control_GCAACATGTCATGACT-1	4.2395973	-25.06612	1	False
Control_GCAACATTCATCACAG-1	-1.9780815	25.96842	0	False
Control_GCAACATTCCGATCGG-1	-12.226849	31.841177	0	False
Control_GCAACCGCATTCCTCG-1	1.2868178	25.849754	0	False
Control_GCAACCGTCAACCTTT-1	0.36513954	-14.572255	1	False
Control_GCAACCGTCACGGGCT-1	-2.9919205	1.4204316	0	False
Control_GCACATAGTTAACCTG-1	-7.123537	-22.71124	1	False
Control_GCACGGTAGAATTGCA-1	-4.0790925	27.255259	0	False
Control_GCACGGTAGCGTATAA-1	-1.8718759	-33.710476	1	False
Control_GCACGGTAGTCTCTGA-1	2.430894	-24.889984	1	False
Control_GCACGGTCAGGGAATC-1	5.332387	11.080631	0	False
Control_GCACGGTGTGGTGATG-1	-5.3691225	-19.677876	1	False
Control_GCACGGTTCCAAGCAT-1	3.6396778	-12.47075	1	False
Control_GCACGTGAGAAGCCTG-1	-0.5649745	-18.974125	1	False
Control_GCACGTGAGTCACAGG-1	8.482324	-1.2068683	1	False
Control_GCACGTGCAATACCTG-1	-0.5177125	-1.0789591	1	False
Control_GCACGTGGTTTAAGGA-1	3.3306713	12.36151	0	False
Control_GCACGTGTCAAGCCCG-1	-2.266231	0.58912194	0	False
Control_GCACTAAAGGGTCAAC-1	5.9104257	9.836615	0	False
Control_GCACTAACAACCGCTG-1	8.994115	0.9815494	0	False
Control_GCACTAAGTTCACCGG-1	-1.0085309	18.113781	0	False
Control_GCACTAATCGAGTACT-1	-2.0184035	-34.453613	1	False
Control_GCAGCCAGTCGCTGCA-1	-3.7794724	-24.482918	1	False
Control_GCAGCCAGTCTGTGAT-1	-17.052105	19.58993	0	False
Control_GCAGCCATCTGGCCTT-1	6.6704736	4.2981253	0	False
Control_GCAGCTGAGGTCCTGC-1	4.452241	-25.899073	1	False
Control_GCAGCTGCAAGTCCAT-1	-1.2026975	-30.022253	1	False
Control_GCAGGCTCAATACGAA-1	-8.644772	30.004044	0	False
Control_GCAGGCTGTGACTCTA-1	1.8246341	-14.279166	1	False
Control_GCAGGCTGTGTTCGAT-1	1.5807827	18.402657	0	False
Control_GCAGGCTGTTACGGAG-1	-6.5805707	29.661144	0	False
Control_GCAGGCTTCCAGCAAT-1	-7.1170216	-21.800621	1	False
Control_GCAGGCTTCGGCTGTG-1	3.251251	23.113737	0	False
Control_GCAGTTAAGCTGTCCG-1	-0.1974804	-24.837362	1	False
Control_GCAGTTAAGGTTCTTG-1	-1.0016822	20.397242	0	False
Control_GCAGTTACAAACTAAG-1	-5.438659	28.606396	0	False
Control_GCAGTTATCAAGATAG-1	-18.901966	19.601711	0	False
Control_GCAGTTATCTACTGCC-1	-8.518965	28.690159	0	False
Control_GCATCGGTCGCTAGCG-1	-6.4292903	23.631016	0	False
Control_GCATCGGTCTGGCCAG-1	-2.5635333	-14.111078	1	False
Control_GCATCTCAGATGAATC-1	-4.7971115	27.312092	0	False
Control_GCATCTCCACGCACCA-1	-0.21064489	27.931673	0	False
Control_GCATCTCCACTTGTCC-1	2.2676744	2.4974852	0	False
Control_GCATGATAGTATTAGG-1	-1.9206738	21.184008	0	False
Control_GCATGATCAGACTGCC-1	5.5430293	7.208373	0	False
Control_GCATGATCATTGCAAC-1	10.970385	5.9371214	0	False
Control_GCATGATGTAACGTTC-1	-1.0181853	-15.394744	1	False
Control_GCATTAGCATTCGATG-1	-2.418597	-17.994963	1	False
[truncated: 1,502 more rows]
