# Supplementary material for: Natural killer cell subpopulations in the peripheral blood of single ventricle/hypoplastic left heart syndrome patients via single-cell RNA sequencing
Source: Exp Biol Med (Maywood). 2025 Aug 14;250:10524. doi: 10.3389/ebm.2025.10524 (PMC12390855; doi:10.3389/ebm.2025.10524)
Supplement: Supplementary file 3 [file DataSheet1.zip › co2NK_cluster_outliers.csv]

	x	y	cluster	outlier
Control_AAACCCATCATTGAGC-1	-2.5500941	-2.9344223	1	False
Control_AAACGAACAGTTGCGC-1	-19.297276	1.3926138	0	False
Control_AAACGAAGTTAAGCAA-1	-26.602184	19.255468	0	False
Control_AAACGCTAGCGATCGA-1	-1.7921723	-1.0489125	1	False
Control_AAACGCTGTAGTGGCA-1	19.893211	-6.061198	1	False
Control_AAACGCTGTCAACATC-1	33.396393	2.3010736	1	False
Control_AAACGCTGTCTGTAGT-1	-16.216703	6.7612333	0	False
Control_AAACGCTTCGAGATAA-1	-21.472124	22.973526	0	False
Control_AAACGCTTCGTCTACC-1	-6.112473	-8.984692	0	False
Control_AAAGAACAGAAGGGAT-1	-24.522837	13.965829	0	False
Control_AAAGAACCAATAGGAT-1	-5.888051	-4.796634	0	False
Control_AAAGAACGTCTAATCG-1	-15.598744	6.726315	0	False
Control_AAAGAACTCGTCTAAG-1	-14.786541	6.48306	0	False
Control_AAAGGATGTCGGTACC-1	-2.4780228	-4.975503	1	False
Control_AAAGGGCAGCGTGCCT-1	24.713308	0.04960169	1	False
Control_AAAGGGCCATACACCA-1	-16.220646	-2.090608	0	False
Control_AAAGGGCTCGAAGGAC-1	-16.443611	2.480961	0	False
Control_AAAGGGCTCTGTCCCA-1	1.7297155	-13.844331	1	False
Control_AAAGGTAAGACATATG-1	28.40774	-0.48024243	1	False
Control_AAAGGTAAGCTTACGT-1	-19.412336	9.206877	0	False
Control_AAAGGTAAGTGCTACT-1	-21.223238	0.8126101	0	False
Control_AAAGTCCCACAGTATC-1	-0.7978414	-7.347864	1	False
Control_AAAGTCCGTTAGCGGA-1	2.1050768	-7.4169583	1	False
Control_AAAGTGACATGTCAGT-1	-11.640243	5.11399	0	False
Control_AAATGGATCCGAGAAG-1	4.642532	-7.614022	1	False
Control_AACAAAGCAACCACGC-1	11.226757	-3.88558	1	False
Control_AACAAAGGTCCGGTGT-1	-20.45271	9.214457	0	False
Control_AACAAAGGTTTGGGAG-1	0.90079737	-2.7494469	1	False
Control_AACAAAGTCGCGCCAA-1	-22.093105	15.120306	0	False
Control_AACAAAGTCTACCCAC-1	9.901058	-3.3514566	1	False
Control_AACAAGAAGCCTCACG-1	-21.534658	15.206088	0	False
Control_AACAAGACACAGTGAG-1	30.51171	2.8953755	1	False
Control_AACAAGATCGTGCGAC-1	0.07870377	-1.3758606	1	False
Control_AACACACAGTTGGCGA-1	-7.9863563	-7.739881	0	False
Control_AACACACCACGTACAT-1	5.9180393	-3.7791092	1	False
Control_AACACACCATCGTGCG-1	-21.162148	6.2619796	0	False
Control_AACACACTCAAAGGAT-1	-15.256475	4.1917233	0	False
Control_AACACACTCCGTAGTA-1	5.2382474	-9.709964	1	False
Control_AACAGGGGTCAGTCCG-1	-13.84528	-4.5599923	0	False
Control_AACAGGGGTCTCACAA-1	2.376162	-3.4776833	1	False
Control_AACCAACCAATCTAGC-1	4.190216	-2.6824996	1	False
Control_AACCAACGTCGTCAGC-1	24.815248	-2.7518678	1	False
Control_AACCACAGTGATACCT-1	-8.240805	4.611832	0	False
Control_AACCACATCAGAGTGG-1	-3.7109425	-6.7942204	1	False
Control_AACCATGAGAGGGTCT-1	-15.275153	2.2133482	0	False
Control_AACCATGAGCATTTGC-1	-11.09335	5.8054514	0	False
Control_AACCATGAGCTACTGT-1	-8.27261	-0.18901779	0	False
Control_AACCATGCAACTCGTA-1	23.660368	-3.6389816	1	False
Control_AACCATGCATACATCG-1	-14.238437	-2.5978568	0	False
Control_AACCCAAAGTGATCGG-1	-25.925407	15.722802	0	False
Control_AACCCAACAAGTGGTG-1	-26.813587	21.516361	0	False
Control_AACCCAACATTGTACG-1	-0.93655884	-13.623944	1	False
Control_AACCCAAGTTCAGGTT-1	21.68204	-3.3738432	1	False
Control_AACCCAATCCACCCTA-1	-11.372191	-0.81715864	0	False
Control_AACCCAATCTTCCAGC-1	11.851798	-5.9511495	1	False
Control_AACCTGACAACACAGG-1	15.095771	-5.4315076	1	False
Control_AACCTGACAGCGTATT-1	-22.486961	8.603936	0	False
Control_AACCTGACAGTCCGTG-1	18.273298	-5.5827703	1	False
Control_AACCTGAGTGTGTGTT-1	24.0813	-1.7876314	1	False
Control_AACCTTTAGCAGATAT-1	3.1362417	-10.003246	1	False
Control_AACCTTTTCATGCAGT-1	18.181343	-4.6003294	1	False
Control_AACCTTTTCCGGACTG-1	28.608517	-0.04313768	1	False
Control_AACCTTTTCTGCACCT-1	24.111929	-5.6239085	1	False
Control_AACGAAAAGATGCTTC-1	9.7047615	-7.870742	1	False
Control_AACGAAACATGGGAAC-1	-1.9379188	-4.368181	1	False
Control_AACGAAATCCGTTTCG-1	-16.090704	1.9792031	0	False
Control_AACGGGATCCGATAAC-1	-10.59918	-0.25204808	0	False
Control_AACGGGATCCGTGTAA-1	-15.359847	-3.301088	0	False
Control_AACGTCACATTGTAGC-1	4.22219	-6.443447	1	False
Control_AACGTCATCAGGTAAA-1	-27.172956	23.884567	0	False
Control_AACGTCATCGCCGAAC-1	-12.952244	1.4346834	0	False
Control_AACGTCATCGCGTAGC-1	29.129807	-0.53861624	1	False
Control_AACTTCTAGACTAAGT-1	18.4209	-1.0357393	1	False
Control_AACTTCTCATGTACGT-1	-24.955746	12.771977	0	False
Control_AACTTCTGTTTAGACC-1	17.305159	-7.000562	1	False
Control_AAGAACAAGCCAAGGT-1	19.267052	-7.402288	1	False
Control_AAGAACAAGGCACTCC-1	-18.113823	1.074414	0	False
Control_AAGAACATCATTACTC-1	18.795069	-1.1215082	1	False
Control_AAGACAAAGAAATCCA-1	22.154358	-3.7712338	1	False
Control_AAGACAAAGTGAATAC-1	-0.4633618	-9.755628	1	False
Control_AAGACAACACACCGAC-1	35.83364	5.162445	1	True
Control_AAGACAATCTCTCCGA-1	34.429874	3.6744008	1	True
Control_AAGACTCAGCGTTGTT-1	-1.1529224	-14.015009	1	False
Control_AAGACTCAGTAGATCA-1	-23.826073	12.947954	0	False
Control_AAGACTCAGTTACGTC-1	11.379887	-8.070726	1	False
Control_AAGATAGAGGTATTGA-1	-13.673622	5.7011175	0	False
Control_AAGATAGAGTTTGTCG-1	17.616968	-4.207143	1	False
Control_AAGATAGGTGCCCAGT-1	-1.5681186	-9.682439	1	False
Control_AAGCATCCAATAGTGA-1	-1.5578513	-2.390344	1	False
Control_AAGCATCTCCACTTCG-1	25.911156	-2.0726256	1	False
Control_AAGCCATCACCTGCGA-1	2.403434	-8.943348	1	False
Control_AAGCCATGTTGCGGCT-1	30.504112	1.8674747	1	False
Control_AAGCCATTCTGGTGGC-1	15.121976	-2.1287477	1	False
Control_AAGCGAGGTCAGATTC-1	-5.8713264	-9.305596	0	False
Control_AAGCGAGGTCATTCCC-1	-10.040275	-2.48999	0	False
Control_AAGCGAGGTTCTCCTG-1	1.7658912	-6.8105154	1	False
Control_AAGCGTTGTAACACGG-1	-0.059778012	-10.750452	1	False
Control_AAGCGTTTCTAGGAAA-1	-23.183449	12.871898	0	False
Control_AAGGAATAGCTAGAAT-1	-9.464041	-4.408297	0	False
Control_AAGGAATAGGATCATA-1	11.477895	-11.621869	1	False
Control_AAGGAATAGGCCTTGC-1	-20.559072	5.6433687	0	False
Control_AAGGAATCACTTGTCC-1	8.346162	-4.937696	1	False
Control_AAGGAATCATTCACCC-1	-23.887611	19.067661	0	False
Control_AAGGAATGTCCCAAAT-1	-0.26213482	1.154242	1	False
Control_AAGGAATGTGATGGCA-1	2.045414	-2.1956618	1	False
Control_AAGGAATTCAAGCCAT-1	-19.345797	14.79552	0	False
Control_AAGGAATTCAGTGTGT-1	34.748405	2.7097352	1	True
Control_AAGGAATTCTGGTGCG-1	-13.875444	-3.33014	0	False
Control_AAGGTAAGTCGTAATC-1	-0.24823163	-5.9430223	1	False
Control_AAGGTAATCACTGGTA-1	31.1526	5.3771343	1	False
Control_AAGTACCAGCTTTCCC-1	34.87117	3.9786544	1	True
Control_AAGTCGTAGCCACAAG-1	-27.556446	25.328648	0	False
Control_AAGTCGTAGGCTGGAT-1	-16.60759	3.1555138	0	False
Control_AAGTGAAAGAAGTCTA-1	23.777975	-2.5859904	1	False
Control_AAGTGAAGTATAGCTC-1	2.2614365	-10.881309	1	False
Control_AAGTGAAGTCAAATCC-1	-27.81235	23.144585	0	False
Control_AAGTGAATCCCGTTCA-1	-13.369907	2.4889154	0	False
Control_AAGTGAATCGCATTAG-1	-20.440628	9.261496	0	False
Control_AAGTGAATCTTACCGC-1	35.213627	3.428196	1	True
Control_AAGTTCGCAACCACGC-1	-11.688623	0.37373862	0	False
Control_AAGTTCGCACTCACTC-1	-28.17643	22.261932	0	False
Control_AAGTTCGGTCCCTGTT-1	-20.535374	7.1245112	0	False
Control_AAGTTCGGTCTAGGCC-1	14.587601	-11.36055	1	False
Control_AAGTTCGTCCATACTT-1	12.560191	-5.905237	1	False
Control_AATAGAGAGAATCGAT-1	3.4717019	-5.7883635	1	False
Control_AATAGAGCAATACCCA-1	5.2480164	-7.0782175	1	False
Control_AATAGAGGTCACCTTC-1	8.235174	-2.4377844	1	False
Control_AATAGAGTCATGCCGG-1	31.57329	1.9432836	1	False
Control_AATCACGCAGACCAAG-1	-9.914275	0.9633967	0	False
Control_AATCACGCAGTGGTGA-1	35.389088	3.6574402	1	True
Control_AATCACGGTGGCCCAT-1	-16.740078	-3.809119	0	False
Control_AATCACGGTGTAAACA-1	15.931909	-7.0789895	1	False
Control_AATCACGTCAGAATAG-1	-11.653361	6.883824	0	False
Control_AATCGACAGTCGAAGC-1	23.17512	-3.7080302	1	False
Control_AATCGACCAATTGTGC-1	-25.866127	19.00602	0	False
Control_AATCGACGTTGTTTGG-1	31.597496	2.8549407	1	False
Control_AATCGACTCCACGTCT-1	24.635426	-8.592235	1	False
Control_AATCGACTCCGGCAAC-1	-6.8438215	2.711501	0	False
Control_AATCGTGCACTCTGCT-1	-25.132517	13.343594	0	False
Control_AATGAAGAGTCGAATA-1	28.979013	-0.07664066	1	False
Control_AATGAAGCAAGACCTT-1	-11.059457	-0.78078705	0	False
Control_AATGAAGCACCGGTCA-1	-22.709879	6.551482	0	False
Control_AATGAAGGTTTGAAAG-1	-0.7674529	-14.399647	1	False
Control_AATGACCCAGACACCC-1	-18.380888	5.042446	0	False
Control_AATGACCCAGAGTAAT-1	-26.138296	12.582555	0	False
Control_AATGACCTCCATGAGT-1	29.776276	-1.2471966	1	False
Control_AATGCCACAAAGCACG-1	2.849478	-4.2193065	1	False
Control_AATGCCAGTCTGCGCA-1	-12.041126	1.2007635	0	False
Control_AATGCCATCATCGCAA-1	8.303695	-7.7949424	1	False
Control_AATGGAAAGGAGCAAA-1	-4.0009885	-5.750096	1	False
Control_AATGGAACACATATCG-1	-1.7746388	-8.814977	1	False
Control_AATGGAACATTGGGAG-1	9.13127	-6.8812838	1	False
Control_AATGGAAGTCTGTTAG-1	-22.609999	12.839802	0	False
Control_AATGGAAGTTGTTTGG-1	2.7356775	-7.31072	1	False
Control_AATGGCTAGACCAACG-1	5.061157	-8.664764	1	False
Control_AATGGCTAGAGGACTC-1	29.047583	2.0012882	1	False
Control_AATGGCTAGAGTTGCG-1	36.776974	4.584074	1	True
Control_AATGGCTCAAGCTGTT-1	8.5522375	-11.651559	1	False
Control_AATGGCTGTCCACATA-1	1.1507559	-5.777741	1	False
Control_AATGGCTGTGGACCAA-1	-25.558043	20.713419	0	False
Control_AATGGCTTCCACTTCG-1	5.3145437	1.7929103	1	False
Control_AATGGCTTCGGAATGG-1	-23.926245	6.203244	0	False
Control_AATTCCTGTGCAGTGA-1	-7.0407376	-2.9527602	0	False
Control_AATTCCTGTTAAGGAT-1	-20.59575	12.146664	0	False
Control_AATTTCCAGGTAAGTT-1	4.935538	-0.07882156	1	False
Control_AATTTCCCACATCCCT-1	3.3256915	-10.756704	1	False
Control_AATTTCCCATAGATGA-1	-17.943283	4.1582623	0	False
Control_AATTTCCGTGCCCTTT-1	-18.645964	6.4039	0	False
Control_AATTTCCTCGTAACAC-1	-28.432096	21.494276	0	False
Control_ACAAAGACACTGGCGT-1	17.293274	-3.7848973	1	False
Control_ACAAAGAGTCTGATAC-1	-14.410721	5.082489	0	False
Control_ACAACCACAAGGATGC-1	-9.551281	-7.122799	0	False
Control_ACAACCACACATTACG-1	29.697847	0.59872174	1	False
Control_ACAACCAGTAGCGCCT-1	-25.335283	8.083634	0	False
Control_ACAACCAGTTGCCGCA-1	18.074646	-6.4277515	1	False
Control_ACAAGCTCAAACGGCA-1	-10.30899	0.790473	0	False
Control_ACAAGCTCATCTTTCA-1	5.086541	-1.3121881	1	False
Control_ACAAGCTGTCGGCACT-1	-14.177828	-3.9955428	0	False
Control_ACAAGCTTCCACGGGT-1	19.385118	-6.22426	1	False
Control_ACAAGCTTCGCCTAGG-1	-18.540874	5.0481625	0	False
Control_ACACAGTTCCAACTAG-1	-9.973476	0.4744226	0	False
Control_ACACAGTTCTTAGCAG-1	15.975073	-6.4064236	1	False
Control_ACACCAACAGTAGATA-1	3.593294	-10.679286	1	False
Control_ACACCAAGTACATTGC-1	4.8764625	-2.183666	1	False
Control_ACACGCGAGCTACTAC-1	8.190506	-8.078406	1	False
Control_ACACGCGCACAAACGG-1	-28.65565	23.54463	0	False
Control_ACACGCGGTCGGTGTC-1	-9.012013	-10.600726	0	False
Control_ACACTGAAGGCATGGT-1	-15.492258	1.1638293	0	False
Control_ACACTGACAAACTAGA-1	-27.33489	23.52869	0	False
Control_ACACTGAGTTCGGCGT-1	-6.845227	-3.0754664	0	False
Control_ACACTGATCATAGACC-1	0.7093656	1.366732	1	False
Control_ACACTGATCATTGCCC-1	11.525747	-13.303806	1	False
Control_ACACTGATCGATCCCT-1	15.2116585	-3.5419106	1	False
Control_ACAGAAAAGCAACCAG-1	-25.553549	14.45552	0	False
Control_ACAGAAACACGTCATA-1	12.457354	-7.4961205	1	False
Control_ACAGAAACATCGATAC-1	-3.2483757	-7.0635843	1	False
Control_ACAGCCGAGCAAACAT-1	-27.352812	24.676592	0	False
Control_ACAGCCGCAACACTAC-1	-29.106268	19.417957	0	False
Control_ACAGCCGCACGGTCTG-1	6.261145	-0.71687216	1	False
Control_ACAGCCGCATCCAACA-1	-26.897058	13.330922	0	False
Control_ACAGCCGGTTGCCATA-1	17.981363	-0.83494556	1	False
Control_ACAGCCGTCGACGACC-1	-15.144617	-2.8216875	0	False
Control_ACAGGGACACAGTGTT-1	-23.74269	7.7631483	0	False
Control_ACAGGGACACGCCACA-1	-4.6974134	-1.7452565	0	False
Control_ACATCCCAGCATGTTC-1	-1.5349468	-3.1319883	1	False
Control_ACATCCCAGGTCATCT-1	-18.114243	13.545347	0	False
Control_ACATCCCCAGTGGTGA-1	13.2877245	-8.862244	1	False
Control_ACATCCCGTGTCCGGT-1	-13.663415	-5.005733	0	False
Control_ACATCCCGTTCAGCGC-1	13.457861	-6.4433894	1	False
Control_ACATCCCTCATGCCAA-1	0.76594794	-9.771137	1	False
Control_ACATCCCTCCATTTCA-1	-27.999956	20.490513	0	False
Control_ACATCGACATCTCCCA-1	8.761643	-1.4052953	1	False
Control_ACATCGATCTGGGCAC-1	-15.864134	0.33904535	0	False
Control_ACATGCAAGCAGGCAT-1	17.726194	-0.71160364	1	False
Control_ACATGCATCGCTGTTC-1	19.532917	-7.38641	1	False
Control_ACATTTCCACGCTGCA-1	22.781672	-2.6057284	1	False
Control_ACATTTCTCCGAACGC-1	-24.69611	13.150914	0	False
Control_ACATTTCTCGATGCTA-1	-0.6121802	1.4005611	1	False
Control_ACATTTCTCGTAGGGA-1	34.695473	1.5120425	1	False
Control_ACCAAACCACATGGTT-1	-26.157272	21.051176	0	False
Control_ACCAAACCAGCGGTCT-1	-23.934263	13.720501	0	False
Control_ACCAAACCATGGAGAC-1	8.621174	-3.8077297	1	False
Control_ACCAAACCATTGAAGA-1	-0.45442742	-5.5063267	1	False
Control_ACCAACAAGTACTGTC-1	33.29499	2.9463332	1	False
Control_ACCAACACAAGCACCC-1	7.5066204	-4.489983	1	False
Control_ACCAACACAGCAGTGA-1	16.099548	-0.5531884	1	False
Control_ACCAACACAGGTTCAT-1	2.033469	-11.278727	1	False
Control_ACCAACACATGTGGTT-1	2.852485	-0.8934759	1	False
Control_ACCACAAAGTCGCCCA-1	-8.372845	-1.3552384	0	False
Control_ACCACAACAATGTTGC-1	-15.289869	0.16159238	0	False
Control_ACCACAACATCCAACA-1	-17.371162	9.384578	0	False
Control_ACCACAATCAGTCTTT-1	-4.7871065	-8.553878	1	False
Control_ACCATTTAGTTGAATG-1	14.874844	-3.895286	1	False
Control_ACCATTTCAGGTGACA-1	-17.442812	11.732712	0	False
Control_ACCCAAAAGCGCGTTC-1	29.84431	2.791093	1	False
Control_ACCCAAAAGTTGCCCG-1	33.927505	3.6487708	1	False
Control_ACCCAAACAGTGGGTA-1	-14.945562	-0.22118002	0	False
Control_ACCCAAAGTTCAACGT-1	28.943098	-0.19918652	1	False
Control_ACCCAAATCCACACCT-1	17.615362	-7.737105	1	False
Control_ACCCAAATCCGGACTG-1	-6.6035337	-10.453029	0	False
Control_ACCCAAATCTCGAACA-1	10.250258	-4.7561507	1	False
Control_ACCCTCAGTACAGAAT-1	32.599003	0.3067977	1	False
Control_ACCCTCATCCCATGGG-1	20.608316	-5.2335925	1	False
Control_ACCCTTGGTGCCTATA-1	-0.8162764	-14.557578	1	False
Control_ACCGTTCGTACCAGAG-1	19.475613	-6.865408	1	False
Control_ACCGTTCGTTCCGCGA-1	6.558581	-3.0432918	1	False
Control_ACCGTTCTCATCCTGC-1	1.8340614	-1.3651401	1	False
Control_ACCTACCAGAGCACTG-1	18.98523	-5.892115	1	False
Control_ACCTACCAGGCTAAAT-1	14.035368	-3.8108084	1	False
Control_ACCTACCAGGTGATAT-1	16.731527	-3.3766062	1	False
Control_ACCTACCCAGCTGTGC-1	-22.159052	5.5478845	0	False
Control_ACCTGAAAGTATTCCG-1	-19.773457	1.6015759	0	False
Control_ACCTGAACAAGTATAG-1	18.018068	-1.2960073	1	False
Control_ACCTGAACACATAGCT-1	7.783527	-2.6765366	1	False
Control_ACCTGAAGTGCTTATG-1	7.710231	-2.1901498	1	False
Control_ACCTGAATCGCGTAGC-1	33.672855	4.1769276	1	False
Control_ACCTGAATCGGCTGTG-1	-3.0111778	-9.015445	1	False
Control_ACCTGTCCACACCTTC-1	21.59185	-7.2759447	1	False
Control_ACCTGTCCAGAATGTA-1	-3.2699518	-4.458585	1	False
Control_ACCTGTCCATGTCGTA-1	1.620875	-6.0855184	1	False
Control_ACCTGTCGTCCACAGC-1	8.795581	9.324773	1	False
Control_ACCTGTCTCGGCATAT-1	-1.3000276	-3.6451485	1	False
Control_ACGATCAAGTAGCCAG-1	-5.463236	-4.3608522	0	False
Control_ACGATCACAACTACGT-1	15.128709	-9.109791	1	False
Control_ACGATCACACCTGAAT-1	-20.02821	8.306949	0	False
Control_ACGATCACATCGTCCT-1	32.02682	2.7394068	1	False
Control_ACGATCATCAGGACGA-1	-13.525354	2.4476073	0	False
Control_ACGATCATCTGGACCG-1	1.6838055	-13.310773	1	False
Control_ACGATGTCAAGTGCTT-1	24.210705	-2.9801233	1	False
Control_ACGATGTCAGGCTTGC-1	-18.034538	-0.16981669	0	False
Control_ACGATGTTCCCATTCG-1	-27.397387	26.750893	0	True
Control_ACGATGTTCGTGCTCT-1	-26.277512	21.400724	0	False
Control_ACGCACGAGTAAGGGA-1	14.980516	-4.517157	1	False
Control_ACGCACGCATGACGAG-1	-26.090815	7.8463283	0	False
Control_ACGCACGCATTGTGCA-1	-5.269821	0.80817664	0	False
Control_ACGCACGGTCGCACGT-1	-25.738016	9.73986	0	False
Control_ACGCACGGTCGTTGGC-1	20.111715	5.6979947	1	False
Control_ACGCACGGTCTGTGAT-1	-21.600924	5.6293235	0	False
Control_ACGCACGGTTGACTAC-1	-0.9480288	-4.0286508	1	False
Control_ACGGAAGAGGAGGGTG-1	20.022684	-3.3432221	1	False
Control_ACGGAAGCAAATCGGG-1	34.45591	3.703625	1	True
Control_ACGGAAGCAACGCCCA-1	-6.2404118	-0.8410035	0	False
Control_ACGGAAGCATCGCTCT-1	-13.105159	-3.9471653	0	False
Control_ACGGAAGTCGCACTCT-1	-28.173721	9.305859	0	False
Control_ACGGGTCGTATTTCTC-1	-1.9331648	-11.738393	1	False
Control_ACGGTCGAGTTGTAAG-1	-5.2510858	0.86098367	0	False
Control_ACGGTCGGTTACGATC-1	0.52141094	-4.47446	1	False
Control_ACGGTTACATCCGTTC-1	-20.737444	7.414066	0	False
Control_ACGGTTAGTTGTCAGT-1	-14.82964	-2.0826116	0	False
Control_ACGGTTATCGAGTGGA-1	33.426456	3.5687113	1	False
Control_ACGGTTATCGGTCATA-1	34.112007	2.1616104	1	False
Control_ACGTAACAGCACTCGC-1	34.27504	5.3637233	1	True
Control_ACGTAACAGCCGATCC-1	0.7554623	-14.119513	1	False
Control_ACGTAACAGGCTTAAA-1	24.522417	-8.664261	1	False
Control_ACGTAACAGTCGTTAC-1	-16.674484	6.045348	0	False
Control_ACGTAACTCGAGGCAA-1	0.9354147	-5.1993475	1	False
Control_ACGTAACTCTGTAAGC-1	18.771534	-6.0121098	1	False
Control_ACGTACAAGTAACAGT-1	10.465036	-5.58298	1	False
Control_ACGTACACAGCAGTAG-1	7.5403233	-6.338414	1	False
Control_ACGTACACAGTCGGTC-1	-19.77324	8.129805	0	False
Control_ACGTACAGTGCGTGCT-1	-16.330893	4.319721	0	False
Control_ACGTAGTCATGTGGTT-1	17.797266	-4.511708	1	False
Control_ACGTCCTCAGAGCTAG-1	-9.695308	-5.464865	0	False
Control_ACGTCCTGTCTGTAGT-1	-9.887617	1.949747	0	False
Control_ACGTCCTTCATGCCCT-1	18.852192	-8.572555	1	False
Control_ACGTCCTTCATTTGTC-1	19.215885	-5.270506	1	False
Control_ACGTTCCAGAAACCCG-1	-27.80296	20.105469	0	False
Control_ACGTTCCGTTTACGAC-1	9.267312	-1.8916222	1	False
Control_ACTACGAAGGATATGT-1	-2.6546664	-7.4155602	1	False
Control_ACTACGAAGGCTGGAT-1	-16.696083	7.036039	0	False
Control_ACTACGACAAAGCAAT-1	-25.682768	10.445975	0	False
Control_ACTACGACATACCAGT-1	16.041681	-4.354289	1	False
Control_ACTACGATCCGACATA-1	-1.1022347	-15.103721	1	False
Control_ACTATCTCAAGAGTGC-1	31.368717	1.8413674	1	False
Control_ACTATCTCAATGCAGG-1	-1.855592	-6.803839	1	False
Control_ACTATCTCACCAAAGG-1	20.185627	-3.7089586	1	False
Control_ACTATCTTCACTGAAC-1	17.689013	-6.8304124	1	False
Control_ACTATCTTCATTACTC-1	1.0752484	-0.5798914	1	False
Control_ACTATCTTCCTACTGC-1	4.1202297	-2.1573405	1	False
Control_ACTATGGAGAGTTGTA-1	-0.39992687	-13.623291	1	False
Control_ACTATGGGTGTTTACG-1	5.933146	0.46734607	1	False
Control_ACTATGGGTTCTGACA-1	20.317562	-4.4409323	1	False
Control_ACTATTCAGCTGTTCA-1	-26.791334	21.78262	0	False
Control_ACTATTCGTCATCCGG-1	-15.781829	7.296996	0	False
Control_ACTATTCTCATTCGGA-1	21.631855	-1.0680171	1	False
Control_ACTCCCAAGTCAGCGA-1	-3.7487946	-5.0567427	1	False
Control_ACTCCCAGTGCATACT-1	5.3283043	-2.89959	1	False
Control_ACTCCCATCGGTATGT-1	-27.898922	17.490967	0	False
Control_ACTCCCATCTCCTACG-1	0.48078588	-0.33728525	1	False
Control_ACTCTCGAGAGATCGC-1	4.652278	-4.0850058	1	False
Control_ACTCTCGAGGCATGCA-1	-13.643167	-5.451058	0	False
Control_ACTCTCGCACGAAAGC-1	-24.827871	19.475565	0	False
Control_ACTCTCGCAGCATGCC-1	-28.1148	20.966274	0	False
Control_ACTCTCGGTAGCACAG-1	-20.945173	10.974441	0	False
Control_ACTCTCGGTAGTCGGA-1	-25.721395	15.866386	0	False
Control_ACTCTCGGTTGCCTAA-1	-17.47838	9.372712	0	False
Control_ACTCTCGTCAACTGAC-1	0.26190767	-10.682064	1	False
Control_ACTCTCGTCATGGTAC-1	-2.473194	-8.2689085	1	False
Control_ACTCTCGTCTTCCAGC-1	-25.734467	21.073553	0	False
Control_ACTGATGAGATGAAGG-1	-12.391513	-4.5505753	0	False
Control_ACTGATGAGATTACCC-1	-25.331993	8.872563	0	False
Control_ACTGATGAGCCTGCCA-1	14.634018	-6.4341583	1	False
Control_ACTGATGTCGCTGTCT-1	-21.617136	10.34341	0	False
Control_ACTGCAAGTGAATGAT-1	-25.445526	14.620999	0	False
Control_ACTGCAAGTTAGGGTG-1	1.3289144	-8.754673	1	False
Control_ACTGCAATCCCATTTA-1	5.877564	-4.0552063	1	False
Control_ACTGCAATCGACACCG-1	33.881012	3.9387221	1	False
Control_ACTGCAATCGTCCATC-1	34.139343	6.0246882	1	True
Control_ACTGTCCCAGGCGTTC-1	-11.463069	-2.2553015	0	False
Control_ACTGTCCTCAGGAAAT-1	7.9167404	-1.4117275	1	False
Control_ACTGTGAAGAACGTGC-1	-18.100128	6.462521	0	False
Control_ACTGTGATCTGTTCAT-1	14.417918	-3.009015	1	False
Control_ACTTAGGCACGCCACA-1	18.933784	-4.6170354	1	False
Control_ACTTATCCAGTCGTTA-1	21.277485	-9.052718	1	False
Control_ACTTATCGTACTCGCG-1	6.7279196	-4.509412	1	False
Control_ACTTCCGCACTAACGT-1	33.53498	5.3448205	1	False
Control_ACTTCCGGTTTCCATT-1	19.502748	-5.4910717	1	False
Control_ACTTCCGTCATTATCC-1	-22.173603	13.811567	0	False
Control_ACTTCGCCACAGCCAC-1	7.081058	2.070211	1	False
Control_ACTTCGCGTGCAGTGA-1	7.6480894	-11.121162	1	False
Control_ACTTCGCTCCACACAA-1	-23.108332	7.5717497	0	False
Control_ACTTCGCTCGTCGCTT-1	5.8713565	-1.4025236	1	False
Control_ACTTTCAAGCGCTTCG-1	16.82143	-6.3011127	1	False
Control_ACTTTCACAGACCAGA-1	-14.416751	1.4556489	0	False
Control_ACTTTCACAGCAGTTT-1	7.0611134	-1.3839891	1	False
Control_ACTTTCACATCCCGTT-1	35.096645	1.9285159	1	True
Control_ACTTTCAGTACAAACA-1	1.0207213	-13.66074	1	False
Control_ACTTTCATCCTTACCG-1	12.384959	-6.1276155	1	False
Control_ACTTTGTAGTAGGAAG-1	30.604883	2.8734717	1	False
Control_ACTTTGTCAGACATCT-1	36.10253	4.6673703	1	True
Control_ACTTTGTGTATCAGCT-1	-7.055803	-0.88603526	0	False
Control_ACTTTGTGTTTCGTAG-1	9.553029	-3.053451	1	False
Control_ACTTTGTTCACCATCC-1	1.1139753	-0.44966492	1	False
Control_ACTTTGTTCACTGAAC-1	-15.632315	7.0965614	0	False
Control_ACTTTGTTCCGAGTGC-1	6.202536	-9.139579	1	False
Control_AGAAATGTCTCTCGAC-1	19.974195	-6.698015	1	False
Control_AGAACAAAGTTAGAAC-1	28.60575	-2.1225853	1	False
Control_AGAACAAAGTTTGGCT-1	-15.760252	9.893919	0	False
Control_AGAACAACAAGAGTAT-1	-5.5019836	-6.880973	0	False
Control_AGAACAACATCGCCTT-1	-9.832153	1.1354274	0	False
Control_AGAACAACATCGCTGG-1	9.22644	-3.7735436	1	False
Control_AGAACAAGTCTTCCGT-1	6.7148595	-5.302609	1	False
Control_AGAACAAGTTCGTGCG-1	-16.589045	2.4335444	0	False
Control_AGAACAATCTATTTCG-1	22.767628	-2.41165	1	False
Control_AGAACCTAGGGTTAGC-1	-8.56247	-5.0468335	0	False
Control_AGAACCTAGGGTTGCA-1	7.4118752	-5.686998	1	False
Control_AGAAGCGAGGCATCTT-1	-15.533517	1.168687	0	False
Control_AGAAGCGAGTACAGAT-1	-18.067566	9.650645	0	False
Control_AGAAGCGCACATAGCT-1	-18.490845	14.361778	0	False
Control_AGAAGCGCAGGTGGAT-1	-5.411808	-6.074703	0	False
Control_AGAAGCGCATAGAAAC-1	-24.935358	15.4241295	0	False
Control_AGAAGCGGTCGTAATC-1	12.0104	-9.521764	1	False
Control_AGAAGCGGTTGCTCCT-1	32.140114	5.703568	1	False
Control_AGAAGTAAGAGCCATG-1	-21.2641	7.726135	0	False
Control_AGAAGTAAGTTGGAGC-1	-27.266378	25.359514	0	False
Control_AGAAGTAGTAGTCGGA-1	-23.829939	15.210452	0	False
Control_AGAAGTAGTCGTCTCT-1	-21.316805	12.293191	0	False
Control_AGAAGTATCACCTCGT-1	-20.989141	22.625256	0	False
Control_AGAAGTATCAGAATAG-1	-26.556644	16.728043	0	False
Control_AGACAAAAGATCCCGC-1	-15.838842	4.499584	0	False
Control_AGACAAAAGTAGAATC-1	-24.032394	13.987158	0	False
Control_AGACAAAAGTTGGACG-1	15.283184	-8.361364	1	False
Control_AGACAAATCAGAGTTC-1	2.4630363	-8.905093	1	False
Control_AGACACTAGCGACTGA-1	-24.15988	17.59304	0	False
Control_AGACACTAGGAATTAC-1	7.008702	-3.8126023	1	False
Control_AGACACTCAACGCATT-1	29.17841	0.24740574	1	False
Control_AGACACTCAATAGGAT-1	-2.1785274	-1.2552047	1	False
Control_AGACACTGTCAACGCC-1	7.0510497	-4.4888573	1	False
Control_AGACACTGTGGTGATG-1	29.276316	0.88366276	1	False
Control_AGACACTTCAGCTGTA-1	-2.8240151	-2.5455413	1	False
Control_AGACAGGCAACGTATC-1	13.361904	-6.559695	1	False
Control_AGACCATAGAGTAACT-1	8.507873	8.2613325	1	False
Control_AGACCATCAGGTCCGT-1	11.952683	-11.553654	1	False
Control_AGACCATGTCGCATTA-1	-16.013485	-1.6536422	0	False
Control_AGACCCGAGATTGTGA-1	36.795315	2.938405	1	True
Control_AGACCCGAGTAACAGT-1	34.84064	3.1361015	1	True
Control_AGACCCGAGTCAGCCC-1	-21.597609	15.74921	0	False
Control_AGACCCGCAACCGTAT-1	20.151728	-0.9595301	1	False
Control_AGACCCGCACCACTGG-1	-25.848082	22.504688	0	False
Control_AGACCCGGTGGCCTCA-1	0.033152543	-6.3006682	1	False
Control_AGACCCGTCCCAACTC-1	15.199836	-7.0271134	1	False
Control_AGACCCGTCCGCGATG-1	-23.300938	16.532501	0	False
Control_AGACTCAGTTCCTTGC-1	-11.941343	-1.3717114	0	False
Control_AGACTCATCAAAGAAC-1	24.02493	-4.8111906	1	False
Control_AGAGAATCATCCGAGC-1	-24.378403	13.697682	0	False
Control_AGAGAATTCGCCTTTG-1	-17.311317	3.1128614	0	False
Control_AGAGAATTCTACCCAC-1	1.2904447	-12.630002	1	False
Control_AGAGAGCAGGGACTGT-1	31.309652	0.19360828	1	False
Control_AGAGAGCAGTTGGCGA-1	21.728302	-4.154134	1	False
Control_AGAGAGCCAGCCCACA-1	9.759973	-4.62706	1	False
Control_AGAGAGCTCGGCTGGT-1	34.640106	3.449415	1	True
Control_AGAGAGCTCGGTGCAC-1	5.609047	-2.9757078	1	False
Control_AGAGCAGAGGGATCGT-1	-8.597795	-4.6158147	0	False
Control_AGAGCAGAGTGAATAC-1	17.37623	-3.007169	1	False
Control_AGAGCAGGTGAATTAG-1	-4.561328	-2.8420486	0	False
Control_AGAGCAGGTTGTCCCT-1	12.506571	-4.681605	1	False
Control_AGAGCAGGTTTAGTCG-1	-15.820742	2.4752808	0	False
Control_AGAGCCCAGTACGTCT-1	23.94028	-1.8594878	1	False
Control_AGAGCCCCACTGTCGG-1	6.441232	-5.152308	1	False
Control_AGAGCCCCAGCATCTA-1	0.9113642	-4.899008	1	False
Control_AGAGCCCCAGGTACGA-1	0.74051845	-13.758929	1	False
Control_AGAGCCCCAGTTGTCA-1	34.13885	1.3225566	1	False
Control_AGAGCCCTCGTTGCCT-1	-17.128366	3.313456	0	False
Control_AGATAGACACCTGAAT-1	-3.1514194	-5.9432545	1	False
Control_AGATAGATCCCGAGAC-1	-19.61547	3.5365648	0	False
Control_AGATCCAAGGTTAAAC-1	0.96001613	-10.84944	1	False
Control_AGATCGTAGAACTCCT-1	-15.968709	-4.362496	0	False
Control_AGATCGTAGAGGTGCT-1	-20.909246	8.417484	0	False
Control_AGATCGTAGGTCGCCT-1	29.173994	-1.100228	1	False
Control_AGATCGTGTATATGGA-1	23.782423	-1.6276087	1	False
Control_AGATCGTGTTCAGGTT-1	-0.5140366	-10.780372	1	False
Control_AGATCGTTCTAGTGTG-1	-12.994153	0.5701864	0	False
Control_AGATGAAAGAGAGCAA-1	21.468401	-1.8571426	1	False
Control_AGATGAAAGCGACCCT-1	-9.837036	-1.1863347	0	False
Control_AGATGAAAGTGAGCCA-1	7.041167	-1.3508102	1	False
Control_AGATGAAAGTGGAAGA-1	16.924477	-6.7905583	1	False
Control_AGATGCTAGCTGGAGT-1	-6.2976007	-8.50885	0	False
Control_AGATGCTAGGATACCG-1	-7.1562767	-2.7542956	0	False
Control_AGATGCTGTAAGCAAT-1	19.997437	-1.5898521	1	False
Control_AGATGCTTCCGACAGC-1	27.17566	-1.2936624	1	False
Control_AGATGCTTCTCGGCTT-1	-21.64292	14.565137	0	False
Control_AGCATCAAGATTCGAA-1	-24.388681	9.18149	0	False
Control_AGCATCAAGGACAACC-1	-21.703907	4.878606	0	False
Control_AGCATCAAGTAGCATA-1	12.020296	-6.925521	1	False
Control_AGCATCAGTACCCACG-1	34.64895	6.0030932	1	True
Control_AGCATCAGTGTACGCC-1	-15.269336	7.925581	0	False
Control_AGCATCATCACGTAGT-1	-5.425652	-3.9753203	0	False
Control_AGCATCATCGGTAGGA-1	-28.406954	23.163342	0	False
Control_AGCATCATCTTTGCAT-1	-25.897419	7.075516	0	False
Control_AGCCAATAGATCCAAA-1	-26.530188	18.992588	0	False
Control_AGCCAATCATTGACAC-1	16.813116	-9.732581	1	False
Control_AGCCAATGTCTTCTAT-1	-5.324956	1.238613	0	False
Control_AGCCACGAGAGTGAAG-1	2.2191198	2.8931868	1	False
Control_AGCCACGTCCCTATTA-1	-23.008467	15.857928	0	False
Control_AGCCACGTCGACGATT-1	12.685843	-9.87894	1	False
Control_AGCCACGTCTGAGATC-1	9.927791	-9.166271	1	False
Control_AGCCAGCAGCTCATAC-1	26.627281	-2.024116	1	False
Control_AGCCAGCCACAGCCAC-1	23.702057	-4.0555224	1	False
Control_AGCCAGCGTGGACTGA-1	24.536537	-1.4138519	1	False
Control_AGCCAGCGTTGACTAC-1	1.4211022	-3.0382824	1	False
Control_AGCCAGCTCCAGCTCT-1	-27.345879	26.12807	0	False
Control_AGCCAGCTCGATGGAG-1	-8.720362	-5.1182775	0	False
Control_AGCGATTAGCTCCATA-1	-12.772523	4.8803596	0	False
Control_AGCGATTGTGACCTGC-1	19.578913	-3.4621441	1	False
Control_AGCGCCAAGACTTCGT-1	23.135418	-2.5592663	1	False
Control_AGCGCCAAGCCGTTGC-1	-26.978474	20.39573	0	False
Control_AGCGCCACAACCAATC-1	-22.884493	7.5819855	0	False
Control_AGCGCCACAGTCAGAG-1	24.840685	-5.5281606	1	False
Control_AGCGCCAGTCCTCATC-1	-9.109099	-2.2168732	0	False
Control_AGCGCCATCATTACTC-1	-13.747308	4.903975	0	False
Control_AGCGCCATCCCATTTA-1	-14.215974	10.311057	0	False
Control_AGCGCCATCGGCATTA-1	-16.765585	5.9480996	0	False
Control_AGCGCTGAGGTATAGT-1	-25.058676	14.838172	0	False
Control_AGCGTATGTGGTCCGT-1	30.011269	2.6285467	1	False
Control_AGCTACAAGAAGTCCG-1	16.8329	-4.972603	1	False
Control_AGCTACAAGGCGCTCT-1	31.27652	4.486243	1	False
Control_AGCTACAAGTAAGAGG-1	-10.804557	-1.9371356	0	False
Control_AGCTACACACCCTGAG-1	11.413028	-6.008601	1	False
Control_AGCTACACATCCCACT-1	-13.004658	3.2148275	0	False
Control_AGCTACATCCAAAGGG-1	-19.217314	8.325975	0	False
Control_AGCTCAAGTCGTTGCG-1	-20.921144	9.407398	0	False
Control_AGCTCAATCCGCAGTG-1	-8.132544	-8.818667	0	False
Control_AGCTCAATCGCAATTG-1	-3.595717	-0.4618422	0	False
Control_AGCTTCCAGCTTGTTG-1	-3.4295683	-0.11396421	0	False
Control_AGCTTCCGTGTGGACA-1	-15.904894	-1.4543871	0	False
Control_AGCTTCCTCACCCTTG-1	10.927771	-3.5592442	1	False
Control_AGGAAATAGCATGGGT-1	-26.698002	18.354723	0	False
Control_AGGAAATCACATGTTG-1	-9.144849	0.97789615	0	False
Control_AGGAAATGTTTAGACC-1	-11.623143	-2.2219493	0	False
Control_AGGAAATTCCTCGCAT-1	-20.39416	14.084323	0	False
Control_AGGAATAAGAACGCGT-1	-26.139517	14.341188	0	False
Control_AGGAATAAGCCACAAG-1	36.284435	2.6527917	1	True
Control_AGGAATACAATGCAGG-1	0.73679274	-3.8358905	1	False
Control_AGGAATACAGATCCAT-1	20.214216	-4.750295	1	False
Control_AGGAATACATACTGTG-1	29.680794	0.18138078	1	False
Control_AGGAATAGTATCAGCT-1	-10.871611	0.13029972	0	False
Control_AGGAATAGTGCCTAAT-1	-15.215358	5.156993	0	False
Control_AGGACGAAGCTAAATG-1	-26.553347	20.473286	0	False
Control_AGGACGAGTGAACTAA-1	-17.525429	0.8976424	0	False
Control_AGGACTTCAAGTGACG-1	-12.468783	-1.8039427	0	False
Control_AGGACTTGTACTTGTG-1	-27.099905	19.093374	0	False
Control_AGGACTTGTCCTGAAT-1	16.517076	-4.9765944	1	False
Control_AGGACTTGTGTGCTTA-1	-9.315286	3.130006	0	False
Control_AGGACTTTCCAAGCAT-1	-23.155937	7.126189	0	False
Control_AGGAGGTGTATGGTAA-1	-22.420662	6.8247757	0	False
Control_AGGAGGTGTTACACTG-1	8.081313	-7.030673	1	False
Control_AGGAGGTGTTTACCAG-1	29.766914	1.7196548	1	False
Control_AGGATAAAGACATACA-1	-18.878794	-0.75793576	0	False
Control_AGGATAAAGAGGTATT-1	36.180676	2.5896993	1	True
Control_AGGATAAAGCATGCGA-1	3.5297673	-1.5825704	1	False
Control_AGGATAAAGGTACAGC-1	-23.892986	19.446623	0	False
Control_AGGATCTGTGTCTCCT-1	14.188948	-11.757427	1	False
Control_AGGCATTAGAGTGTTA-1	-25.799446	5.667908	0	False
Control_AGGCATTGTCCACATA-1	-24.1862	10.306653	0	False
Control_AGGCCACCAATCGCAT-1	-7.7870903	-3.6593826	0	False
Control_AGGCCACCAATCGTCA-1	-8.158107	3.1581178	0	False
Control_AGGCCACGTGCATACT-1	1.5438898	-10.683662	1	False
Control_AGGCCACGTTGACTAC-1	-27.28309	17.70433	0	False
Control_AGGCCACTCCACGTAA-1	-10.561461	-3.3439867	0	False
Control_AGGCCACTCGCGGACT-1	-12.6987295	5.0927234	0	False
Control_AGGCTGCAGTTTGTCG-1	20.886253	-5.30069	1	False
Control_AGGCTGCTCAGCTCTC-1	24.146029	-3.5660422	1	False
Control_AGGCTGCTCCCGAAAT-1	-14.195061	-5.8181996	0	False
Control_AGGGAGTAGAAGCGAA-1	26.349718	-2.387688	1	False
Control_AGGGAGTAGCCATGCC-1	-24.482935	8.149812	0	False
Control_AGGGAGTAGGTGCCAA-1	7.1450744	-9.438064	1	False
Control_AGGGAGTTCGAACGGA-1	-16.547245	-1.8519505	0	False
Control_AGGGCCTAGGACGCTA-1	-1.1912613	1.0293039	1	False
Control_AGGGCCTTCAACCTTT-1	5.3423476	-4.4781256	1	False
Control_AGGGCTCAGCCTGGAA-1	11.4029	-3.026075	1	False
Control_AGGGCTCCAGAAACCG-1	7.538581	-3.2804108	1	False
Control_AGGGCTCTCATTATCC-1	24.452711	-3.195386	1	False
Control_AGGGCTCTCTACAGGT-1	-14.009726	-1.1131442	0	False
Control_AGGGTCCAGATGGTCG-1	-27.26739	20.56451	0	False
Control_AGGGTCCAGCTTAAGA-1	21.23392	-2.0315008	1	False
Control_AGGGTCCGTTCTTAGG-1	-0.026278488	-11.772284	1	False
Control_AGGGTGAAGCTTTCCC-1	-15.426978	0.39278087	0	False
Control_AGGGTGAAGGGCAGTT-1	-27.500866	19.154802	0	False
Control_AGGGTGAAGTGCAAAT-1	-9.654868	5.870777	0	False
Control_AGGGTGAAGTGTACAA-1	-4.777219	-1.0670806	0	False
Control_AGGGTGACAAATGCTC-1	-18.80783	9.602628	0	False
Control_AGGGTTTAGAAGAGCA-1	-20.909086	22.553026	0	False
Control_AGGGTTTGTGCCTATA-1	6.919704	-7.628768	1	False
Control_AGGGTTTGTTTACGTG-1	-27.683895	21.850517	0	False
Control_AGGTAGGAGTAAACTG-1	-20.53315	0.77647275	0	False
Control_AGGTAGGCAGTATGAA-1	-9.970781	-1.184958	0	False
Control_AGGTAGGTCAGGCGAA-1	-8.601742	-1.5917568	0	False
Control_AGGTAGGTCGGAGCAA-1	20.762505	-3.6772506	1	False
Control_AGGTCATAGACATAGT-1	25.83554	-1.5380609	1	False
Control_AGGTCATAGGCTCCCA-1	-10.98049	2.4586966	0	False
Control_AGGTCATCAAGTACCT-1	-0.38174686	-6.751063	1	False
Control_AGGTCTAAGTGGTGGT-1	-19.802961	1.12573	0	False
Control_AGGTCTACACAGCATT-1	-0.8711018	-6.688515	1	False
Control_AGGTCTAGTACGCTTA-1	2.2304258	-10.484996	1	False
Control_AGGTCTAGTATTCTCT-1	-3.6334372	-2.377638	0	False
Control_AGGTCTAGTGCCCGTA-1	-17.568144	9.322196	0	False
Control_AGGTCTATCACCGACG-1	-26.155006	23.147455	0	False
Control_AGGTCTATCGAGTCCG-1	33.930386	1.9142427	1	False
Control_AGGTCTATCTGCACCT-1	-4.5739765	-5.7786717	0	False
Control_AGGTGTTAGACAGTCG-1	-21.075775	11.382219	0	False
Control_AGGTGTTTCAACTGAC-1	-4.5297284	-2.6879308	0	False
Control_AGGTGTTTCTCTGCTG-1	-18.989046	2.8703153	0	False
Control_AGGTTACAGACATCCT-1	19.522663	-10.147645	1	False
Control_AGGTTACGTACCTAGT-1	-9.847031	-1.200119	0	False
Control_AGGTTACGTGCCCAGT-1	-7.433061	1.032823	0	False
Control_AGGTTACTCAGGTGTT-1	-1.7184806	-14.106189	1	False
Control_AGGTTGTCACTCACTC-1	24.143938	-4.728069	1	False
Control_AGGTTGTCAGGCGATA-1	-18.906952	14.653764	0	False
Control_AGGTTGTGTCCGTACG-1	-10.094103	3.510971	0	False
Control_AGGTTGTGTTGGCTAT-1	-10.9223995	1.6285862	0	False
Control_AGTAACCAGACGCATG-1	3.5309224	-5.8763695	1	False
Control_AGTAACCAGGTAGCAC-1	18.55067	-10.202993	1	False
Control_AGTAACCGTGTTTCTT-1	8.102656	-1.3624289	1	False
Control_AGTAACCGTGTTTGCA-1	-21.215017	9.289653	0	False
Control_AGTAACCTCACACGAT-1	14.258176	-6.942678	1	False
Control_AGTACCAAGCCTCATA-1	22.814432	-6.661607	1	False
Control_AGTACCAAGCGAGTAC-1	18.175982	-3.814278	1	False
Control_AGTACCATCCGCGAGT-1	-17.758896	-0.28160837	0	False
Control_AGTACTGGTCTTTCAT-1	-13.736105	5.95284	0	False
Control_AGTACTGGTGAATTGA-1	-17.800283	3.3534143	0	False
Control_AGTACTGTCTACCAGA-1	4.7074175	-8.281954	1	False
Control_AGTAGCTAGCATACTC-1	-19.819935	8.636217	0	False
Control_AGTAGCTAGCATTTGC-1	13.57525	-9.697287	1	False
Control_AGTAGCTGTAGCGAGT-1	-3.2389193	-7.6732116	1	False
Control_AGTAGCTTCCATAGAC-1	-11.344778	-7.1810446	0	False
Control_AGTAGTCCAGAGGCTA-1	-22.708431	13.679933	0	False
Control_AGTAGTCGTAGACAAT-1	-4.94096	-3.897929	0	False
Control_AGTAGTCGTCTCTCTG-1	-13.138204	-4.140907	0	False
Control_AGTAGTCTCAGATTGC-1	-25.19205	20.530624	0	False
Control_AGTCAACCATATGAAG-1	-28.142817	9.2208	0	False
Control_AGTCAACGTCTACAAC-1	10.7170105	-3.9009304	1	False
Control_AGTCAACGTGTATCCA-1	-3.3570182	-2.9590492	0	False
Control_AGTCACACATCTTTCA-1	31.41634	1.6396042	1	False
Control_AGTCATGCAATCTCTT-1	-22.981283	13.702218	0	False
Control_AGTCATGCAATGTTGC-1	-13.55514	1.0533391	0	False
Control_AGTCATGGTACTGGGA-1	-14.744397	1.1697952	0	False
Control_AGTCATGGTGAAGCGT-1	-13.112236	-7.2587533	0	False
Control_AGTCATGTCAACACGT-1	29.32086	0.3141669	1	False
Control_AGTCTCCAGGACAACC-1	-13.845575	2.9750087	0	False
Control_AGTCTCCAGGTTGTTC-1	-14.681785	1.9696099	0	False
Control_AGTCTCCTCAGGCGAA-1	5.8154206	-7.2040515	1	False
Control_AGTGACTAGCATTGTC-1	-24.852488	14.137525	0	False
Control_AGTGACTCAGTCGTTA-1	-21.872135	9.873964	0	False
Control_AGTGACTCATCGTTCC-1	29.30654	0.20405391	1	False
Control_AGTGACTGTATCAAGA-1	3.0960479	-2.4371936	1	False
Control_AGTGATCGTCTATGAC-1	-26.353065	8.67333	0	False
Control_AGTGATCGTGAATAAC-1	-2.6070077	-4.29028	1	False
Control_AGTGCCGAGAAGTCCG-1	4.626279	-3.639856	1	False
Control_AGTGCCGGTTCGATTG-1	-5.9443593	0.43281597	0	False
Control_AGTGCCGTCTCCGCAT-1	1.3287944	-7.5917172	1	False
Control_AGTGTTGAGCTACTGT-1	8.777499	9.014033	1	False
Control_AGTGTTGCAAACCGGA-1	-24.684748	16.313805	0	False
Control_AGTGTTGCAAGCTCTA-1	-26.460882	13.71632	0	False
Control_AGTGTTGCATAACGGG-1	-23.499084	17.243444	0	False
Control_AGTGTTGCATCCCGTT-1	1.624562	-6.3421803	1	False
Control_AGTGTTGGTACGGTTT-1	-14.374087	8.319803	0	False
Control_AGTTAGCGTGACGCCT-1	-14.565102	3.5974126	0	False
Control_AGTTAGCGTGGGCTTC-1	-28.554636	23.297205	0	False
Control_AGTTAGCGTTAGTTCG-1	-2.22585	-3.1446266	1	False
Control_AGTTAGCTCCGAAGGA-1	28.611921	-0.5903479	1	False
Control_AGTTAGCTCCGACGGT-1	-26.851503	24.562845	0	False
Control_AGTTCCCAGTTGCTGT-1	3.0006652	-7.877683	1	False
Control_AGTTCGAAGAATGTTG-1	33.19116	4.240291	1	False
Control_AGTTCGAAGTAGGCCA-1	-4.3253493	-6.1592245	0	False
Control_AGTTCGAGTATCGTAC-1	-26.028109	19.185791	0	False
Control_ATACCGAGTCTGCGCA-1	-19.889765	-0.89134216	0	False
Control_ATACCGAGTGGCATCC-1	9.559014	9.184395	1	False
Control_ATACCGATCTTCCCAG-1	6.0489917	-4.5770736	1	False
Control_ATACCTTGTACTAAGA-1	4.324725	-1.946751	1	False
Control_ATACCTTGTGAGTAGC-1	20.831682	-6.1434355	1	False
Control_ATACTTCCACGAGAAC-1	-24.230913	8.524135	0	False
Control_ATAGACCAGTCTGTAC-1	31.455126	2.4123816	1	False
Control_ATAGACCCAAATCCCA-1	15.72715	-7.9634123	1	False
Control_ATAGACCCAACGAGGT-1	2.829413	-9.029235	1	False
Control_ATAGACCCACACGCCA-1	-18.945272	10.717045	0	False
Control_ATAGACCCACTGAATC-1	23.065447	-4.918252	1	False
Control_ATAGACCTCCGACATA-1	15.851268	-5.166348	1	False
Control_ATAGACCTCTCAAAGC-1	21.28648	-7.4378543	1	False
Control_ATAGAGAAGAGTCAAT-1	-1.7893231	-1.8523237	1	False
Control_ATAGAGAAGGAACATT-1	26.2215	-2.9288213	1	False
Control_ATAGAGAAGGTGCGAT-1	33.037975	3.6899505	1	False
Control_ATAGAGATCTGCATGA-1	2.8421593	-7.032131	1	False
Control_ATAGGCTAGGAGACCT-1	1.4622813	-4.160219	1	False
Control_ATAGGCTCAGGATGAC-1	-0.28418735	-0.113155074	1	False
Control_ATATCCTGTGAACTAA-1	13.582729	-5.228183	1	False
Control_ATATCCTGTTGCATAC-1	-23.634989	14.338282	0	False
Control_ATATCCTTCATTACTC-1	-1.5300007	-6.711561	1	False
Control_ATCACAGCATTAGGCT-1	20.83619	-5.5845523	1	False
Control_ATCACAGTCATAGGCT-1	16.86237	-11.380595	1	False
Control_ATCACAGTCGCGTGCA-1	-27.142498	23.720972	0	False
Control_ATCACAGTCGGTCTGG-1	5.1108904	-9.144069	1	False
Control_ATCACAGTCGTAGCCG-1	-19.255226	7.2000585	0	False
Control_ATCACAGTCTAGTTCT-1	-16.44043	3.0612411	0	False
Control_ATCACGAGTTGCTTGA-1	32.89925	2.7531056	1	False
Control_ATCACTTAGAACGCGT-1	-23.299253	14.493142	0	False
Control_ATCAGGTAGGCACAAC-1	8.673063	8.900424	1	False
Control_ATCAGGTCAATTCGTG-1	-19.713015	6.7894278	0	False
Control_ATCAGGTCACGCTTAA-1	-14.991963	3.2946963	0	False
Control_ATCAGGTGTACCTTCC-1	33.516674	4.2853136	1	False
Control_ATCATTCAGACTCATC-1	19.00408	-5.735472	1	False
Control_ATCATTCAGTGGTTGG-1	-0.20353986	-0.866464	1	False
Control_ATCATTCGTAACCAGG-1	22.888577	-3.1628804	1	False
Control_ATCATTCGTGATTCAC-1	-18.441666	8.63175	0	False
Control_ATCATTCTCTGAGGCC-1	17.40593	-2.1228502	1	False
Control_ATCCACCAGTCTGTAC-1	-23.431805	11.969279	0	False
Control_ATCCACCTCAAATGCC-1	2.1776474	-3.5816615	1	False
Control_ATCCACCTCTGCGGGT-1	8.265069	-5.7145596	1	False
Control_ATCCATTAGACCATGG-1	-13.7069435	-7.1599293	0	False
Control_ATCCATTAGACGTCCC-1	-12.325266	6.313391	0	False
Control_ATCCATTTCCTACACC-1	16.644257	-7.6110196	1	False
Control_ATCCATTTCGGCGATC-1	-20.772238	6.1720757	0	False
Control_ATCCCTGAGGTGCTGA-1	22.344452	-3.236124	1	False
Control_ATCCCTGCAGCTGAGA-1	3.528807	0.8485322	1	False
Control_ATCCGTCAGCTCGACC-1	17.672655	-6.0010767	1	False
Control_ATCCGTCCATCCGCGA-1	24.846666	-5.5276775	1	False
Control_ATCCGTCGTGCACGCT-1	11.331539	-6.895561	1	False
Control_ATCCGTCGTTGGAGGT-1	1.7960387	-7.6041827	1	False
Control_ATCCTATAGCCGATTT-1	12.811614	-11.532331	1	False
Control_ATCCTATAGGACTATA-1	11.007868	-8.093717	1	False
Control_ATCCTATCAAGGTACG-1	26.018187	-4.1628575	1	False
Control_ATCCTATCATCCCGTT-1	32.016068	1.6245234	1	False
Control_ATCCTATGTAGAGGAA-1	19.323505	-2.788029	1	False
Control_ATCCTATGTGTCATTG-1	-3.3040867	-1.875902	0	False
Control_ATCGATGCACCGTGCA-1	22.76497	-2.5087647	1	False
Control_ATCGATGCAGACTCTA-1	22.84928	-4.3601384	1	False
Control_ATCGATGTCTGGTTGA-1	-4.586306	0.27855328	0	False
Control_ATCGCCTGTAGGCTCC-1	-18.577923	1.3756136	0	False
Control_ATCGCCTTCCGATTAG-1	6.8469286	-12.008489	1	False
Control_ATCGGATGTATGCAAA-1	-10.714352	-4.3194857	0	False
Control_ATCGGATGTGCTTCAA-1	-20.380743	-0.11170164	0	False
Control_ATCGGATTCAGACAAA-1	-15.8597355	6.24545	0	False
Control_ATCGGATTCATACGAC-1	-1.2020608	-13.562516	1	False
Control_ATCGGATTCCATCTCG-1	7.1175656	-0.00789742	1	False
Control_ATCGGATTCGATGCAT-1	20.38061	-3.4188652	1	False
Control_ATCGGATTCGATTTCT-1	20.301838	-5.1583123	1	False
Control_ATCGGCGCAGTTAGGG-1	-9.237657	2.461777	0	False
Control_ATCGGCGGTTACAGCT-1	-19.000093	-2.3441813	0	False
Control_ATCGGCGTCACCTGGG-1	17.61078	-8.729323	1	False
Control_ATCGGCGTCTTTCCGG-1	-26.808058	19.490631	0	False
Control_ATCGTAGAGCAGCCCT-1	5.4487977	-10.019149	1	False
Control_ATCGTAGCAAGTGTCT-1	0.31344712	-11.922994	1	False
Control_ATCGTAGCAATTTCGG-1	22.470398	-6.108648	1	False
Control_ATCGTAGCACTTTATC-1	-20.602877	15.55443	0	False
Control_ATCGTCCAGCATTTGC-1	-18.40263	1.9387382	0	False
Control_ATCGTCCAGTGTTGAA-1	-5.7635813	-7.5819073	0	False
Control_ATCGTCCCATAGGAGC-1	30.956852	3.5945637	1	False
Control_ATCGTCCGTCTAGGCC-1	3.4621246	-8.702582	1	False
Control_ATCGTCCGTGAGGAAA-1	-27.420704	16.796139	0	False
Control_ATCGTGAAGCCGATCC-1	16.713957	-5.698053	1	False
Control_ATCGTGAAGCTTTCTT-1	20.540474	-1.5961177	1	False
Control_ATCGTGAAGTCGAGGT-1	1.6991351	-6.7780633	1	False
Control_ATCGTGATCCACAGGC-1	-22.330162	5.238712	0	False
Control_ATCTCTACACCTCAGG-1	-10.834789	0.7999504	0	False
Control_ATCTTCACAATAGTAG-1	-5.9631634	-2.2613304	0	False
Control_ATCTTCAGTCCTACAA-1	6.452161	-1.5453027	1	False
Control_ATCTTCAGTTAGCGGA-1	14.409725	-6.3898077	1	False
Control_ATCTTCATCGTAGTCA-1	2.3182385	-6.734226	1	False
Control_ATGAAAGAGAAGGCTC-1	16.801401	-4.4207654	1	False
Control_ATGAAAGAGCCGATAG-1	-14.004379	-1.8852977	0	False
Control_ATGAAAGAGGCATCTT-1	-13.962378	5.167138	0	False
Control_ATGAAAGAGTCCCGAC-1	6.888147	-7.1248007	1	False
Control_ATGAAAGCACTGGACC-1	9.562741	9.286282	1	False
Control_ATGAAAGCAGACACCC-1	11.803882	-8.878507	1	False
Control_ATGACCAAGCACTCAT-1	-3.3069522	-3.6448934	1	False
Control_ATGACCAGTTAATCGC-1	36.938385	2.7550292	1	True
Control_ATGACCAGTTAATGAG-1	19.465494	-1.364206	1	False
Control_ATGAGGGAGACGGATC-1	14.811909	-2.974863	1	False
Control_ATGAGGGCAGGCCCTA-1	7.3029304	-7.9347353	1	False
Control_ATGAGGGCATTAAAGG-1	20.010122	-4.212526	1	False
Control_ATGAGGGGTTTCAGAC-1	30.143827	1.5010068	1	False
Control_ATGAGGGTCTTGGATG-1	-15.915957	4.0259285	0	False
Control_ATGAGTCTCCAATGCA-1	-24.199099	11.885747	0	False
Control_ATGATCGAGCCGATAG-1	9.960595	-6.084697	1	False
Control_ATGATCGGTAAGTCAA-1	5.738027	-6.723168	1	False
Control_ATGATCGTCCGTCCTA-1	-11.024677	-1.942534	0	False
Control_ATGCATGAGCTAGAGC-1	8.531351	-6.6342325	1	False
Control_ATGCATGAGGTAGCAC-1	14.3356	-8.656589	1	False
Control_ATGCATGTCACTGTCC-1	14.923256	-5.9631343	1	False
Control_ATGCCTCAGAGAGCCT-1	3.688463	-7.6646705	1	False
Control_ATGCCTCCAGGAGGTT-1	-27.34753	26.102858	0	False
Control_ATGCCTCGTATCGCGC-1	12.893378	-4.950383	1	False
Control_ATGCCTCGTATCGTAC-1	3.2524471	-5.6590295	1	False
Control_ATGCCTCGTTGCTGAT-1	21.142586	-3.3993554	1	False
Control_ATGCGATGTCCACACG-1	-23.48434	8.954729	0	False
Control_ATGCGATGTCGCATCG-1	-4.9726415	-2.2715569	0	False
Control_ATGCGATGTTAAACCC-1	-9.140979	-1.6074256	0	False
Control_ATGCGATGTTCAGCTA-1	20.14221	5.693298	1	False
Control_ATGCGATTCAACACGT-1	25.363102	-3.713998	1	False
Control_ATGCGATTCCGTAGTA-1	-8.368502	-0.07884797	0	False
Control_ATGGAGGAGTATCTGC-1	-20.734886	22.489355	0	False
Control_ATGGAGGCATCGATAC-1	1.6431614	-11.85043	1	False
Control_ATGGAGGGTACCTAGT-1	-8.62483	-3.4910457	0	False
Control_ATGGAGGGTTGGACCC-1	-3.0405428	-13.104867	1	False
Control_ATGGATCAGTGCAGGT-1	-22.029182	10.286173	0	False
Control_ATGGATCCAGCGTACC-1	25.697819	-2.542082	1	False
Control_ATGGATCGTTCAATCG-1	7.049928	-7.965019	1	False
Control_ATGGATCGTTCCGTTC-1	-28.260063	19.830566	0	False
Control_ATGGATCTCCCAATAG-1	-3.3125222	-0.04902538	0	False
Control_ATGGGAGGTCATAGTC-1	-9.483075	-3.7613246	0	False
Control_ATGGGAGTCGCTAGCG-1	-16.874002	3.5442443	0	False
Control_ATGGGTTCAGTCCGTG-1	-2.0696065	-5.427254	1	False
Control_ATGGGTTGTAGACGTG-1	5.573069	-3.4697497	1	False
Control_ATGGTTGGTGCACGCT-1	9.040415	8.823332	1	False
Control_ATGGTTGGTGGCCACT-1	4.9444146	-7.165213	1	False
Control_ATGGTTGTCTCTATAC-1	-27.387491	26.547035	0	True
Control_ATGTCCCCAATGTGGG-1	22.48216	-8.584028	1	False
Control_ATGTCCCTCACAGAGG-1	16.659143	-8.347177	1	False
Control_ATGTCCCTCCACGTGG-1	-20.961802	22.710817	0	False
Control_ATGTCCCTCCCAGTGG-1	-18.946857	6.6871805	0	False
Control_ATGTCTTAGCCTGAGA-1	35.127968	1.6702721	1	True
Control_ATGTCTTCACTCTCGT-1	-3.0035257	-14.546934	1	False
Control_ATGTCTTTCCAATCCC-1	2.9344883	-11.319795	1	False
Control_ATGTCTTTCGTGCACG-1	-16.58088	4.886071	0	False
Control_ATTACCTCAAGACCGA-1	-19.559202	8.772522	0	False
Control_ATTACCTCAGTCCGTG-1	6.2246485	-7.335974	1	False
Control_ATTACCTCATGGGAAC-1	4.8782496	-4.287739	1	False
Control_ATTACCTGTGAGCAGT-1	24.586636	-1.6269087	1	False
Control_ATTACCTTCTTGGTCC-1	2.1527548	-13.097492	1	False
Control_ATTACTCAGTGCAGCA-1	1.9038973	-4.112031	1	False
Control_ATTACTCCACGAGGAT-1	-16.987333	10.108102	0	False
Control_ATTACTCGTCAAGCCC-1	5.992534	-1.7175807	1	False
Control_ATTATCCAGAGAGCAA-1	11.1569	-11.65842	1	False
Control_ATTATCCCAACTTGCA-1	21.797937	-5.848153	1	False
Control_ATTATCCCATATCGGT-1	5.94634	-1.9551173	1	False
Control_ATTATCCGTCGTCGGT-1	-12.637598	1.2039156	0	False
Control_ATTATCCTCCCAAGTA-1	-27.622007	16.27342	0	False
Control_ATTATCCTCGTGGTAT-1	-22.731358	10.680931	0	False
Control_ATTCACTGTGGTACAG-1	-13.694821	2.4658513	0	False
Control_ATTCACTTCATTGTGG-1	-0.56019336	-4.5228553	1	False
Control_ATTCAGGTCCTATTTG-1	-22.662346	8.996548	0	False
Control_ATTCATCGTCGTGGTC-1	20.782766	-10.153337	1	False
Control_ATTCATCTCAGTCAGT-1	1.0012828	-6.71067	1	False
Control_ATTCCATAGCGACAGT-1	-24.017193	6.71444	0	False
Control_ATTCCATTCAGCAATC-1	2.2550387	-13.043841	1	False
Control_ATTCCATTCCACACAA-1	17.940538	-3.5279338	1	False
Control_ATTCCCGAGTGGTGAC-1	-27.326422	14.171773	0	False
Control_ATTCCTAAGAGGTGCT-1	31.875076	3.8100142	1	False
Control_ATTCCTAAGCAAACAT-1	25.601774	-5.312094	1	False
Control_ATTCCTATCGTTCAGA-1	29.802353	-1.0599097	1	False
Control_ATTCGTTAGCGACTGA-1	-12.0820465	0.21008134	0	False
Control_ATTCGTTAGTTGAAAC-1	3.4843237	-4.298931	1	False
Control_ATTCGTTGTCTACATG-1	-25.297838	16.31927	0	False
Control_ATTCGTTGTTCGGCGT-1	-22.986721	8.626586	0	False
Control_ATTCTTGGTCGTGTTA-1	0.23673062	-10.840617	1	False
Control_ATTCTTGTCAAGCCGC-1	9.644367	-7.256196	1	False
Control_ATTGGGTAGCACACCC-1	-9.464322	-2.9214377	0	False
Control_ATTGGGTCAGCAGTCC-1	-26.457634	18.297913	0	False
Control_ATTGGGTCAGTTGCGC-1	-6.9302797	-2.8798592	0	False
Control_ATTGGGTTCGCCTTTG-1	-26.605282	14.19859	0	False
Control_ATTGTTCAGCGAGGAG-1	-27.224283	24.874918	0	False
Control_ATTGTTCAGCGCATCC-1	20.106745	-6.693621	1	False
Control_ATTGTTCCACTTTATC-1	-11.756649	1.7486924	0	False
Control_ATTGTTCGTCAGTCTA-1	28.333574	-2.0728877	1	False
Control_ATTGTTCTCAAGTCGT-1	-18.120163	5.0597773	0	False
Control_ATTTACCAGACGGTCA-1	-8.953017	-3.575509	0	False
Control_ATTTACCAGTGCAGCA-1	-10.37766	1.9099855	0	False
Control_ATTTACCCAAATGGAT-1	4.010807	-6.252498	1	False
Control_ATTTACCCAACGGCCT-1	-0.13878003	-14.39504	1	False
Control_ATTTACCTCTGGTTGA-1	-15.732739	7.298201	0	False
Control_ATTTCACAGATGCTGG-1	20.0072	-7.1167917	1	False
Control_ATTTCACAGCTGCCAC-1	18.493286	-0.511224	1	False
Control_ATTTCACCAGTCGGAA-1	-21.800705	5.8362794	0	False
Control_ATTTCACGTGTGACCC-1	21.681665	-5.089974	1	False
Control_ATTTCTGCAAATCGGG-1	-6.0741153	0.7789558	0	False
Control_ATTTCTGTCGTGGGAA-1	-26.061344	24.063337	0	False
Control_ATTTCTGTCTAGTGAC-1	22.900723	-4.874248	1	False
Control_CAAAGAAAGGTAGACC-1	-23.748539	16.128626	0	False
Control_CAAAGAAGTGGACTAG-1	-19.88625	4.740188	0	False
Control_CAAAGAAGTTCGTTCC-1	37.061592	4.110648	1	True
Control_CAACAACAGAGAGGTA-1	-21.081438	8.483676	0	False
Control_CAACAACAGCCTCGTG-1	14.727167	-6.721344	1	False
Control_CAACAACGTCAACCTA-1	34.35312	3.5546753	1	True
Control_CAACAACTCGAACACT-1	4.0682936	-5.983477	1	False
Control_CAACAACTCGGTTGTA-1	-17.721272	8.911211	0	False
Control_CAACAGTAGCATGCGA-1	-25.261187	9.032759	0	False
Control_CAACAGTAGGTTCTTG-1	7.1246405	-10.868432	1	False
Control_CAACAGTCACTGTGAT-1	24.543392	-2.741054	1	False
Control_CAACAGTGTAGTGATA-1	4.145837	-5.9599657	1	False
Control_CAACAGTTCTCTCGAC-1	14.790161	-10.16217	1	False
Control_CAACCAAAGGGATGTC-1	-26.69353	20.425514	0	False
Control_CAACCAAGTCGAGCAA-1	-24.37246	15.290604	0	False
Control_CAACCAATCATGGATC-1	-16.207325	5.019057	0	False
Control_CAACCAATCTATCCAT-1	3.622702	-5.3182526	1	False
Control_CAACCTCAGAGGATCC-1	-21.551071	12.104573	0	False
Control_CAACCTCTCAATCCAG-1	-14.471098	-1.3005954	0	False
Control_CAACGATAGGATATGT-1	0.51596385	-14.307455	1	False
Control_CAACGATCAAGATTGA-1	-0.9715476	-13.552898	1	False
Control_CAACGGCAGAAATTCG-1	-17.368288	-2.0514054	0	False
Control_CAACGGCCATCCGATA-1	-20.880346	1.763567	0	False
Control_CAAGACTAGGGACACT-1	13.03538	-10.966942	1	False
Control_CAAGACTTCAGCTGAT-1	-19.485691	0.17389356	0	False
Control_CAAGACTTCCGCAACG-1	12.034062	-2.3797486	1	False
Control_CAAGAGGAGAACAGGA-1	5.911698	-6.6223836	1	False
Control_CAAGAGGCAACGTAAA-1	28.396109	-0.33105075	1	False
Control_CAAGAGGGTAGCTTGT-1	2.7474034	1.1866171	1	False
Control_CAAGAGGTCGCCCAGA-1	-8.405458	-2.6405423	0	False
Control_CAAGCTAAGATCCGAG-1	-15.496693	5.583464	0	False
Control_CAAGCTAAGGTTCACT-1	-13.724424	-0.62036663	0	False
Control_CAAGCTACACAAAGCG-1	35.157314	2.1655	1	True
Control_CAAGCTATCCAAGCCG-1	-9.673369	-2.6363294	0	False
Control_CAAGGGAAGAAGCGGG-1	-3.4367735	-13.178569	1	False
Control_CAAGGGAGTAACGATA-1	-27.602245	17.633078	0	False
Control_CAAGGGATCCAAATGC-1	3.5101147	-1.3440677	1	False
Control_CAAGGGATCGATCCAA-1	-16.021515	0.9947383	0	False
Control_CAAGGGATCGTAACAC-1	-17.011961	4.1783	0	False
Control_CAATACGAGCATCAAA-1	13.849548	-9.39005	1	False
Control_CAATACGCACAGTCCG-1	-19.151262	5.1501045	0	False
Control_CAATACGGTACCCACG-1	-21.62437	7.922057	0	False
Control_CAATCGAAGCATTTGC-1	-11.294672	-5.4238577	0	False
Control_CAATCGAAGGGCTTCC-1	5.1400213	-5.257265	1	False
Control_CAATCGATCCCAAGTA-1	-20.825201	8.262916	0	False
Control_CAATCGATCTGTGTGA-1	-25.433119	17.416048	0	False
Control_CAATCGATCTTCGACC-1	-6.0640244	2.5722718	0	False
Control_CAATGACAGCGTGAAC-1	7.3348546	-8.886228	1	False
Control_CAATGACAGGTCGACA-1	-15.189638	2.6483908	0	False
Control_CAATGACTCGGCATTA-1	-8.593821	-6.6164594	0	False
Control_CAATTTCAGTTTCTTC-1	9.671789	9.330963	1	False
Control_CAATTTCGTCACTGAT-1	7.8515916	-5.7688727	1	False
Control_CAATTTCGTTTGGAGG-1	9.169986	1.42763	1	False
Control_CAATTTCTCTCGCGTT-1	18.678364	-6.095453	1	False
Control_CACAACAAGGGTACAC-1	7.9691386	-1.8556637	1	False
Control_CACAACATCAAGGCTT-1	25.395626	-2.714908	1	False
Control_CACACAAAGGAAAGTG-1	-0.7072288	-6.8629785	1	False
Control_CACACAAAGGGAGGGT-1	-2.5748825	-8.679947	1	False
Control_CACACAATCACCTGGG-1	8.989926	-11.791497	1	False
Control_CACAGATAGGAACGTC-1	-13.016838	6.007578	0	False
Control_CACAGATCACCCTAAA-1	8.590604	8.85617	1	False
Control_CACAGATTCTAACGGT-1	-20.994713	15.297877	0	False
Control_CACAGGCAGAAGTCAT-1	-13.371214	2.6654782	0	False
Control_CACAGGCCAAGAGGTC-1	-5.1056566	-0.4096969	0	False
Control_CACAGGCCATCTCAAG-1	16.49335	-7.9078503	1	False
Control_CACATGAAGCCGCTTG-1	-6.813892	-5.5224905	0	False
Control_CACATGAAGCTAGTTC-1	8.2283945	-5.747522	1	False
Control_CACATGAGTCCGTTTC-1	-13.828385	-0.43731716	0	False
Control_CACATGAGTCTACACA-1	35.970932	1.3313056	1	True
Control_CACCAAACAAGAGATT-1	19.093567	-4.2506924	1	False
Control_CACCAAACATGACTAC-1	-4.932939	-5.587723	0	False
Control_CACCAAACATTGCCGG-1	10.245193	-10.504289	1	False
Control_CACCAAATCCATAGGT-1	-1.7201861	-10.622115	1	False
Control_CACCAAATCCTACCAC-1	-7.9987745	-3.6769352	0	False
Control_CACCAAATCTTAATCC-1	19.42014	-6.2768254	1	False
Control_CACCGTTCACCGGTCA-1	-14.750035	0.9877683	0	False
Control_CACCGTTGTGACGTCC-1	0.9990333	-3.5596492	1	False
Control_CACCGTTTCCATACAG-1	12.95913	-6.1161003	1	False
Control_CACGAATAGAGTTGAT-1	17.085096	-6.481569	1	False
Control_CACGAATCAATAACGA-1	21.746284	-8.835267	1	False
Control_CACGAATCATAATCCG-1	-14.299851	7.409498	0	False
Control_CACGGGTAGACGCTCC-1	26.474667	0.9546509	1	False
Control_CACGGGTCAACTAGAA-1	-3.4542303	-8.099903	1	False
Control_CACGGGTGTATGTCTG-1	4.1792192	-9.36588	1	False
Control_CACGGGTGTCCGATCG-1	10.151836	-1.3298656	1	False
Control_CACGGGTGTCGAACGA-1	-23.582851	24.178574	0	False
Control_CACGGGTGTCGTTGCG-1	-27.05313	20.663212	0	False
Control_CACGGGTGTTTAGTCG-1	-5.201126	-5.279646	0	False
Control_CACGTGGCACTCCCTA-1	-1.8124098	-10.420823	1	False
Control_CACGTGGTCCCGTGTT-1	20.793703	-4.9103346	1	False
Control_CACGTGGTCTGTGTGA-1	32.050438	2.5648224	1	False
Control_CACGTTCTCACCTTAT-1	-24.486593	7.261753	0	False
Control_CACGTTCTCTGATGGT-1	-17.020363	3.621029	0	False
Control_CACTAAGCATCTATCT-1	-18.759014	14.17967	0	False
Control_CACTAAGGTACTGCCG-1	32.582508	4.5523615	1	False
Control_CACTAAGTCCGACAGC-1	-23.92222	12.01174	0	False
Control_CACTAAGTCTCGGCTT-1	-22.443851	6.7498183	0	False
Control_CACTGAAAGAGAATCT-1	14.137866	-9.459628	1	False
Control_CACTGAAAGCGTTACT-1	-15.572401	-5.326268	0	False
Control_CACTGAACATAATGAG-1	12.379694	-3.899084	1	False
Control_CACTGAAGTGCTATTG-1	-28.532408	22.603718	0	False
Control_CACTGGGAGAATCGCG-1	-23.962715	4.635197	0	False
Control_CACTGGGAGCCTCAAT-1	-17.005041	-3.2659981	0	False
Control_CACTGGGCATACCGTA-1	24.889973	-4.0097003	1	False
Control_CACTGGGCATATTCGG-1	-10.595896	-0.48016188	0	False
Control_CACTGGGGTACGATGG-1	-19.869308	4.0154176	0	False
Control_CACTGTCCACGTCTCT-1	7.1726246	-3.979505	1	False
Control_CACTGTCGTCGACTGC-1	-25.125175	14.541919	0	False
Control_CACTGTCGTTAAGCAA-1	-0.041882236	-11.28436	1	False
Control_CACTGTCTCCTTGAAG-1	-20.924742	9.75086	0	False
Control_CACTGTCTCGCGCCAA-1	-24.145908	18.552275	0	False
Control_CACTGTCTCTTGAGCA-1	-21.486502	5.7794905	0	False
Control_CACTTCGGTCCCGCAA-1	4.757454	-0.9883155	1	False
Control_CAGAGCCCATCCGAGC-1	-27.849867	19.376793	0	False
Control_CAGAGCCGTATCCCTC-1	-17.774933	9.324759	0	False
Control_CAGAGCCGTTATGGTC-1	-25.737335	18.416817	0	False
Control_CAGAGCCTCACCGGTG-1	22.721876	-4.6321588	1	False
Control_CAGATACCACACCTTC-1	-22.910358	15.122268	0	False
Control_CAGATACCACGAGGTA-1	37.129673	4.7381806	1	True
Control_CAGATACGTGCAGGAT-1	23.283514	-1.7365881	1	False
Control_CAGATACTCTCTATGT-1	19.809212	-8.258039	1	False
Control_CAGATCAAGCTCTTCC-1	-27.881603	17.43938	0	False
Control_CAGATCACAACGCCCA-1	32.94014	1.2770895	1	False
Control_CAGATCATCGTGGGTC-1	-23.030252	12.688082	0	False
Control_CAGATTGCAAGAGAGA-1	-0.77245015	-8.2642565	1	False
Control_CAGATTGGTAGTCGGA-1	-20.8457	6.45175	0	False
Control_CAGATTGGTTGCATTG-1	-24.181494	13.667466	0	False
Control_CAGATTGTCCGAACGC-1	36.072903	5.0129113	1	True
Control_CAGCAATGTGCCGTTG-1	-12.6033	-6.1417575	0	False
Control_CAGCAATGTGCTATTG-1	20.256716	-0.9334479	1	False
Control_CAGCAATTCTGGTTGA-1	10.122883	-4.0386615	1	False
Control_CAGCACGAGACATGCG-1	-3.7806246	0.41497788	0	False
Control_CAGCACGAGCTGTCCG-1	18.114305	-1.4631205	1	False
Control_CAGCACGTCTAGGAAA-1	-23.224249	13.488439	0	False
Control_CAGCAGCTCACTGGTA-1	-6.276161	-2.2631657	0	False
Control_CAGCCAGAGAGCCATG-1	35.501205	3.702568	1	True
Control_CAGCCAGAGCAAATGT-1	-0.6413842	-5.6964064	1	False
Control_CAGCGTGTCAAAGGTA-1	-4.014385	-6.2500806	1	False
Control_CAGCGTGTCTGGTCAA-1	-23.781809	14.596763	0	False
Control_CAGGCCAAGTCGGCAA-1	15.289053	-12.717519	1	False
Control_CAGGCCACAGGTCAGA-1	33.154205	6.1879315	1	False
Control_CAGGGCTCAGTCTCTC-1	19.812607	-6.6768928	1	False
Control_CAGGGCTGTGGAACCA-1	-3.3726342	3.3627844	0	False
Control_CAGGTATTCCCTTTGG-1	-15.393692	2.3287423	0	False
Control_CAGGTATTCCTCACTG-1	-7.808737	-3.9808931	0	False
Control_CAGTGCGCACAGTACT-1	-12.258481	-5.657673	0	False
Control_CAGTGCGGTAACGATA-1	-25.329266	19.45093	0	False
Control_CAGTTAGAGAGGGTAA-1	11.199743	-13.275212	1	False
Control_CAGTTAGAGCGTTACT-1	26.672886	0.9006288	1	False
Control_CAGTTAGCAAATGATG-1	4.5428147	-9.428639	1	False
Control_CAGTTCCAGGAGGTTC-1	34.771893	4.66965	1	True
Control_CAGTTCCAGGGAACAA-1	33.894066	2.5574005	1	False
Control_CAGTTCCTCAAGAATG-1	-8.500744	-1.5050204	0	False
Control_CATAAGCCAAGACCGA-1	-5.9037714	-2.7365434	0	False
Control_CATAAGCCACCTCGTT-1	4.868141	-3.3406465	1	False
Control_CATAAGCGTTAGCTAC-1	15.395194	-9.420725	1	False
Control_CATAAGCTCAGGACAG-1	-23.339256	14.393607	0	False
Control_CATAAGCTCCGTTGAA-1	-25.135166	8.116874	0	False
Control_CATACAGAGGTCTACT-1	36.890793	2.2757146	1	True
Control_CATACAGCACACACTA-1	-13.716638	-1.8808284	0	False
Control_CATACAGCACAGTATC-1	7.4945865	-4.652729	1	False
Control_CATACCCAGTTGAAAC-1	-23.126556	8.566325	0	False
Control_CATACCCCACAATGTC-1	15.816762	-7.982259	1	False
Control_CATACCCTCGCCAATA-1	5.4334993	-4.0328383	1	False
Control_CATACTTAGCCGCACT-1	25.623762	-4.679157	1	False
Control_CATACTTAGGCGCTTC-1	-1.3375282	-14.270523	1	False
Control_CATACTTCACAGCCTG-1	-14.322417	-3.4412618	0	False
Control_CATACTTCACTCACTC-1	14.007037	-5.841132	1	False
Control_CATACTTCAGCTCTGG-1	22.122625	-7.309463	1	False
Control_CATACTTGTGTCCGGT-1	-8.891307	0.52128774	0	False
Control_CATAGACAGAGCCCAA-1	-3.2184675	-12.876484	1	False
Control_CATAGACAGAGGGTGG-1	-27.35422	26.282408	0	True
Control_CATAGACCACCATTCC-1	19.089924	-3.3769734	1	False
Control_CATAGACGTGACACGA-1	-15.402104	-1.102351	0	False
Control_CATAGACTCAGGTAAA-1	13.806296	-6.2678638	1	False
Control_CATCCACCAGTATGAA-1	7.8763385	-1.1858611	1	False
Control_CATCCACGTCCAAAGG-1	31.069225	2.035148	1	False
Control_CATCCACGTCCGAAAG-1	-2.020363	-7.662807	1	False
Control_CATCCACTCGCCAACG-1	-14.831447	2.813896	0	False
Control_CATCCCAGTCGTGTTA-1	-2.8655455	-1.9277394	0	False
Control_CATCCGTAGAGTCTGG-1	18.198076	-4.7143703	1	False
Control_CATCCGTAGCGACTTT-1	33.016457	4.025872	1	False
Control_CATCCGTCAACTGTGT-1	21.704092	-7.341171	1	False
Control_CATCCGTGTGTTGAGG-1	3.2831612	-6.0707235	1	False
Control_CATCGCTAGCGTCTGC-1	-22.995516	13.162049	0	False
Control_CATCGCTAGTTGGAGC-1	-26.417011	10.070968	0	False
Control_CATCGCTCAGACTCTA-1	33.572304	0.8344807	1	False
Control_CATCGCTCAGCCATTA-1	-19.253244	8.220929	0	False
Control_CATCGCTGTCTTCATT-1	-7.9494133	-0.50099105	0	False
Control_CATCGCTGTGCTGATT-1	31.390915	2.187528	1	False
Control_CATCGCTTCCGATTAG-1	9.922195	-4.5660157	1	False
Control_CATCGGGAGGCTGAAC-1	8.2772455	-6.5078773	1	False
Control_CATCGGGCAGCTCGGT-1	31.15129	2.0109339	1	False
Control_CATCGGGCATGACGAG-1	14.0026045	-5.640756	1	False
Control_CATCGGGTCCATTGTT-1	3.1698687	-2.0085049	1	False
Control_CATCGTCAGAATCGCG-1	-23.815725	12.192334	0	False
Control_CATCGTCAGCTCTTCC-1	5.6601954	-11.912765	1	False
Control_CATCGTCAGGATACGC-1	3.7223077	-10.209681	1	False
Control_CATCGTCTCGGCTGGT-1	0.69290656	-4.8367605	1	False
Control_CATCGTCTCTTGAACG-1	29.848022	0.9143499	1	False
Control_CATGAGTAGCGGTAGT-1	-11.839997	3.2577603	0	False
Control_CATGAGTAGGGAGGGT-1	-19.293581	5.266653	0	False
Control_CATGAGTGTACAACGG-1	-16.377975	3.1086693	0	False
Control_CATGAGTTCCCTCTAG-1	-0.09230995	-10.792607	1	False
Control_CATGCAAAGTGTCATC-1	17.78578	-5.717092	1	False
Control_CATGCAACATTAAAGG-1	22.931328	-4.281559	1	False
Control_CATGCAAGTATCGTTG-1	-6.878439	-9.404238	0	False
Control_CATGCCTCATGATAGA-1	-17.280874	6.345092	0	False
Control_CATGCCTGTAACTAAG-1	16.573162	-9.853171	1	False
Control_CATGCCTGTCGGCCTA-1	15.844353	-7.124679	1	False
Control_CATGCCTTCGGATAAA-1	-5.665211	-3.9349997	0	False
Control_CATGCGGAGATTGATG-1	-12.743972	5.8796163	0	False
Control_CATGCGGCACTACCGG-1	-4.6463647	-6.7983594	0	False
Control_CATGCGGGTATAGGGC-1	-23.048994	7.3377104	0	False
Control_CATGCTCCAACTCGTA-1	14.050248	-6.287014	1	False
Control_CATGCTCCATGATAGA-1	2.5226746	-7.309339	1	False
Control_CATGGATAGCCGGATA-1	-27.338326	14.674667	0	False
Control_CATGGATCATGGCACC-1	22.275408	-6.5287704	1	False
Control_CATGGATTCCTCAGGG-1	-6.503928	1.9845729	0	False
Control_CATGGATTCGGTCATA-1	1.5668553	-5.786324	1	False
Control_CATGGTAAGAAGCGGG-1	-2.7756155	-13.305322	1	False
Control_CATGGTAAGCATGGGT-1	13.086353	-5.660893	1	False
Control_CATGGTACATCAGTCA-1	8.443056	8.961629	1	False
Control_CATGGTAGTCGACTGC-1	-21.933287	5.8598733	0	False
Control_CATGGTATCAACTTTC-1	34.72838	2.4620717	1	True
Control_CATGGTATCTCGAGTA-1	20.655327	-1.9433641	1	False
Control_CATTCATAGGACAGCT-1	-1.8921825	-6.774015	1	False
Control_CATTCATCATGGGAAC-1	-18.282486	4.389286	0	False
Control_CATTCCGTCCTCACGT-1	-2.6010854	1.5577137	0	False
Control_CATTCTAAGAGAGTTT-1	30.48788	0.7639912	1	False
Control_CATTCTAAGATGGCAC-1	-0.61719626	-11.21895	1	False
Control_CATTCTAAGTTGTCAC-1	20.831535	-6.9115148	1	False
Control_CATTCTAGTTAGGAGC-1	31.485727	3.4611943	1	False
Control_CATTGAGCAGGTCTCG-1	-0.91177434	-14.4297695	1	False
Control_CATTGAGGTACGATGG-1	-26.838472	15.41667	0	False
Control_CATTGAGGTAGAATAC-1	-7.5011673	-2.389061	0	False
Control_CATTGAGTCCGCAGTG-1	-24.314835	5.576448	0	False
Control_CATTGAGTCGGTCGGT-1	-24.220646	7.20716	0	False
Control_CATTGAGTCGTTAGTG-1	-16.711266	1.9237489	0	False
Control_CATTGCCAGCCTCCAG-1	12.632838	-3.3840904	1	False
Control_CATTGCCCAGTCGCTG-1	6.4605565	-8.724449	1	False
Control_CATTGCCGTAATGCGG-1	-18.975685	14.660722	0	False
Control_CATTGCCGTCTTACAG-1	-12.984033	-1.0956035	0	False
Control_CATTGTTGTATACCTG-1	16.756033	-5.2795277	1	False
Control_CATTGTTGTCTAATCG-1	-1.0575048	-7.482818	1	False
Control_CATTGTTTCATCGACA-1	18.059147	-7.3783736	1	False
Control_CATTGTTTCATGGCCG-1	32.941322	4.213481	1	False
Control_CATTTCAAGTAGTCTC-1	11.929829	-1.1376585	1	False
Control_CATTTCAAGTCAGGGT-1	-12.666558	-1.8213519	0	False
Control_CATTTCATCCAGTTCC-1	29.803509	0.27341467	1	False
Control_CCAAGCGAGAAACCAT-1	0.40334627	-11.987838	1	False
Control_CCAAGCGAGTGAGGCT-1	22.557673	-1.8127246	1	False
Control_CCAATGAAGCCTGCCA-1	-4.4141746	-7.1089196	1	False
Control_CCAATGACATTCGGGC-1	3.5971708	-3.6962721	1	False
Control_CCAATTTCACTTGAAC-1	-26.569597	18.017918	0	False
Control_CCAATTTGTCAAGTTC-1	20.482323	-2.6185305	1	False
Control_CCAATTTGTTCGAGCC-1	-24.387531	7.0625696	0	False
Control_CCAATTTTCAAGAGTA-1	-28.93165	21.070265	0	False
Control_CCAATTTTCTCCGTGT-1	-1.3866246	-14.125706	1	False
Control_CCACAAAAGCGCTTCG-1	19.420383	-7.248993	1	False
Control_CCACAAAAGGAAACGA-1	-26.201544	20.68481	0	False
Control_CCACAAACACTGGCGT-1	-4.831292	-12.584782	1	False
Control_CCACAAAGTGTCCGTG-1	-21.272884	4.377487	0	False
Control_CCACAAAGTTCCACAA-1	-6.646985	0.9835013	0	False
Control_CCACACTGTTGGGTTT-1	19.020119	-6.5036936	1	False
Control_CCACCATAGTTCTACG-1	-8.546941	2.004723	0	False
Control_CCACCATTCACCACAA-1	7.365946	-2.807831	1	False
Control_CCACGAGCACCAGACC-1	-0.22896086	-8.204225	1	False
Control_CCACGAGCACGCCAGT-1	-24.106113	12.427729	0	False
Control_CCACGAGCACTAGGCC-1	4.0358872	-8.660153	1	False
Control_CCACGAGCATCCGCGA-1	-15.1776	0.15167989	0	False
Control_CCACGAGTCATTTCCA-1	20.378616	-8.6151495	1	False
Control_CCACGTTCAAAGAGTT-1	5.1025968	-6.115271	1	False
Control_CCACTTGAGATTAGAC-1	-23.83444	8.097814	0	False
Control_CCACTTGAGGTGAGCT-1	-6.5102515	-5.59891	0	False
Control_CCACTTGAGTGCTCAT-1	-3.115553	-9.874454	1	False
Control_CCACTTGCACACCGAC-1	-1.4027214	-15.00639	1	False
Control_CCACTTGCACTCCGAG-1	7.7379656	-4.9241285	1	False
Control_CCACTTGCATGGAACG-1	-5.2544866	3.8618007	0	False
Control_CCATAAGAGTGAGTGC-1	37.027332	4.122537	1	True
Control_CCATAAGTCCAAGCAT-1	-6.128908	-3.350311	0	False
Control_CCATAAGTCTTAGTTC-1	-7.01153	-2.52593	0	False
Control_CCATCACAGTGATGGC-1	-6.642563	-9.117354	0	False
Control_CCATCACCAGTATTCG-1	20.143051	-8.05384	1	False
Control_CCATCACTCATTCCTA-1	35.345047	3.4753091	1	True
Control_CCCAACTTCTACTATC-1	-11.057155	3.6976724	0	False
Control_CCCGAAGCAAAGACGC-1	-7.33426	-0.32544637	0	False
Control_CCCGAAGCAATCGTCA-1	-1.8361939	-13.940391	1	False
Control_CCCGAAGCACTGTGAT-1	3.6978862	-0.038406402	1	False
Control_CCCGAAGGTCACTTCC-1	19.540224	-8.642404	1	False
Control_CCCGGAAAGAATTGTG-1	-14.55873	2.951256	0	False
Control_CCCGGAACAAGAAACT-1	-1.6266825	-0.08029836	1	False
Control_CCCGGAACACACGGTC-1	-26.47579	14.737473	0	False
Control_CCCGGAAGTGAACCGA-1	-12.976879	7.2703066	0	False
Control_CCCGGAATCCTGTTAT-1	28.572708	-1.2947375	1	False
Control_CCCGGAATCGCCAGTG-1	1.9801229	-5.420033	1	False
Control_CCCTAACAGTGAGTTA-1	17.476797	-4.924695	1	False
Control_CCCTCAAAGCGATGGT-1	-9.5652	-0.7435083	0	False
Control_CCCTCAAAGCGCCTTG-1	25.246637	-0.1464905	1	False
Control_CCCTCAAAGGGCTAAC-1	9.080363	-3.3073087	1	False
Control_CCCTCAACAGCTGAAG-1	18.923214	-5.44536	1	False
Control_CCCTCAACATCTTCGC-1	19.371078	-4.5532174	1	False
Control_CCCTCAAGTGCGGATA-1	-15.478968	-3.4413347	0	False
Control_CCCTCTCAGATGTTCC-1	4.8280396	-3.2055943	1	False
Control_CCCTCTCAGATTAGCA-1	-0.6908299	-11.243369	1	False
Control_CCCTCTCCAGAAATCA-1	4.948359	-1.2554507	1	False
Control_CCCTCTCTCCACACCT-1	2.9692478	-2.4298503	1	False
Control_CCCTGATAGTCTGCGC-1	-26.615505	23.894209	0	False
Control_CCCTGATGTACAATAG-1	4.0126343	-9.281585	1	False
Control_CCCTGATGTGGACCTC-1	36.697563	3.643695	1	True
Control_CCGAACGCAAAGACGC-1	-25.19593	18.421097	0	False
Control_CCGATCTCAAATCAAG-1	-1.6283872	-7.4244366	1	False
Control_CCGATCTTCCTCTAGC-1	20.128542	-1.1333779	1	False
Control_CCGATGGCAAATACGA-1	-13.337244	-1.3525633	0	False
Control_CCGATGGCAGGAATAT-1	-27.444757	19.387753	0	False
Control_CCGATGGTCAAGAGTA-1	-26.493969	19.10934	0	False
Control_CCGATGGTCACTGGTA-1	-15.181804	3.5379822	0	False
Control_CCGCAAGAGCACCAGA-1	-24.396837	13.327723	0	False
Control_CCGCAAGAGGTGCTTT-1	0.30263677	-1.7712342	1	False
Control_CCGCAAGGTCCACATA-1	23.124794	-7.336142	1	False
Control_CCGCAAGGTGTCGCTG-1	-12.572063	4.1660094	0	False
Control_CCGGACAAGCGCTGCT-1	20.116749	-5.891487	1	False
Control_CCGGACAAGTCGGGAT-1	-17.137276	4.47599	0	False
Control_CCGGACACACCTGTCT-1	-2.4485404	-9.371986	1	False
Control_CCGGACATCTAAGCCA-1	-11.596422	1.6312087	0	False
Control_CCGGGTAAGCAATAAC-1	-18.054705	3.1888275	0	False
Control_CCGGGTAAGTCAACAA-1	1.328146	-8.817157	1	False
Control_CCGGGTACACAAAGTA-1	-5.0734944	-9.297006	1	False
Control_CCGGTAGCATGCAGCC-1	1.4190108	-9.700937	1	False
Control_CCGGTAGGTATGTGTC-1	6.219314	-5.542766	1	False
Control_CCGGTAGGTGTTGCCG-1	-27.174973	24.827024	0	False
Control_CCGGTGACACCCAAGC-1	20.929386	-3.729369	1	False
Control_CCGGTGACAGCTGAGA-1	22.632715	-2.4209182	1	False
Control_CCGGTGAGTTATGGTC-1	-17.439129	7.838835	0	False
Control_CCGTAGGAGTGCAAAT-1	-16.076725	8.839887	0	False
Control_CCGTAGGCAGGAGGTT-1	-17.194078	5.079895	0	False
Control_CCGTAGGCATGGAACG-1	-12.371745	2.4975927	0	False
Control_CCGTAGGGTCCGGATC-1	14.37349	-4.2324686	1	False
Control_CCGTAGGTCCATACAG-1	-1.0260803	-2.3530984	1	False
Control_CCGTGAGAGTTCCGTA-1	-11.938688	4.42582	0	False
Control_CCGTTCACAGCTTCCT-1	15.89212	-6.861374	1	False
Control_CCGTTCAGTACAACGG-1	-12.925991	0.16534793	0	False
Control_CCGTTCATCGTGCTCT-1	16.233727	-11.494986	1	False
Control_CCTAACCAGGATGTTA-1	-8.66504	0.1303567	0	False
Control_CCTAACCCAACACACT-1	25.303125	-1.5543206	1	False
Control_CCTAACCTCGTGCACG-1	19.10445	-9.603321	1	False
Control_CCTAAGACAAACCGGA-1	19.00279	-4.831241	1	False
Control_CCTAAGAGTCTGTGCG-1	0.908306	-2.8236604	1	False
Control_CCTAAGATCCCGATCT-1	-11.260638	1.9576648	0	False
Control_CCTAAGATCTTCCTAA-1	-2.403124	-0.5077782	0	False
Control_CCTACGTCACTTCAAG-1	-20.947098	13.587456	0	False
Control_CCTACGTCATGGAATA-1	9.12549	-9.457409	1	False
Control_CCTACGTTCGCCATAA-1	-2.120666	-2.2912512	1	False
Control_CCTATCGGTAGCTTAC-1	-3.677738	-4.5161304	1	False
Control_CCTCAACAGAGAAGGT-1	-18.397276	5.974754	0	False
Control_CCTCAACAGCAACTTC-1	36.786846	2.2076051	1	True
Control_CCTCAACAGCTAAACA-1	17.03895	-9.91819	1	False
Control_CCTCACACACCTGAAT-1	23.736303	-8.105692	1	False
Control_CCTCACATCCTTGGAA-1	-13.371161	0.80335915	0	False
Control_CCTCAGTTCCCGTAAA-1	21.442123	-8.053635	1	False
Control_CCTCAGTTCTGACCCT-1	28.47203	-2.1123927	1	False
Control_CCTCATGCAAGGTTGG-1	4.55251	-7.404614	1	False
Control_CCTCATGGTCTTCAAG-1	22.472517	-5.2219753	1	False
Control_CCTCCAAAGACAACAT-1	28.019463	-1.3741443	1	False
Control_CCTCCAACAGCGATTT-1	18.123426	-7.0234027	1	False
Control_CCTCCAATCACCCATC-1	5.54967	-1.5790313	1	False
Control_CCTCCTCAGTAGATCA-1	-14.524823	2.1209931	0	False
Control_CCTCCTCCATCGAAGG-1	8.378383	-4.7167983	1	False
Control_CCTCCTCGTCTCTCCA-1	-8.909866	-3.881403	0	False
Control_CCTCTAGAGACTAGAT-1	5.2627716	-3.756022	1	False
Control_CCTCTAGAGTGCTAGG-1	9.004713	-4.8473334	1	False
Control_CCTCTAGCACTTTAGG-1	18.01901	-9.472708	1	False
Control_CCTCTAGTCTCACGAA-1	-25.590715	19.019178	0	False
Control_CCTCTCCAGGTTCATC-1	-22.495134	13.895913	0	False
Control_CCTCTCCCAGCCTATA-1	28.817852	-1.1588972	1	False
Control_CCTCTCCGTATGTGTC-1	17.978458	-9.761031	1	False
Control_CCTCTCCGTCCCTGAG-1	18.201582	0.09607488	1	False
Control_CCTGCATTCAGTGGGA-1	-10.257474	-2.3736553	0	False
Control_CCTGTTGAGGACTTCT-1	-22.404749	14.271546	0	False
Control_CCTGTTGGTTCCGCGA-1	4.6823297	-6.1350036	1	False
Control_CCTTCAGCATGCCGAC-1	20.768297	-5.4836345	1	False
Control_CCTTCAGGTCGTTCAA-1	-17.455437	6.2020397	0	False
Control_CCTTGTGAGATCGCTT-1	17.811853	-3.193678	1	False
Control_CCTTGTGCAATACCCA-1	-3.2993135	-5.242664	1	False
Control_CCTTGTGCAATGTTGC-1	12.038952	-7.9045525	1	False
Control_CCTTGTGTCTAGGAAA-1	-19.41375	12.030255	0	False
Control_CCTTGTGTCTCGTCAC-1	-12.37783	5.8483467	0	False
Control_CCTTTGGCACTCTCGT-1	1.4055598	-8.541386	1	False
Control_CCTTTGGGTACAGTTC-1	-15.268676	6.077018	0	False
Control_CGAAGGAAGTAAGCAT-1	-14.709002	2.4465268	0	False
Control_CGAAGGAAGTTTCTTC-1	-26.29221	18.627087	0	False
Control_CGAAGGACAGAACCGA-1	4.137769	-7.082487	1	False
Control_CGAAGGACATGTGACT-1	-25.04358	12.406149	0	False
Control_CGAAGGAGTTGACGGA-1	-27.11148	24.969154	0	False
Control_CGAAGTTAGGAGATAG-1	36.887	4.9135113	1	True
Control_CGAAGTTAGGTCTTTG-1	-23.958984	5.1774836	0	False
Control_CGAATTGGTGGACAGT-1	-19.278591	7.2503977	0	False
Control_CGACAGCAGATGGCGT-1	28.033993	-1.0500968	1	False
Control_CGACAGCAGCGAGGAG-1	-26.359793	15.366083	0	False
Control_CGACAGCTCCACACCT-1	22.635435	-3.2544024	1	False
Control_CGACAGCTCGTAACAC-1	-27.160904	19.286684	0	False
Control_CGAGAAGAGGGCGAGA-1	32.175583	5.21332	1	False
Control_CGAGAAGCATAAGATG-1	19.262094	-1.4284192	1	False
Control_CGAGAAGGTCCGGATC-1	18.908154	-7.6460075	1	False
Control_CGAGGAAAGAATTTGG-1	-2.9508648	-3.2217371	1	False
Control_CGAGGAAAGCTAGTTC-1	-19.477228	10.364288	0	False
Control_CGAGGAAAGGGAGGCA-1	-5.7762203	-0.6602299	0	False
Control_CGAGGAAAGTGCACCC-1	13.582295	-5.632156	1	False
Control_CGAGGAACACAGTACT-1	-0.98567694	-5.144151	1	False
Control_CGAGGAAGTCACTTAG-1	-25.84411	20.962912	0	False
Control_CGAGGAAGTGGTCCCA-1	5.9520493	-10.590834	1	False
Control_CGAGGAAGTTCAAGTC-1	-22.791796	23.695635	0	False
Control_CGAGGAATCACAACCA-1	-4.8177457	-0.104253486	0	False
Control_CGAGGAATCCCTCTTT-1	-14.235358	3.9300988	0	False
Control_CGAGGCTAGACTCGAG-1	-8.516568	-8.064736	0	False
Control_CGAGGCTAGCATCCCG-1	-6.593993	-1.9221581	0	False
Control_CGAGGCTAGTCAAGCG-1	9.5300865	-8.572611	1	False
Control_CGAGGCTCAAGAGTTA-1	6.6162167	-8.85625	1	False
Control_CGAGGCTGTTCGGGTC-1	16.619108	-7.282351	1	False
Control_CGAGTGCAGCGTGCCT-1	-26.762506	22.248383	0	False
Control_CGAGTGCCACCCTTGT-1	-14.165444	-3.8561943	0	False
Control_CGAGTGCGTTGTCAGT-1	12.790984	-2.1479635	1	False
Control_CGAGTGCTCATGGGAG-1	18.218672	-4.9097695	1	False
Control_CGAGTGCTCGCTTTAT-1	28.641827	0.57368493	1	False
Control_CGAGTTAAGATGACAT-1	32.632206	3.306459	1	False
Control_CGAGTTAAGCTCTTCC-1	25.894426	-3.166244	1	False
Control_CGAGTTACACAAGCAG-1	-27.715221	23.821009	0	False
Control_CGATCGGAGACGACTG-1	-22.131336	13.445761	0	False
Control_CGATCGGTCCTCAGAA-1	-17.030489	8.584918	0	False
Control_CGATCGGTCCTCATAT-1	36.650707	1.7204734	1	True
Control_CGATCGGTCGCTCTCA-1	-25.042507	12.230809	0	False
Control_CGATGCGCAAACTAAG-1	-17.232613	5.6535916	0	False
Control_CGATGCGTCATTCGGA-1	-12.867126	3.6108336	0	False
Control_CGATGGCAGCGATTCT-1	-24.414688	14.377655	0	False
Control_CGATGGCAGGATGAGA-1	3.876606	-5.950422	1	False
Control_CGATGGCAGTAGAGTT-1	-23.157944	11.088861	0	False
Control_CGATGGCTCAAGTGTC-1	3.5727587	-4.4014783	1	False
Control_CGCAGGTAGGATTCAA-1	-8.938594	0.6487126	0	False
Control_CGCAGGTAGGTCGACA-1	1.7970241	-7.64859	1	False
Control_CGCAGGTCACGTCTCT-1	-6.538855	-2.6485665	0	False
Control_CGCATAACAACTTGGT-1	33.36741	5.3673186	1	False
Control_CGCATAATCGGTATGT-1	33.874634	1.9169679	1	False
Control_CGCATGGAGCTAGAGC-1	-12.693936	0.29142365	0	False
Control_CGCATGGGTTTCGGCG-1	-12.587477	-0.04957381	0	False
Control_CGCCAGAAGTATGTAG-1	-22.675758	12.085942	0	False
Control_CGCCAGACAGAACATA-1	-15.266017	-4.2912893	0	False
Control_CGCCAGATCTGATGGT-1	15.035885	-7.1519446	1	False
Control_CGCCATTCAGAGCCCT-1	0.3294038	-1.4561001	1	False
Control_CGCCATTTCGACGACC-1	5.9659767	-3.291944	1	False
Control_CGCGTGACATTAGGAA-1	-13.226784	4.06078	0	False
Control_CGGAACCTCTATGTGG-1	-3.8197918	1.454289	0	False
Control_CGGAATTAGCTGCGAA-1	-15.487332	6.4772043	0	False
Control_CGGAATTCATGACGGA-1	0.33275753	-4.7161407	1	False
Control_CGGAATTTCGAGATAA-1	-19.304941	5.185133	0	False
Control_CGGACACAGACTTAAG-1	1.1739389	-1.9146217	1	False
Control_CGGACACAGCTCTTCC-1	8.153031	-1.1400269	1	False
Control_CGGACACCAAGTGCAG-1	-14.092213	0.96203816	0	False
Control_CGGACACCAGAGGACT-1	-0.37896907	-13.969076	1	False
Control_CGGACACCATTGAAAG-1	-24.086027	16.746286	0	False
Control_CGGACACGTAATCAGA-1	-9.226457	3.704917	0	False
Control_CGGACACTCATCAGTG-1	-21.083265	6.9353604	0	False
Control_CGGACACTCGGTGTTA-1	-23.045664	9.244374	0	False
Control_CGGACACTCTGCATAG-1	-15.2661495	3.3507066	0	False
Control_CGGAGAACAGGTCAAG-1	-25.809433	19.727602	0	False
Control_CGGAGAATCTATTTCG-1	-8.580128	-4.8146663	0	False
Control_CGGCAGTAGATTCGAA-1	-4.2113733	-3.0177424	0	False
Control_CGGCAGTAGGAGCTGT-1	-26.046106	22.090605	0	False
Control_CGGCAGTAGTCCCGGT-1	34.018223	3.6910975	1	False
Control_CGGCAGTGTCACGACC-1	-17.457321	10.0782175	0	False
Control_CGGCAGTTCAAGCTGT-1	-27.191692	18.166079	0	False
Control_CGGGACTAGACAAGCC-1	4.1714253	-1.5052888	1	False
Control_CGGGACTGTCGCTCGA-1	34.074787	4.7507463	1	True
Control_CGGGCATAGGAGATAG-1	-26.08758	9.200081	0	False
Control_CGGGCATAGGCTCAAG-1	3.5948615	2.7808378	1	False
Control_CGGGCATCACTTACAG-1	0.8219838	-7.610074	1	False
Control_CGGGCATCATTGACTG-1	9.565773	-6.336652	1	False
Control_CGGGCATGTACCCAGC-1	16.370344	-5.527919	1	False
Control_CGGGCATTCAATCCAG-1	-3.6044526	-5.14289	1	False
Control_CGGGCATTCACCATCC-1	-23.147873	14.073833	0	False
Control_CGGGTCAAGCACCAGA-1	13.33995	-6.2013154	1	False
Control_CGGGTCAAGTGGTCAG-1	10.642367	-8.370215	1	False
Control_CGGGTCATCACTCACC-1	5.268643	-5.3768587	1	False
Control_CGGGTCATCTCTAGGA-1	30.172546	1.2475808	1	False
Control_CGGGTGTAGTATGAGT-1	-24.960625	13.732151	0	False
Control_CGGGTGTTCCCTTGGT-1	-25.4243	13.086434	0	False
Control_CGGTCAGAGTAGACCG-1	5.509385	-8.816787	1	False
Control_CGGTCAGAGTGCCGAA-1	-22.956398	1.7140946	0	False
Control_CGGTCAGGTCGAACGA-1	-11.88076	-3.0369155	0	False
Control_CGTAAGTAGATTTGCC-1	-7.85458	-5.955488	0	False
Control_CGTAAGTCATTGCCTC-1	-20.546535	21.426542	0	False
Control_CGTAAGTGTCGAGCAA-1	-27.064081	21.225409	0	False
Control_CGTAAGTGTTCCGTTC-1	2.6949966	-12.817727	1	False
Control_CGTAAGTTCCAATCCC-1	-25.418634	17.5375	0	False
Control_CGTAAGTTCGAAGAAT-1	-22.68248	17.498852	0	False
Control_CGTAATGAGATGGGCT-1	16.048855	-2.528483	1	False
Control_CGTAATGGTCCAAGAG-1	29.363554	0.22220044	1	False
Control_CGTAATGGTGTTACAC-1	9.271059	-7.835863	1	False
Control_CGTAGTAAGGCATGGT-1	22.06682	-4.1830535	1	False
Control_CGTAGTACAGCTACAT-1	13.755214	-9.575411	1	False
Control_CGTAGTAGTAACAGGC-1	7.89115	-3.4948425	1	False
Control_CGTAGTAGTGACCGAA-1	-18.744219	14.554054	0	False
Control_CGTAGTAGTTGAAGTA-1	-13.2151575	-6.363059	0	False
Control_CGTCAAAAGACTCCGC-1	1.0215112	-4.661183	1	False
Control_CGTCAAAAGATTAGTG-1	-27.211351	20.699348	0	False
Control_CGTCAAAGTCAGGAGT-1	-2.4942455	-4.1532564	1	False
Control_CGTCAAATCATGCATG-1	23.928955	-3.723579	1	False
Control_CGTCCATCAAGAAACT-1	-21.817995	13.010148	0	False
Control_CGTCCATGTTGCCATA-1	17.035982	-7.2080827	1	False
Control_CGTCCATTCCTTCTGG-1	-21.853	14.9123	0	False
Control_CGTGAATAGAGGGTGG-1	8.476211	8.494283	1	False
Control_CGTGAATAGCCGATTT-1	-2.2675405	-6.6322045	1	False
Control_CGTGAATCAGCGTGAA-1	-7.2849517	-8.328939	0	False
Control_CGTGAATGTGTTGCCG-1	-13.315853	5.194351	0	False
Control_CGTGAATTCGCATAGT-1	28.926737	-1.429419	1	False
Control_CGTGATACATCAGCTA-1	-3.3384943	3.2310975	0	False
Control_CGTGATATCGTAACTG-1	-24.335552	9.123458	0	False
Control_CGTGCTTAGGCCGCTT-1	4.6929755	-2.5498495	1	False
Control_CGTGCTTCAGTGGGTA-1	-3.234048	-1.8624722	0	False
Control_CGTGCTTGTAACGATA-1	-22.565012	7.2567863	0	False
Control_CGTGCTTGTAGGGTAC-1	4.022159	-8.848659	1	False
Control_CGTGTCTAGGAGAATG-1	13.940732	-5.841015	1	False
Control_CGTGTCTCAAAGACTA-1	9.640309	-5.341738	1	False
Control_CGTGTCTCACCCTAGG-1	-18.70746	12.055449	0	False
Control_CGTGTCTCATACACCA-1	-9.830951	-10.201627	0	False
Control_CGTTAGACACGACGCT-1	-0.5145885	-3.4037738	1	False
Control_CGTTAGAGTACAATAG-1	33.759033	6.324394	1	True
Control_CGTTCTGCAGCGAACA-1	-4.1182737	-2.5725756	0	False
Control_CGTTCTGGTTGCTCAA-1	14.276393	-7.9346128	1	False
Control_CGTTGGGAGAGCACTG-1	-18.167759	2.1755595	0	False
Control_CGTTGGGAGAGGATGA-1	-18.900135	1.5263699	0	False
Control_CGTTGGGAGCTGACCC-1	3.219687	-10.740117	1	False
Control_CGTTGGGAGTCGGCAA-1	-28.631641	17.990585	0	False
Control_CGTTGGGGTGGCATCC-1	-4.043748	-8.213343	1	False
Control_CTAACCCCAGACCATT-1	1.6196468	-12.837188	1	False
Control_CTAACCCGTGACGTCC-1	-10.713291	-2.1948147	0	False
Control_CTAACCCTCTCGAACA-1	10.22868	-2.7642803	1	False
Control_CTAACTTAGGATCACG-1	-8.726023	-3.2783706	0	False
Control_CTAACTTCACGAGGTA-1	37.115128	4.7236814	1	True
Control_CTAACTTTCGCTTAAG-1	-22.889643	7.208639	0	False
Control_CTAACTTTCTACCACC-1	25.612976	-4.3760557	1	False
Control_CTAAGTGCAATTGCTG-1	9.871658	-2.3806605	1	False
Control_CTAAGTGGTCAGCGTC-1	-21.965315	13.20414	0	False
Control_CTAAGTGGTGTCATTG-1	-22.814112	16.71078	0	False
Control_CTAAGTGTCATTACCT-1	-2.9443274	-3.510819	1	False
Control_CTACAGAAGGTCATCT-1	33.129894	1.2808003	1	False
Control_CTACAGAGTCTCTCAC-1	-13.180291	-3.65216	0	False
Control_CTACAGATCTCAATCT-1	5.483715	-5.8472285	1	False
Control_CTACAGATCTGATTCT-1	-9.652411	-5.5718436	0	False
Control_CTACATTAGCTACGTT-1	3.2572005	-8.150133	1	False
Control_CTACATTCAGAGCCCT-1	30.021513	3.4014618	1	False
Control_CTACATTCAGGCAATG-1	-21.617651	13.717094	0	False
Control_CTACATTGTATTGCCA-1	29.58743	-0.97116673	1	False
Control_CTACCCAAGTTACGTC-1	10.497715	0.050373644	1	False
Control_CTACCCAGTTCAACGT-1	2.108814	-6.623766	1	False
Control_CTACCCATCAGTCACA-1	16.624254	-9.6667185	1	False
Control_CTACCCATCGACACTA-1	11.163193	-1.5371565	1	False
Control_CTACCCATCTGACGCG-1	-3.5137448	-10.393351	1	False
Control_CTACCTGAGCCGTAAG-1	35.869293	3.079699	1	True
Control_CTACCTGCATTCACAG-1	5.574296	-13.601272	1	False
Control_CTACGGGCACACTGGC-1	-3.6192586	0.97140753	0	False
Control_CTACGGGCATCATGAC-1	-27.518095	13.312853	0	False
Control_CTACGGGGTCCTGTTC-1	35.324505	4.265069	1	True
Control_CTACGGGGTTCTCCCA-1	21.56161	-4.9190793	1	False
Control_CTACTATTCTGTGCGG-1	-7.2876053	0.8916617	0	False
Control_CTAGACAAGTACAACA-1	-17.117859	8.602533	0	False
Control_CTAGACACACTTCATT-1	1.0135334	-1.2896032	1	False
Control_CTAGACATCTTTCGAT-1	-24.69599	14.896708	0	False
Control_CTAGGTATCATTCGGA-1	1.1446788	-6.2093167	1	False
Control_CTATAGGAGACTTGTC-1	7.0715485	-0.53709817	1	False
Control_CTATAGGTCAAACCTG-1	35.166775	4.733345	1	True
Control_CTATAGGTCACTACGA-1	-13.015338	1.2770975	0	False
Control_CTATAGGTCCATTGCC-1	2.0232556	-0.6564167	1	False
Control_CTATAGGTCGAACGCC-1	8.840106	8.597364	1	False
Control_CTATCCGAGGACTTCT-1	-22.96914	24.073204	0	False
Control_CTATCCGAGGCGACAT-1	-26.564657	21.28132	0	False
Control_CTATCCGCAATCTCGA-1	-15.831337	6.0318313	0	False
Control_CTATCCGGTACCCAGC-1	1.7549342	-6.0745034	1	False
Control_CTATCTAAGCATACTC-1	-18.682861	5.197913	0	False
Control_CTATCTACAAGATGGC-1	-20.190458	4.906598	0	False
Control_CTATCTACAGTTACCA-1	-17.889557	2.8354502	0	False
Control_CTATCTAGTTCAGTAC-1	-26.485994	10.657087	0	False
Control_CTATCTAGTTCGATTG-1	-22.351469	7.827751	0	False
Control_CTATCTATCATACAGC-1	0.3788108	-10.519602	1	False
Control_CTATCTATCCCGTAAA-1	-16.837446	10.935471	0	False
Control_CTATCTATCCTACCAC-1	19.256784	-10.285388	1	False
Control_CTCAACCAGAGTGACC-1	19.656712	-4.8406177	1	False
Control_CTCAACCAGGATGGCT-1	33.150993	2.5503566	1	False
Control_CTCAACCAGGTAGCAC-1	-1.5494773	-6.3331804	1	False
Control_CTCAACCCAACACACT-1	-17.674435	5.222541	0	False
Control_CTCAACCGTCGCAACC-1	33.831764	3.1691184	1	False
Control_CTCAAGACAAACCATC-1	22.03015	-6.4592276	1	False
Control_CTCAAGATCCGTATAG-1	23.23292	-0.7010992	1	False
Control_CTCAATTGTTACCTTT-1	8.697174	8.581009	1	False
Control_CTCACTGAGTAACCTC-1	-11.294684	-4.303426	0	False
Control_CTCACTGGTAGGTTTC-1	3.9195547	-3.7823668	1	False
Control_CTCACTGTCCACTTTA-1	-10.979152	-7.3706884	0	False
Control_CTCACTGTCCTCAGAA-1	23.6183	-4.9614587	1	False
Control_CTCAGAAAGATGTAGT-1	-17.069714	-0.53864455	0	False
Control_CTCAGAACAGAAGCTG-1	-15.325944	-2.9220057	0	False
Control_CTCAGAACAGCCTTCT-1	-7.166323	-1.8927009	0	False
Control_CTCAGAATCATAGACC-1	9.59756	-5.213327	1	False
Control_CTCAGAATCGTAGCTA-1	-16.918024	-3.304583	0	False
Control_CTCAGGGAGTGGACTG-1	17.520386	-3.886348	1	False
Control_CTCAGGGCATAGGAGC-1	-9.651571	-2.029212	0	False
Control_CTCAGGGTCGTCGGGT-1	-27.296202	26.101164	0	False
Control_CTCAGTCCAAGAAACT-1	23.161322	-3.9385471	1	False
Control_CTCAGTCGTCATAAAG-1	-4.8042493	-0.09785664	0	False
Control_CTCATCGAGTGCAAAT-1	-7.2550964	-2.271881	0	False
Control_CTCATCGCATCTCATT-1	-1.0593001	-11.167987	1	False
Control_CTCATCGGTACTTCCC-1	5.54691	-5.7531557	1	False
Control_CTCATCGGTATTCCGA-1	-14.85898	-0.47316176	0	False
Control_CTCATCGGTCACTAGT-1	-19.994495	-1.0657446	0	False
Control_CTCATGCAGTGCTAGG-1	-25.428078	11.394456	0	False
Control_CTCATGCCAAGCACAG-1	1.3348252	0.46307996	1	False
Control_CTCATGCTCTTGGAAC-1	-17.839035	5.5939574	0	False
Control_CTCATTACAAGGTACG-1	-26.943636	18.286507	0	False
Control_CTCATTAGTACGGGAT-1	-8.761252	1.5801084	0	False
Control_CTCATTAGTGGCCCAT-1	-3.2634623	2.137385	0	False
Control_CTCATTATCACTGAAC-1	17.825779	-1.1381409	1	False
Control_CTCATTATCTTAGGAC-1	-0.7354893	1.539892	1	False
Control_CTCCAACAGAGAACCC-1	-23.231707	15.940166	0	False
Control_CTCCAACAGCGTATAA-1	22.014984	-1.4291606	1	False
Control_CTCCAACAGGTTTGAA-1	-21.561909	1.4910994	0	False
Control_CTCCAACCACCAAATC-1	23.987385	-6.7049313	1	False
Control_CTCCAACCAGGTGTTT-1	31.117218	2.6206002	1	False
Control_CTCCAACCATATTCGG-1	-18.094048	13.067701	0	False
Control_CTCCAACCATTAGGCT-1	21.74438	-4.128656	1	False
Control_CTCCACAAGGTGCTAG-1	26.019995	-4.1499677	1	False
Control_CTCCACACACTAGAGG-1	20.613062	-7.103832	1	False
Control_CTCCACACAGATTTCG-1	-2.7669318	-6.187359	1	False
Control_CTCCACATCGTGGTAT-1	34.257187	5.288816	1	True
Control_CTCCATGAGGTCGACA-1	-11.35743	1.3294166	0	False
Control_CTCCATGAGTAACCGG-1	-22.593021	9.414144	0	False
Control_CTCCATGCAAGACCTT-1	1.3341073	-0.6371079	1	False
Control_CTCCATGCACCTTCCA-1	5.699854	-2.5895257	1	False
Control_CTCCATGCAGCTCATA-1	-25.513653	15.740061	0	False
Control_CTCCATGGTGCAGGAT-1	-4.898739	-9.366428	1	False
Control_CTCCATGGTTTGGAGG-1	-17.748156	3.5844886	0	False
Control_CTCCATGTCATGGATC-1	0.8950472	-14.236725	1	False
Control_CTCCATGTCGACCAAT-1	-4.6636457	-6.884179	0	False
Control_CTCCCAACAGGCTCTG-1	15.089987	-8.460304	1	False
Control_CTCCCAAGTGGCGTAA-1	-2.3622353	-4.8991303	1	False
Control_CTCCCTCGTCTGCATA-1	17.843868	-10.148199	1	False
Control_CTCCGATCAACCGCTG-1	5.4258738	-0.83857954	1	False
Control_CTCCGATTCCTAGCCT-1	-24.754831	8.6988535	0	False
Control_CTCCTTTGTACGATCT-1	-5.540727	-3.8973541	0	False
Control_CTCCTTTGTATCATGC-1	-5.01979	-3.0619006	0	False
Control_CTCCTTTTCATCGTAG-1	4.6187477	-4.4400682	1	False
Control_CTCGAGGAGGGAGTTC-1	-8.225904	-3.3181078	0	False
Control_CTCGAGGAGTTGAATG-1	23.741247	-5.1406865	1	False
Control_CTCGAGGAGTTGGCGA-1	-0.9083493	-5.085487	1	False
Control_CTCGAGGGTGTGTACT-1	5.9022346	0.08956025	1	False
Control_CTCGAGGTCCCTCAAC-1	8.673695	9.072902	1	False
Control_CTCGAGGTCTGACCCT-1	33.407528	3.1316116	1	False
Control_CTCTCAGCACGGGCTT-1	-17.548258	4.646014	0	False
Control_CTCTCAGCAGGCCTGT-1	-3.5547771	-9.239618	1	False
Control_CTCTCAGGTAGTTCCA-1	22.002718	-2.1781206	1	False
Control_CTCTCGACAACCACGC-1	2.808252	-3.3429663	1	False
Control_CTCTCGAGTGCCCGTA-1	-9.657214	-8.301838	0	False
Control_CTCTCGAGTGTGTCGC-1	-2.5458136	-1.1546288	1	False
Control_CTCTGGTAGCCGATTT-1	-20.124502	12.264333	0	False
Control_CTCTGGTCAATACCTG-1	-7.882749	-3.5375988	0	False
Control_CTCTGGTCAGTAACCT-1	33.80333	4.152462	1	False
Control_CTCTGGTTCAGGAAAT-1	-25.91945	19.760077	0	False
Control_CTGAATGAGCACCTGC-1	-18.033272	7.1104116	0	False
Control_CTGAATGCAATATCCG-1	-11.763529	1.6815851	0	False
Control_CTGAATGCAGATCCAT-1	17.096098	-7.3754163	1	False
Control_CTGAATGGTCGTCATA-1	6.6179085	-5.5654035	1	False
Control_CTGAATGTCCGTGGTG-1	33.42045	1.4854865	1	False
Control_CTGAGCGAGCGTTAGG-1	-24.070927	14.841697	0	False
Control_CTGAGCGCAATAGGAT-1	34.16881	3.2571247	1	False
Control_CTGAGCGGTAACACCT-1	8.406762	-3.7203767	1	False
Control_CTGAGCGGTGCATGAG-1	-6.2938657	4.1427817	0	False
Control_CTGAGGCCATAATGAG-1	22.420204	-6.2675204	1	False
Control_CTGAGGCGTTCCACGG-1	-14.319997	4.7326636	0	False
Control_CTGATCCCAGACCCGT-1	18.779634	-5.4761944	1	False
Control_CTGATCCCAGAGCGTA-1	29.58709	1.37347	1	False
Control_CTGATCCCAGTGTGCC-1	-24.614548	7.4949737	0	False
Control_CTGCAGGCAGTATTCG-1	-26.811378	23.506401	0	False
Control_CTGCATCAGAATTTGG-1	16.553625	-3.6863499	1	False
Control_CTGCATCAGCCATTCA-1	5.073934	-10.855899	1	False
Control_CTGCATCGTAGACGTG-1	-9.878023	2.3255894	0	False
Control_CTGCATCGTCGTCTCT-1	36.452003	2.2808084	1	True
Control_CTGCATCGTCTTGTCC-1	0.17349645	-2.2033358	1	False
Control_CTGCCATCAAGTCCAT-1	35.27464	2.5446606	1	True
Control_CTGCCATTCCGCTAGG-1	33.745094	4.8945456	1	False
Control_CTGCCTACACTAACCA-1	-5.4152117	-1.7778761	0	False
Control_CTGCGAGAGATTACCC-1	1.2163508	-1.9304879	1	False
Control_CTGCGAGGTTGCCGAC-1	-16.38236	4.007795	0	False
Control_CTGCTCAAGATCACTC-1	12.874632	-6.826106	1	False
Control_CTGCTCAAGGGCGAAG-1	-19.78831	9.264849	0	False
Control_CTGCTCAAGTTCATGC-1	9.531119	-4.4199247	1	False
Control_CTGCTCAGTACTGGGA-1	30.887838	3.6741796	1	False
Control_CTGCTCAGTTCTCTAT-1	17.952654	-8.7248125	1	False
Control_CTGGACGAGAATCCCT-1	11.915408	-7.521338	1	False
Control_CTGGACGAGACGATAT-1	-12.496246	4.389912	0	False
Control_CTGGACGGTTGTGTAC-1	-4.1222754	-1.6369822	0	False
Control_CTGGCAGAGCGAGAAA-1	-17.97444	11.620838	0	False
Control_CTGGCAGAGCTACGTT-1	-24.722	20.046171	0	False
Control_CTGGCAGAGGTATAGT-1	-25.648548	15.216688	0	False
Control_CTGGCAGAGTGAGCCA-1	-6.638951	-5.5207396	0	False
Control_CTGGCAGCAACTACGT-1	8.573866	-3.1669104	1	False
Control_CTGGCAGGTTCCTAGA-1	-3.5292387	-2.4811013	0	False
Control_CTGGCAGTCAGGCGAA-1	-12.616451	1.9052483	0	False
Control_CTGGTCTAGTAAGCAT-1	1.9135101	-12.325742	1	False
Control_CTGGTCTGTGCCCAGT-1	33.670124	2.9372728	1	False
Control_CTGGTCTGTGTACGCC-1	2.1892347	-7.2332053	1	False
Control_CTGGTCTTCGACCTAA-1	-6.0276337	-4.074014	0	False
Control_CTGTACCAGAGAGCAA-1	2.1896098	-7.5085135	1	False
Control_CTGTACCAGATGCAGC-1	-21.576082	9.229009	0	False
Control_CTGTACCAGCACGGAT-1	35.1754	2.6695445	1	True
Control_CTGTACCCACGGCCAT-1	-13.156911	-4.7940097	0	False
Control_CTGTACCCACTATGTG-1	5.892072	-8.268038	1	False
Control_CTGTACCGTCACGCTG-1	6.0122795	-2.179392	1	False
Control_CTGTACCGTCCACTTC-1	23.809294	-1.4275835	1	False
Control_CTGTACCGTGTGAATA-1	-21.064756	4.194962	0	False
Control_CTGTACCGTTCCGCGA-1	-2.7128024	-4.3525867	1	False
Control_CTGTAGAGTACCTAAC-1	-19.31424	7.641315	0	False
Control_CTGTAGAGTACTCGAT-1	12.868203	-8.416061	1	False
Control_CTGTAGAGTCAGTCGC-1	-9.106589	-1.4437581	0	False
Control_CTGTATTAGTCTCGTA-1	4.8547983	-3.8163168	1	False
Control_CTGTATTCACAACCGC-1	7.3376355	-5.220659	1	False
Control_CTGTATTCAGGAGGTT-1	4.825161	-5.560146	1	False
Control_CTGTATTGTAGGCTCC-1	-2.5013247	1.1898367	0	False
Control_CTGTATTGTGTGGACA-1	12.394846	-3.0399795	1	False
Control_CTGTATTTCCGTTTCG-1	6.7755294	-4.801265	1	False
Control_CTGTATTTCGGATACT-1	-27.86416	22.56709	0	False
Control_CTGTCGTCAATCTCGA-1	-2.464592	0.65240026	0	False
Control_CTGTCGTCAGCAGACA-1	-22.211946	23.398207	0	False
Control_CTGTCGTTCGCTGCGA-1	13.660551	-7.7114463	1	False
Control_CTGTGAACACCAGCCA-1	5.6284356	-11.071067	1	False
Control_CTGTGAACAGCTCCTT-1	-12.147662	3.6724024	0	False
Control_CTGTGAATCTATTTCG-1	-27.656775	23.194359	0	False
Control_CTGTGGGGTAGTACGG-1	-21.869934	9.257167	0	False
Control_CTGTGGGGTATAGCTC-1	34.033703	4.444144	1	True
Control_CTGTGGGTCTGGAGAG-1	-27.44076	19.805061	0	False
Control_CTTACCGAGAGTATAC-1	3.356832	-4.9254565	1	False
Control_CTTACCGCAGCGTATT-1	17.806902	-7.673125	1	False
Control_CTTAGGAAGGAACGTC-1	-25.588636	21.405214	0	False
Control_CTTAGGACAGAAGTTA-1	-26.632486	21.798788	0	False
Control_CTTAGGACAGCTGTAT-1	-1.2288775	0.23115122	1	False
Control_CTTAGGAGTCACGTGC-1	5.338646	-6.5920315	1	False
Control_CTTAGGATCGCACGAC-1	-23.457932	17.612606	0	False
Control_CTTCAATAGATGTTGA-1	-4.15331	-6.2468433	1	False
Control_CTTCAATAGCGTGTCC-1	1.6697468	-4.786357	1	False
Control_CTTCAATAGTCAAGCG-1	2.388182	-5.681611	1	False
Control_CTTCAATTCCCATAGA-1	17.482481	-4.990558	1	False
Control_CTTCAATTCGTTACCC-1	16.351412	-11.262388	1	False
Control_CTTCCGAGTTGACGGA-1	13.54572	-7.8062215	1	False
Control_CTTCCGAGTTTCGGCG-1	-23.449944	11.814553	0	False
Control_CTTCCGAGTTTGTGGT-1	-18.264328	4.585675	0	False
Control_CTTCCTTCAGTACTAC-1	7.047778	-4.669253	1	False
Control_CTTCCTTCATCGTGCG-1	-26.710735	24.52476	0	False
Control_CTTCCTTGTACAGTAA-1	18.235498	-3.9887607	1	False
Control_CTTCCTTGTGGAAATT-1	-6.7115116	-6.1274376	0	False
Control_CTTCCTTTCTCGCGTT-1	1.5552555	-4.1721516	1	False
Control_CTTCGGTAGGTCACTT-1	1.4605685	-1.5926841	1	False
Control_CTTCGGTCAATTGCAC-1	-27.362696	26.3056	0	True
Control_CTTCGGTGTCCATACA-1	11.568417	-11.577205	1	False
Control_CTTCTCTAGGCACTAG-1	18.17067	-9.371104	1	False
Control_CTTCTCTGTACTAAGA-1	4.837452	-6.8532066	1	False
Control_CTTCTCTGTCGTACAT-1	-25.421625	5.7254205	0	False
Control_CTTCTCTGTGGTCCGT-1	30.909136	0.8728022	1	False
Control_CTTCTCTGTGTGATGG-1	-11.347166	-0.66458035	0	False
Control_CTTCTCTGTGTTCCAA-1	18.251556	-8.89612	1	False
Control_CTTCTCTGTTTAGTCG-1	-26.19762	16.055727	0	False
Control_CTTCTCTTCAGAGCGA-1	-22.44993	2.5399554	0	False
Control_CTTCTCTTCCATCTCG-1	-1.6092975	-14.6419325	1	False
Control_CTTGAGAAGTGGAAAG-1	-19.170263	14.752094	0	False
Control_CTTGAGACAGAGAAAG-1	-16.94214	3.6267724	0	False
Control_CTTGAGAGTACGATCT-1	27.537853	-0.8493682	1	False
Control_CTTGAGATCGTCTCAC-1	7.8891077	-13.725344	1	False
Control_CTTGATTGTTGGATCT-1	-23.169771	14.184102	0	False
Control_CTTGATTTCATCGCAA-1	19.415585	-2.2343137	1	False
Control_CTTGATTTCCTTATGT-1	3.0341654	-7.4593782	1	False
Control_CTTGATTTCGGTTAGT-1	33.49168	3.645884	1	False
Control_CTTGATTTCGTTCATT-1	18.644352	-7.3655496	1	False
Control_CTTTCGGAGGAGTATT-1	23.298557	-0.93799675	1	False
Control_CTTTCGGCAGAGATTA-1	32.7444	4.1432567	1	False
Control_CTTTCGGTCTTTCTAG-1	27.799631	1.0706493	1	False
Control_GAAACCTAGATTGCGG-1	-12.768112	0.7182312	0	False
Control_GAAACCTCACAAGCCC-1	32.040142	2.169686	1	False
Control_GAAACCTGTCCGGCAT-1	-0.5132731	-10.491168	1	False
Control_GAAACCTTCATGCGGC-1	7.736872	-5.6868725	1	False
Control_GAAACCTTCCTTCAGC-1	18.505888	-1.5258346	1	False
Control_GAAACCTTCTAGATCG-1	25.08804	-2.6188107	1	False
Control_GAAATGAAGAGGTCAC-1	18.639156	-6.8479233	1	False
Control_GAAATGATCAGAATAG-1	-27.092579	14.837448	0	False
Control_GAACACTCAATACAGA-1	-22.534012	12.773669	0	False
Control_GAACACTGTTGCATCA-1	0.43636227	-11.349904	1	False
Control_GAACGTTAGATTGTGA-1	24.095432	-3.084544	1	False
Control_GAACGTTGTCGCGGTT-1	-22.972136	9.212109	0	False
Control_GAACGTTGTCGTCAGC-1	-21.391178	-0.21809572	0	False
Control_GAACGTTGTTCGCGTG-1	-19.493404	13.979181	0	False
Control_GAACGTTGTTGTGCAT-1	23.971182	-2.9508615	1	False
Control_GAACTGTAGAGCCCAA-1	-20.096529	5.397798	0	False
Control_GAACTGTAGCCTAGGA-1	-21.717518	12.228746	0	False
Control_GAACTGTAGGGTCAAC-1	0.22958344	-5.8443537	1	False
Control_GAACTGTCAATTGCTG-1	33.350792	1.7880183	1	False
Control_GAACTGTGTCGCTCGA-1	23.735935	-2.7067196	1	False
Control_GAACTGTGTTAAAGTG-1	-21.044096	22.751553	0	False
Control_GAACTGTTCTAGCATG-1	35.35233	5.5849886	1	True
Control_GAACTGTTCTCGTGAA-1	4.7968965	0.47583973	1	False
Control_GAAGAATCAACTGCTA-1	-18.969305	0.5683432	0	False
Control_GAAGAATGTAAGGCTG-1	-23.882315	6.9635854	0	False
Control_GAAGAATTCCACATAG-1	-23.811028	5.7933	0	False
Control_GAAGCCCAGAAACACT-1	-4.944319	-5.2899175	0	False
Control_GAAGCCCGTGTCCCTT-1	21.79027	-8.919928	1	False
Control_GAAGCGAAGTCTACCA-1	-1.7170453	-8.973511	1	False
Control_GAAGCGATCATGACAC-1	-21.568848	7.1212845	0	False
Control_GAAGGACCAAGTATAG-1	18.373634	-5.8561163	1	False
Control_GAAGGACGTCTGTAGT-1	32.075565	1.744449	1	False
Control_GAAGGGTAGGCCTGAA-1	-21.34509	10.50043	0	False
Control_GAAGTAAAGTTACTCG-1	8.04974	-5.7015085	1	False
Control_GAAGTAACAATTGTGC-1	-7.114856	0.3122221	0	False
Control_GAAGTAACACACTTAG-1	-2.0087411	-5.189782	1	False
Control_GAAGTAACAGAGTGAC-1	-13.726674	4.278076	0	False
Control_GAAGTAACAGTCGTTA-1	17.244915	-8.140379	1	False
Control_GAAGTAAGTTCCATTT-1	-9.407843	-10.426232	0	False
Control_GAAGTAATCGAGAATA-1	11.093339	-13.257184	1	False
Control_GAAGTAATCTAGACAC-1	27.8958	-2.0178256	1	False
Control_GAAGTAATCTTCTCAA-1	-27.33998	23.377592	0	False
Control_GAATAGACAATATCCG-1	-21.255054	14.508984	0	False
Control_GAATAGACAGTCGTTA-1	-27.063564	21.0884	0	False
Control_GAATAGAGTAGATGTA-1	-28.047047	15.6374235	0	False
Control_GAATCACAGGTACAAT-1	25.908312	1.1195897	1	False
Control_GAATCACAGTTGAAGT-1	31.019394	0.6964093	1	False
Control_GAATCACCAATAGAGT-1	-24.26307	19.067902	0	False
Control_GAATCACGTCCACATA-1	33.5349	4.4310637	1	False
Control_GAATCGTAGACCTCCG-1	27.502184	-0.3380435	1	False
Control_GAATCGTAGCTGACCC-1	-9.433823	-6.8031507	0	False
Control_GAATCGTCAACGTAAA-1	23.606716	-3.1699212	1	False
Control_GAATCGTCACCCAACG-1	-3.8256924	-2.9893875	0	False
Control_GAATCGTCACTGGCCA-1	6.4442673	-6.0143576	1	False
Control_GAATCGTCAGCTTTGA-1	22.844147	-3.0304384	1	False
Control_GAATCGTGTCTTCCGT-1	-27.176529	8.380156	0	False
Control_GAATCGTGTTGCGTAT-1	-11.994335	1.9796226	0	False
Control_GACACGCAGTCACACT-1	16.358385	-9.744539	1	False
Control_GACACGCCAAGACGGT-1	-24.30726	14.518231	0	False
Control_GACACGCCATTGGCAT-1	-26.60019	21.235052	0	False
Control_GACAGCCCAGAGTAAT-1	6.68267	-11.166106	1	False
Control_GACAGCCGTGTCCACG-1	-24.641384	17.684477	0	False
Control_GACAGCCGTGTGAATA-1	4.616848	-9.046864	1	False
Control_GACAGCCTCGGTTGTA-1	-15.082954	3.4008577	0	False
Control_GACAGCCTCTAAGCGT-1	-28.012556	21.943449	0	False
Control_GACATCAAGATTAGCA-1	-16.56674	0.39015946	0	False
Control_GACCAATAGGACTTCT-1	11.371605	-4.9127235	1	False
Control_GACCAATAGGCGCTTC-1	-27.487556	21.335537	0	False
Control_GACCAATAGGTGATAT-1	-27.408224	26.760983	0	True
Control_GACCAATCAATCTCTT-1	20.10596	-6.1728153	1	False
Control_GACCAATGTACATTGC-1	-14.972011	5.1275353	0	False
Control_GACCCAGGTAGTTCCA-1	-21.354303	22.474064	0	False
Control_GACCCAGTCTTTCCAA-1	8.644176	8.715747	1	False
Control_GACCCTTAGAGCGACT-1	13.064771	-3.889146	1	False
Control_GACCCTTCAAATAGCA-1	0.39551383	-1.4845134	1	False
Control_GACCCTTCATGTTCGA-1	2.8825917	-4.5736475	1	False
Control_GACCCTTTCGTCTCAC-1	22.984404	-4.416682	1	False
Control_GACCGTGCAAATGATG-1	4.26187	-2.9654536	1	False
Control_GACCGTGCAACAAAGT-1	-23.405844	13.567285	0	False
Control_GACCGTGCATATAGCC-1	-23.008303	7.2537313	0	False
Control_GACCGTGCATTCCTAT-1	17.6394	-4.3247123	1	False
Control_GACCGTGTCAAACCCA-1	-27.671133	12.543951	0	False
Control_GACCTTCCAAGCTGCC-1	18.499653	-5.8942657	1	False
Control_GACCTTCCATGGCTGC-1	15.329307	-6.408375	1	False
Control_GACCTTCGTCACTACA-1	-11.455408	-1.9761475	0	False
Control_GACCTTCGTGTCCAAT-1	14.686679	-5.168097	1	False
Control_GACGCTGAGGCACTAG-1	22.214064	-5.9336267	1	False
Control_GACGCTGCAAACTAGA-1	34.555645	3.8474505	1	True
Control_GACGCTGCAAATACAG-1	21.76636	-5.803428	1	False
Control_GACGCTGCAGTAGTTC-1	7.755178	-1.2046335	1	False
Control_GACGCTGCAGTTGTTG-1	-22.220667	11.561318	0	False
Control_GACGCTGGTAGGAAAG-1	-19.548065	10.421284	0	False
Control_GACGCTGGTCGAATTC-1	-26.434935	16.334988	0	False
Control_GACGTTAAGAGCATAT-1	22.880644	-6.058542	1	False
Control_GACTATGCAAGAATAC-1	35.661766	1.7834533	1	True
Control_GACTATGTCGGAGATG-1	33.65923	3.6791282	1	False
Control_GACTCAAAGATTGCGG-1	-14.124496	0.9893223	0	False
Control_GACTCAAAGTTCGCAT-1	4.804881	-5.4056425	1	False
Control_GACTCTCCAGACGATG-1	26.413494	-2.803161	1	False
Control_GACTGATAGGCTCTAT-1	-10.537603	0.2105292	0	False
Control_GACTTCCAGGACGCTA-1	-6.6415167	-0.07467537	0	False
Control_GACTTCCCAAGTGGTG-1	-23.589788	7.3733363	0	False
Control_GACTTCCCATCTTCGC-1	-8.744343	0.6798204	0	False
Control_GACTTCCCATGGGTTT-1	-2.4303463	-0.0790617	0	False
Control_GACTTCCGTCAGTCGC-1	-19.709064	9.268952	0	False
Control_GACTTCCTCTTAATCC-1	15.4659605	-6.40892	1	False
Control_GAGAAATAGCTGAGTG-1	-23.720787	6.2392135	0	False
Control_GAGAAATCAATCGAAA-1	-5.438288	-2.4339066	0	False
Control_GAGAAATCATCAGCTA-1	-10.488698	-0.12815465	0	False
Control_GAGACCCAGCTACTAC-1	9.684534	0.42190614	1	False
Control_GAGACCCAGCTCATAC-1	17.01714	-6.103125	1	False
Control_GAGACCCCATATCTCT-1	-23.433846	7.8215837	0	False
Control_GAGAGGTCACCAGCCA-1	-9.056504	2.3437471	0	False
Control_GAGAGGTGTCCCAAAT-1	1.650159	-7.948606	1	False
Control_GAGAGGTGTGTTACTG-1	3.4720967	-8.449696	1	False
Control_GAGAGGTTCAAATAGG-1	-27.1073	22.936861	0	False
Control_GAGATGGCAACTGGTT-1	32.465004	3.4170966	1	False
Control_GAGATGGGTCCTCCAT-1	-12.657464	-3.5605695	0	False
Control_GAGATGGGTGGTCTAT-1	5.5477786	-6.10218	1	False
Control_GAGATGGTCGTTACCC-1	-26.47899	19.930801	0	False
Control_GAGCCTGAGGTTATAG-1	-1.7576228	-5.130253	1	False
Control_GAGCCTGCACAATCTG-1	17.560627	-0.7398996	1	False
Control_GAGCCTGCATGAATCC-1	3.3294852	-12.108886	1	False
Control_GAGCCTGGTCAGACTT-1	-10.496223	-0.42729396	0	False
Control_GAGCTGCAGCCACTCG-1	21.568907	-0.96625924	1	False
Control_GAGCTGCCACCACTGG-1	20.187624	-5.956002	1	False
Control_GAGCTGCGTCATATGC-1	-1.084532	0.21228327	1	False
Control_GAGCTGCGTTGCGGCT-1	-18.825575	8.956127	0	False
Control_GAGCTGCTCAGGTAAA-1	-3.9020817	-5.167323	1	False
Control_GAGGCAAAGAGCCCAA-1	-8.631808	-0.5870132	0	False
Control_GAGGCAAAGGAATCGC-1	4.42536	-6.205312	1	False
Control_GAGGCAAAGTATGAGT-1	32.647552	4.4279933	1	False
Control_GAGGCAACACATCATG-1	6.602742	-3.3204677	1	False
Control_GAGGCAAGTATTAAGG-1	9.118634	-4.816509	1	False
Control_GAGGCCTAGGTCTACT-1	8.790646	-5.8231754	1	False
Control_GAGGCCTCAACTAGAA-1	8.718978	9.0607	1	False
Control_GAGGCCTGTAGTGTGG-1	-11.332719	-4.2530394	0	False
Control_GAGGCCTGTCAGTCTA-1	-4.2628403	-10.224845	1	False
Control_GAGGGATAGACGGTCA-1	2.913937	-5.721835	1	False
Control_GAGGGATAGGGCCAAT-1	18.053482	-5.1523438	1	False
Control_GAGGGATAGTGAGCCA-1	-9.681355	1.1288424	0	False
Control_GAGGGATGTAGGGTAC-1	-13.836892	6.43842	0	False
Control_GAGGGATGTGTGTTTG-1	-6.480737	-1.8244767	0	False
Control_GAGGGATTCAGGACAG-1	-27.210127	24.557413	0	False
Control_GAGGGTAAGAGGGTGG-1	-24.858812	11.077878	0	False
Control_GAGGGTATCTCCTACG-1	-7.110529	-5.250659	0	False
Control_GAGTCATGTACACGTT-1	0.34092516	-2.8260698	1	False
Control_GAGTCATGTACGATTC-1	33.17408	3.0868912	1	False
Control_GAGTCATTCAAGTTGC-1	7.8367796	-1.4567538	1	False
Control_GAGTCATTCCCAGGCA-1	16.536709	-6.239305	1	False
Control_GAGTCATTCGAAACAA-1	28.410084	-0.34626195	1	False
Control_GAGTCATTCTGCATAG-1	-13.839145	4.361927	0	False
Control_GAGTCTAAGATTGGGC-1	-14.249868	5.0092273	0	False
Control_GAGTCTAAGGCTCTAT-1	21.129765	-3.3603082	1	False
Control_GAGTCTACAAGATTGA-1	2.5628562	-14.307599	1	False
Control_GAGTCTAGTCAATCTG-1	-14.20191	1.431842	0	False
Control_GAGTCTAGTCGTATGT-1	-23.557804	13.715071	0	False
Control_GAGTCTATCACAATGC-1	-13.923692	7.181316	0	False
Control_GAGTCTATCCACTTTA-1	14.799564	-6.2645082	1	False
Control_GAGTGAGAGGAGGCAG-1	-10.534536	0.33698624	0	False
Control_GAGTGAGAGGTCTACT-1	14.726298	-5.539604	1	False
Control_GAGTGAGGTCTCGGGT-1	25.565744	0.49082562	1	False
Control_GAGTGAGGTTCTCTCG-1	28.056147	0.04560442	1	False
Control_GAGTGTTAGTGAGCCA-1	12.22837	-7.3182025	1	False
Control_GAGTGTTCACTGCGAC-1	-23.773233	9.036442	0	False
Control_GAGTGTTGTAGAGGAA-1	33.664112	4.6842785	1	False
Control_GAGTGTTGTAGCGTCC-1	-13.377695	0.856546	0	False
Control_GAGTGTTTCCCATGGG-1	-25.792856	17.56253	0	False
Control_GAGTTACGTAATGATG-1	1.7519568	-5.6236043	1	False
Control_GAGTTGTAGCTACTAC-1	14.129202	-5.948828	1	False
Control_GAGTTGTTCACGACTA-1	10.984924	-6.885892	1	False
Control_GAGTTGTTCGAGTCTA-1	15.689246	-7.3650575	1	False
Control_GAGTTGTTCTTCCCAG-1	1.7711433	-7.846787	1	False
Control_GAGTTTGAGTCATGGG-1	-27.424025	26.035585	0	False
Control_GAGTTTGGTTCTTGTT-1	6.372295	-8.857493	1	False
Control_GATAGAAAGCAGCACA-1	-5.4122043	-1.2325331	0	False
Control_GATAGAAAGTGATAAC-1	-21.307589	16.61218	0	False
Control_GATAGAATCCTCACTG-1	-26.779335	9.443994	0	False
Control_GATAGCTAGACATGCG-1	-25.649055	14.835197	0	False
Control_GATAGCTAGAGTGACC-1	-22.882183	11.7975445	0	False
Control_GATAGCTAGTGGCGAT-1	-6.713091	-3.2123578	0	False
Control_GATAGCTCACCCAAGC-1	-22.604252	7.541864	0	False
Control_GATCACAAGAGTGTGC-1	6.317941	-2.378099	1	False
Control_GATCACACATGGGTTT-1	23.358286	-6.84961	1	False
Control_GATCACATCATCCTAT-1	24.854214	-4.048505	1	False
Control_GATCAGTAGGAATGTT-1	13.437012	-7.887894	1	False
Control_GATCAGTAGTTAACGA-1	-21.932428	15.446039	0	False
Control_GATCAGTCACCTGCGA-1	-20.212336	9.921722	0	False
Control_GATCAGTCACTAAACC-1	-25.45281	17.154228	0	False
Control_GATCAGTGTAGCTGCC-1	-20.725468	12.155782	0	False
Control_GATCAGTGTCCAAATC-1	5.9304357	-7.8530436	1	False
Control_GATCAGTTCCCGTGAG-1	15.711779	-6.6702776	1	False
Control_GATCAGTTCGTAGAGG-1	-22.268314	11.008348	0	False
Control_GATCATGCAACGACTT-1	-10.391234	-6.0461392	0	False
Control_GATCATGGTCGCTTGG-1	-22.443398	10.26611	0	False
Control_GATCATGGTCTCTCAC-1	-13.209926	0.89871305	0	False
Control_GATCATGGTTGCGGAA-1	-7.1611423	-3.695316	0	False
Control_GATCATGTCTACTCAT-1	-23.224852	6.635418	0	False
Control_GATCATGTCTTCACAT-1	4.1677666	0.5356623	1	False
Control_GATCCCTCAAGGTTGG-1	-24.901783	16.94826	0	False
Control_GATCCCTGTCGAATGG-1	-16.370224	7.733259	0	False
Control_GATCCCTTCGGTCAGC-1	-22.030975	8.916482	0	False
Control_GATCCCTTCTTCCTAA-1	-18.620266	2.2152946	0	False
Control_GATCGTAAGCGTTCAT-1	-17.683695	-2.520038	0	False
Control_GATCGTAGTGCGTTTA-1	2.5744348	-12.030634	1	False
Control_GATCGTATCCTACAAG-1	34.607845	3.6296701	1	True
Control_GATGACTAGAATCCCT-1	26.674107	-1.7704108	1	False
Control_GATGACTAGCGATTCT-1	-8.156984	3.334218	0	False
Control_GATGACTCAAGCGAGT-1	-22.121487	15.35386	0	False
Control_GATGACTCACCCTGTT-1	-3.4195268	-11.743789	1	False
Control_GATGACTGTGGTATGG-1	-26.063553	22.47577	0	False
Control_GATGACTTCCTTCAGC-1	6.392304	-4.9086356	1	False
Control_GATGAGGCAGAGGCAT-1	-21.011501	3.039228	0	False
Control_GATGAGGCAGCAGAAC-1	-15.705551	-2.9073215	0	False
Control_GATGAGGGTTCAACGT-1	-28.40893	18.935669	0	False
Control_GATGAGGTCCGAGGCT-1	24.963243	-3.8660831	1	False
Control_GATGAGGTCGCTACAA-1	6.197435	1.5638977	1	False
Control_GATGATCAGACCTCCG-1	18.851141	-5.767659	1	False
Control_GATGATCAGGTGGCTA-1	35.093178	5.0473685	1	True
Control_GATGATCCACATCATG-1	-24.382677	3.5183675	0	False
Control_GATGATCCACTCAGAT-1	12.347396	-6.5348024	1	False
Control_GATGATCCACTGTCCT-1	10.561496	-9.349942	1	False
Control_GATGCTAAGAGAGGGC-1	-5.568126	-1.4294103	0	False
Control_GATGCTAAGCCGATCC-1	-10.430473	-2.4881942	0	False
Control_GATGCTACAGTGAGCA-1	-9.840147	4.2325315	0	False
Control_GATGCTAGTCAGTCTA-1	5.7221184	-4.511714	1	False
Control_GATGCTATCCGAGAAG-1	22.71583	-3.238167	1	False
Control_GATGGAGAGGTCTGGA-1	-14.293474	-6.7219825	0	False
Control_GATGGAGTCACAGTGT-1	7.080163	-7.1616607	1	False
Control_GATGGAGTCTCGCTTG-1	-22.443924	14.009637	0	False
Control_GATGTTGAGACTACCT-1	-11.968182	0.33983147	0	False
Control_GATGTTGCAGACCAGA-1	-13.761096	-2.0526936	0	False
Control_GATGTTGGTACGGATG-1	-1.9550776	-5.8105316	1	False
Control_GATGTTGGTTTGGAGG-1	-27.520327	20.911644	0	False
Control_GATGTTGTCATAAGGA-1	-12.604735	6.0353007	0	False
Control_GATGTTGTCGGACCAC-1	17.088015	-6.581512	1	False
Control_GATTCGAAGGACGGAG-1	-15.77112	3.373567	0	False
Control_GATTCTTAGGATTCAA-1	3.238655	-0.23325914	1	False
Control_GATTCTTAGTGTCATC-1	-1.8264276	2.1268415	0	False
Control_GATTCTTGTGAGAACC-1	31.686632	-0.20246162	1	False
Control_GATTCTTGTTTACGAC-1	22.764957	-7.7937183	1	False
Control_GATTGGTGTAAGATAC-1	-18.718212	8.134263	0	False
Control_GATTGGTGTGCGCTCA-1	-15.400344	6.361194	0	False
Control_GATTGGTGTTGCTCCT-1	12.095932	-7.1760154	1	False
Control_GATTGGTTCAAGCTTG-1	-3.9745119	-3.5546544	0	False
Control_GATTGGTTCTGTCCGT-1	35.65655	4.188347	1	True
Control_GATTTCTAGAAACCAT-1	8.546146	-4.5700383	1	False
Control_GATTTCTAGGAGTATT-1	17.297644	-5.549782	1	False
Control_GATTTCTCAAGAGGTC-1	5.952322	-9.367438	1	False
Control_GATTTCTGTCAACGCC-1	13.863905	-12.926685	1	False
Control_GATTTCTGTGGTCTTA-1	16.62574	-8.144373	1	False
Control_GATTTCTTCGATTGAC-1	-3.523291	-13.29254	1	False
Control_GATTTCTTCGGTGCAC-1	24.606468	-1.6023538	1	False
Control_GCAACATAGCCATTGT-1	-27.328972	24.649689	0	False
Control_GCAACATAGCGATGGT-1	-0.88712144	-14.071433	1	False
Control_GCAACATAGCGTCAAG-1	-27.31698	25.780075	0	False
Control_GCAACATAGTAAACTG-1	-5.1049585	-8.126524	0	False
Control_GCAACATCAATTTCCT-1	35.23946	3.569361	1	True
Control_GCAACATTCACCGGGT-1	-11.479175	-3.1196601	0	False
Control_GCAACATTCTTACCGC-1	17.556993	-1.0644733	1	False
Control_GCAACCGCACTACCGG-1	15.996715	-4.74572	1	False
Control_GCAACCGCAGGGTTGA-1	-8.758158	-1.4878292	0	False
Control_GCAACCGGTGAGATCG-1	-1.1425852	-14.759042	1	False
Control_GCACATAAGTCTAGAA-1	5.4485626	-2.1111746	1	False
Control_GCACATACAATACGCT-1	8.599709	-4.447315	1	False
Control_GCACATACAGACATCT-1	-19.537296	2.342123	0	False
Control_GCACATAGTGAGCCAA-1	5.164987	-2.441707	1	False
Control_GCACGGTAGCTCCATA-1	-0.56990093	-2.0322595	1	False
Control_GCACGGTAGGAACTAT-1	2.8984463	-3.2136912	1	False
Control_GCACGGTGTCAACCTA-1	-21.680086	2.3944945	0	False
Control_GCACGGTGTTGGTACT-1	-21.3128	10.817988	0	False
Control_GCACGTGAGGAAAGGT-1	-24.146307	2.7158341	0	False
Control_GCACGTGAGGTTCCAT-1	-23.842249	7.757358	0	False
Control_GCACGTGCAAGAGCTG-1	20.122015	-1.1840478	1	False
Control_GCACGTGCATACAGAA-1	-8.003335	-2.7201228	0	False
Control_GCACGTGGTAAGTTAG-1	-14.582097	-4.884752	0	False
Control_GCACGTGGTCGCATTA-1	-20.359632	6.0901713	0	False
Control_GCACTAAAGCCTTTCC-1	18.759443	-1.0118357	1	False
Control_GCACTAAGTACCACGC-1	-1.7817527	-4.1374674	1	False
Control_GCACTAAGTCATCACA-1	19.035883	-9.067291	1	False
Control_GCACTAAGTCGCGTTG-1	-19.032629	3.2837634	0	False
Control_GCACTAAGTCGTCAGC-1	-6.1535935	-1.2902579	0	False
Control_GCACTAAGTTATCCAG-1	22.2483	-6.7447147	1	False
Control_GCAGCCAAGCTGTTCA-1	-1.4890323	-5.966806	1	False
Control_GCAGCCACACCTCGTT-1	24.819832	-0.86359453	1	False
Control_GCAGCTGCAGAGACTG-1	33.047688	6.1982822	1	False
Control_GCAGCTGGTCTGCAAT-1	-3.193834	-8.515152	1	False
Control_GCAGCTGGTTCCCAAA-1	-13.102615	-0.81573415	0	False
Control_GCAGCTGTCTTAGTTC-1	15.873924	-8.981151	1	False
Control_GCAGGCTAGAATCGAT-1	-12.2976265	5.1638603	0	False
Control_GCAGGCTCAGCCGGTT-1	23.98029	-6.313432	1	False
Control_GCAGGCTCATCTCAAG-1	36.903687	2.1362014	1	True
Control_GCAGGCTTCAGTCATG-1	30.620003	2.0937803	1	False
Control_GCAGGCTTCGTGTGGC-1	-7.495477	-6.096044	0	False
Control_GCAGTTAAGTCATGGG-1	-16.52915	-1.35668	0	False
Control_GCATCGGAGACCTCCG-1	1.5338786	-7.8881288	1	False
Control_GCATCGGGTCGCATTA-1	-6.845816	-0.64471424	0	False
Control_GCATCGGTCGGACTGC-1	-8.642077	5.8308206	0	False
Control_GCATCTCCACGTTCGG-1	-1.6286682	-13.775842	1	False
Control_GCATGATAGCGACTTT-1	-13.774557	5.3875294	0	False
Control_GCATGATAGGAGCAAA-1	-16.789356	1.3570391	0	False
Control_GCATGATCAGACACAG-1	9.688101	-0.56819564	1	False
Control_GCATGATTCAGTCAGT-1	-19.658354	5.047116	0	False
Control_GCATGATTCCGGTAAT-1	-20.060057	10.52129	0	False
Control_GCATGATTCGAGAGCA-1	-4.6071215	2.0732868	0	False
Control_GCCAACGAGATTGAGT-1	32.52179	3.0183787	1	False
Control_GCCAACGAGCCTGGAA-1	-28.556927	23.732307	0	False
Control_GCCAACGCAAAGGTTA-1	32.27437	3.9664922	1	False
Control_GCCAACGCAGTCAGTT-1	-18.486187	4.1380334	0	False
Control_GCCAACGCATGACAAA-1	12.674582	-6.6866875	1	False
Control_GCCAACGTCAACACGT-1	34.743618	3.273029	1	True
Control_GCCAGCAAGAAGCGGG-1	29.018034	0.2267704	1	False
Control_GCCAGCAAGCCGCTTG-1	-26.55866	17.299543	0	False
Control_GCCAGCAGTGGTCTCG-1	-20.8687	2.5260992	0	False
Control_GCCAGCATCGATTGAC-1	-10.378849	1.1240125	0	False
Control_GCCAGCATCTCCTGTG-1	4.1316504	1.7727399	1	False
Control_GCCAGGTCAGCCTTCT-1	22.878632	-6.1533065	1	False
Control_GCCAGGTCAGGTTCCG-1	-24.152786	8.768584	0	False
Control_GCCAGGTCATCGATGT-1	-6.622086	0.36264732	0	False
Control_GCCAGGTGTTTCCATT-1	3.362888	-8.068897	1	False
Control_GCCAGTGCATGACTTG-1	17.687124	-5.075091	1	False
Control_GCCAGTGTCCTGCTAC-1	15.427844	-6.4631624	1	False
Control_GCCATGGCAGACGCTC-1	34.278732	2.125163	1	False
Control_GCCATGGTCACTTGTT-1	-7.677708	-6.8511906	0	False
Control_GCCATGGTCAGTGTGT-1	16.548357	-1.2787877	1	False
Control_GCCATGGTCATCTGTT-1	1.5663837	1.6365643	1	False
Control_GCCATGGTCGCATTAG-1	-6.0896873	-5.632829	0	False
Control_GCCATTCCATGACAAA-1	-25.419806	15.428002	0	False
Control_GCCATTCGTAACTAAG-1	36.772984	4.860288	1	True
Control_GCCATTCTCGCTATTT-1	-3.45327	-2.5561695	0	False
Control_GCCATTCTCTCTTAAC-1	-7.3162355	-4.8083935	0	False
Control_GCCCAGAAGCGTGTCC-1	-0.23957875	-14.204	1	False
Control_GCCCAGAAGTGAGGTC-1	0.7440731	-1.1751778	1	False
Control_GCCCAGACAGTCAGTT-1	20.204718	-5.386173	1	False
Control_GCCCAGAGTAGAGATT-1	25.927004	-0.585385	1	False
Control_GCCCAGATCGAACACT-1	-10.019207	-4.523887	0	False
Control_GCCCGAAAGACCAGCA-1	-12.370554	6.608041	0	False
Control_GCCGATGCAAACTCTG-1	-11.972876	5.4786267	0	False
Control_GCCGATGCACGACGAA-1	-24.24837	16.813911	0	False
Control_GCCGATGTCAGTGATC-1	-4.9717007	1.0392594	0	False
Control_GCCGTGACAGTTACCA-1	-27.362114	24.36801	0	False
Control_GCCGTGACATCTGCGG-1	-23.388262	6.6221614	0	False
Control_GCCGTGAGTTCGTTCC-1	-18.816936	1.5993419	0	False
Control_GCCGTGATCGAAACAA-1	-20.000132	8.992493	0	False
Control_GCCTGTTGTTCAAAGA-1	-6.550478	-6.760108	0	False
Control_GCCTGTTTCGTGCTCT-1	-6.7953286	-1.3772599	0	False
Control_GCCTGTTTCGTTCATT-1	15.760155	-6.0642495	1	False
Control_GCGAGAATCAGTCACA-1	21.842897	-2.5464075	1	False
Control_GCGATCGAGTCGTCTA-1	2.4775832	-12.935453	1	False
Control_GCGATCGAGTGGATTA-1	-22.91599	15.525468	0	False
Control_GCGATCGCATCTTAGG-1	-13.835849	-4.80056	0	False
Control_GCGATCGTCCATACAG-1	33.54414	0.13983954	1	False
Control_GCGGAAAAGTGCCTCG-1	12.330754	-5.9545045	1	False
Control_GCGGAAACAATGCTCA-1	9.911756	9.3362875	1	False
Control_GCGGAAACAGCGAACA-1	-10.046525	5.153082	0	False
Control_GCGGAAATCTCTCGAC-1	25.502737	-5.1760254	1	False
Control_GCGGAAATCTGCGAGC-1	-18.047075	3.2870173	0	False
Control_GCGGATCAGAGATGCC-1	11.1248865	-9.611664	1	False
Control_GCGGATCAGGAACTCG-1	-3.54263	-1.7990305	0	False
Control_GCGGATCAGGCGTTAG-1	4.6670637	-5.289405	1	False
Control_GCGGATCGTTTACACG-1	0.72957826	-1.8842906	1	False
Control_GCGGATCTCGGACAAG-1	0.09754467	-6.981793	1	False
Control_GCGGATCTCGTCTACC-1	-0.51534235	-2.3265688	1	False
Control_GCGTGCATCCCAAGCG-1	-27.215155	24.73	0	False
Control_GCGTTTCAGACATAGT-1	-8.373071	-6.590144	0	False
Control_GCGTTTCGTAGACACG-1	-1.0547206	-6.7688985	1	False
Control_GCGTTTCGTCATCGCG-1	8.501262	-0.7763032	1	False
Control_GCGTTTCGTGCCGAAA-1	21.364468	-3.736593	1	False
Control_GCGTTTCGTGTTCGAT-1	4.454742	-11.102441	1	False
Control_GCGTTTCGTTATTCCT-1	33.15075	2.4084933	1	False
Control_GCTACAACAATTGCCA-1	16.505917	-9.575605	1	False
Control_GCTACAACACAGTCGC-1	-25.87816	5.931507	0	False
Control_GCTACAACATGCAGGA-1	8.562364	0.5859812	1	False
[truncated: 1,457 more rows]
