# Supplementary material for: Natural killer cell subpopulations in the peripheral blood of single ventricle/hypoplastic left heart syndrome patients via single-cell RNA sequencing
Source: Exp Biol Med (Maywood). 2025 Aug 14;250:10524. doi: 10.3389/ebm.2025.10524 (PMC12390855; doi:10.3389/ebm.2025.10524)
Supplement: Supplementary file 3 [file DataSheet1.zip › co3NK_cluster_outliers.csv]

	x	y	cluster	outlier
Control_AAACCCACAGACTCTA-1	-15.208088	-14.125864	1	False
Control_AAACCCACAGGCACAA-1	24.987108	9.493272	0	False
Control_AAACGAAAGCTTTGTG-1	29.776304	1.1612012	0	False
Control_AAACGAAAGTGGAAAG-1	18.821224	8.452262	0	False
Control_AAACGAAAGTTGGACG-1	-12.025066	-12.411176	1	False
Control_AAACGAATCCACGTAA-1	10.358458	16.385303	0	False
Control_AAACGAATCCATGCAA-1	-16.266693	-4.3866196	1	False
Control_AAACGCTGTTAGGGTG-1	-7.5405335	-1.5037076	1	False
Control_AAACGCTGTTTCCAAG-1	-18.392807	-5.992721	1	False
Control_AAACGCTTCTAGTTCT-1	15.052721	-16.102861	0	False
Control_AAAGAACCAGGATGAC-1	4.933511	6.682913	0	False
Control_AAAGAACGTCCAAATC-1	12.004182	-10.283841	0	False
Control_AAAGAACTCCGTTGGG-1	3.0411632	15.900957	0	False
Control_AAAGAACTCCTCGCAT-1	-10.266417	-9.6855	1	False
Control_AAAGGATCAATGGGTG-1	-14.970487	-1.1709644	1	False
Control_AAAGGATGTACTCGAT-1	24.143066	8.64509	0	False
Control_AAAGGGCAGGGACAGG-1	-17.636469	-11.143494	1	False
Control_AAAGGGCAGTTCGGTT-1	14.698083	-9.914065	0	False
Control_AAAGGGCCACGACAGA-1	-18.904264	-7.731587	1	False
Control_AAAGGGCCAGAAGCTG-1	14.160169	14.670662	0	False
Control_AAAGGGCGTTGTGGCC-1	-1.6927135	10.850471	1	False
Control_AAAGGTAAGGTCTGGA-1	5.7921233	13.649267	0	False
Control_AAAGGTAAGTCACACT-1	8.964675	16.166412	0	False
Control_AAAGGTACATCCTTGC-1	-12.828914	9.651986	1	False
Control_AAAGGTATCATAGAGA-1	-18.13597	8.184885	1	False
Control_AAAGGTATCATCTACT-1	13.166547	7.948101	0	False
Control_AAAGTCCAGGAGAATG-1	19.561134	-30.515932	0	True
Control_AAAGTCCAGTTAGAAC-1	-17.406025	1.2057347	1	False
Control_AAAGTCCGTGTGAATA-1	25.296488	-6.387098	0	False
Control_AAAGTCCTCACGACTA-1	5.487384	-17.838894	0	False
Control_AAAGTGAAGAAACTGT-1	-12.059062	10.516806	1	False
Control_AAAGTGAAGAGGTCAC-1	-1.4794838	6.3265886	1	False
Control_AAAGTGACAGAAGTGC-1	14.789937	13.876417	0	False
Control_AAAGTGAGTTGCATGT-1	-4.2382936	12.302124	1	False
Control_AAATGGAAGCTGGTGA-1	25.73109	-6.0929284	0	False
Control_AAATGGACAGAGGACT-1	2.0123727	8.670982	0	False
Control_AAATGGACATTCTTCA-1	-10.838603	15.705905	1	False
Control_AAATGGATCAAGAAAC-1	-6.3020086	-5.000323	1	False
Control_AAATGGATCCACGTGG-1	17.039602	-16.1563	0	False
Control_AACAAAGTCAGGGATG-1	19.788181	11.175615	0	False
Control_AACAACCCACGAAGAC-1	-6.949932	11.208834	1	False
Control_AACAACCCAGATCCTA-1	-15.199182	-15.267499	1	False
Control_AACAACCCATTGCCGG-1	13.011922	-17.789515	0	False
Control_AACAACCGTAGTTACC-1	18.296164	13.568362	0	False
Control_AACAACCGTTCGGTAT-1	0.8737478	-0.52908653	1	False
Control_AACAACCTCTCTCTTC-1	-10.249724	12.247412	1	False
Control_AACAAGAAGTTTCTTC-1	12.85704	-20.217	0	False
Control_AACACACAGACCTGGA-1	-10.103294	10.4725275	1	False
Control_AACACACCAAATTGGA-1	-16.896248	0.15528056	1	False
Control_AACACACGTCAAATCC-1	-14.284694	-5.7309537	1	False
Control_AACACACTCGCTGACG-1	21.978292	-8.560124	0	False
Control_AACAGGGAGTTGGCGA-1	17.872227	10.152512	0	False
Control_AACAGGGCACCGGCTA-1	18.792953	-28.593977	0	True
Control_AACAGGGGTAGCTCGC-1	1.464505	11.201467	0	False
Control_AACCAACCAAAGGGTC-1	-3.3822331	13.555033	1	False
Control_AACCAACGTTGCATCA-1	25.223791	-3.6903837	0	False
Control_AACCACACAGCAGACA-1	-18.265644	5.5375333	1	False
Control_AACCACAGTACAAACA-1	1.817127	15.100676	0	False
Control_AACCATGAGCGCCTTG-1	-0.91683084	11.019002	1	False
Control_AACCATGTCCTCTTTC-1	21.747145	-9.675299	0	False
Control_AACCATGTCTCAAAGC-1	5.769067	9.87651	0	False
Control_AACCCAAAGAAGTATC-1	20.961891	-4.615725	0	False
Control_AACCCAAAGCGTGCCT-1	12.327627	-12.12567	0	False
Control_AACCCAACAAGCTGTT-1	-15.039304	2.4621053	1	False
Control_AACCCAACATATGCGT-1	25.020172	-7.5733275	0	False
Control_AACCCAACATCCGTGG-1	18.91005	-3.366445	0	False
Control_AACCCAATCGGTTGTA-1	24.610796	-4.1615705	0	False
Control_AACCTGAAGTCTGCGC-1	29.152224	2.4798627	0	False
Control_AACCTGACACGGTCTG-1	-16.082869	4.2823286	1	False
Control_AACCTGAGTCCAATCA-1	8.774226	15.56474	0	False
Control_AACCTGATCGATGCAT-1	13.259661	12.905026	0	False
Control_AACCTGATCTGGCCTT-1	11.080017	-13.326908	0	False
Control_AACCTTTAGCCGAACA-1	27.415709	-2.9651737	0	False
Control_AACCTTTGTACGTTCA-1	-15.92159	-12.915313	1	False
Control_AACCTTTGTGTAAATG-1	16.613363	-14.424909	0	False
Control_AACGAAACAGACCGCT-1	15.103694	19.089996	0	False
Control_AACGAAACAGAGGGTT-1	-2.4011755	1.6092335	1	False
Control_AACGAAACAGGAATAT-1	10.875646	-19.701464	0	False
Control_AACGAAACATAACTCG-1	19.80332	-5.109229	0	False
Control_AACGAAACATCCGTTC-1	5.9002256	-8.942785	0	False
Control_AACGGGAAGCGACTGA-1	-17.173098	-6.339804	1	False
Control_AACGGGAGTTAAGTCC-1	-13.424204	10.763752	1	False
Control_AACGGGATCTTCGACC-1	7.8135285	-11.588402	0	False
Control_AACGTCATCACTCTTA-1	29.113922	4.4321933	0	False
Control_AACTTCTAGATGTTAG-1	-15.738277	-2.1917927	1	False
Control_AACTTCTAGTAGTCAA-1	10.095899	-13.62057	0	False
Control_AACTTCTAGTTGGGAC-1	16.94125	-12.532006	0	False
Control_AACTTCTGTTTCGGCG-1	7.2643943	18.933865	0	False
Control_AAGAACAAGAGGGCGA-1	29.629541	3.1459527	0	False
Control_AAGAACACATGCAGCC-1	-11.640912	2.5261946	1	False
Control_AAGAACAGTGGGAGAG-1	-14.398716	-8.361065	1	False
Control_AAGACAAAGCATCGAG-1	-19.17531	-8.760885	1	False
Control_AAGACAACACAGTACT-1	17.2051	-7.438144	0	False
Control_AAGACAACAGTTTCAG-1	25.301828	-4.334578	0	False
Control_AAGACAATCACGTCCT-1	26.089005	-3.8333695	0	False
Control_AAGACTCAGAATAGTC-1	9.767543	11.604405	0	False
Control_AAGACTCAGTCTGTAC-1	-17.852757	-0.9710781	1	False
Control_AAGACTCCAAGACTGG-1	-6.7103524	-5.8300967	1	False
Control_AAGACTCCAATGCAGG-1	-0.2705635	8.983822	1	False
Control_AAGATAGCAGGAGGTT-1	17.292772	14.943395	0	False
Control_AAGCATCCAACGTTAC-1	-18.169113	1.0878501	1	False
Control_AAGCATCCAATCAAGA-1	20.410732	-32.635284	0	True
Control_AAGCATCGTTCTCTCG-1	27.728125	6.5891495	0	False
Control_AAGCATCGTTGGCTAT-1	25.250444	-6.8908877	0	False
Control_AAGCATCTCTTTGCTA-1	-19.514374	5.455335	1	False
Control_AAGCCATAGTCTAGCT-1	12.97067	14.226586	0	False
Control_AAGCCATGTGACAGGT-1	-3.2019007	7.1519856	1	False
Control_AAGCGAGAGCGGTAAC-1	9.61467	8.798595	0	False
Control_AAGCGAGGTCGGATTT-1	-9.355093	8.943626	1	False
Control_AAGCGAGGTCGTGGAA-1	-0.6935387	7.4110665	1	False
Control_AAGCGAGGTTTACTTC-1	29.843145	3.8633103	0	False
Control_AAGCGAGTCTACCAGA-1	10.454429	10.309356	0	False
Control_AAGCGTTAGCTCTGTA-1	8.876708	-14.313708	0	False
Control_AAGCGTTTCCCAATAG-1	-9.88918	-3.1837695	1	False
Control_AAGCGTTTCCTAGCTC-1	17.725418	-5.445606	0	False
Control_AAGCGTTTCTAACACG-1	17.241892	-14.352285	0	False
Control_AAGGAATCAAGTTCCA-1	23.009312	-6.470772	0	False
Control_AAGGAATGTTAGCGGA-1	11.710517	15.455748	0	False
Control_AAGGAATGTTGCCGCA-1	12.877039	12.11119	0	False
Control_AAGGTAAAGTTGCGCC-1	1.5455555	6.03249	1	False
Control_AAGGTAACATCCGAAT-1	9.912097	-12.488562	0	False
Control_AAGTACCAGAGGTATT-1	-3.9659045	16.705812	1	False
Control_AAGTACCAGGGCGAAG-1	-7.139776	10.194867	1	False
Control_AAGTACCCACTTGACA-1	-3.296824	14.411975	1	False
Control_AAGTACCTCGCGGACT-1	26.024998	-4.2846537	0	False
Control_AAGTCGTCAATCGAAA-1	-12.885114	2.6503985	1	False
Control_AAGTCGTCAGTATACC-1	11.997564	-19.575954	0	False
Control_AAGTCGTTCCTCTAGC-1	17.823114	-14.094504	0	False
Control_AAGTGAAAGCTCGCAC-1	20.249762	-32.234875	0	True
Control_AAGTGAATCTTGCAGA-1	-8.173918	2.0653527	1	False
Control_AAGTTCGCACGTCTCT-1	-1.0978339	15.638111	1	False
Control_AAGTTCGGTAGATCCT-1	-9.70268	13.16369	1	False
Control_AATAGAGAGCCTGGAA-1	-5.895563	7.058793	1	False
Control_AATAGAGAGTTCCGTA-1	19.925735	12.802042	0	False
Control_AATAGAGAGTTCGCAT-1	15.135813	13.619614	0	False
Control_AATAGAGGTCTACGTA-1	10.124548	12.472778	0	False
Control_AATCACGAGACGCCCT-1	5.772053	20.529655	0	False
Control_AATCACGCAAAGGCTG-1	-5.328662	17.103964	1	False
Control_AATCACGGTCTACAGT-1	-16.981522	-20.836517	1	False
Control_AATCGACCACAGTACT-1	-6.0313663	12.268557	1	False
Control_AATCGACGTTCGGTTA-1	18.97841	-6.7467957	0	False
Control_AATCGTGCACAGAAGC-1	-14.389355	-11.255872	1	False
Control_AATCGTGCAGATGCGA-1	-9.964141	-19.777668	1	False
Control_AATGACCAGGCACGAT-1	2.9429293	1.7835834	0	False
Control_AATGACCGTAGACAGC-1	-0.5449044	15.742901	1	False
Control_AATGCCATCTCGAACA-1	-18.038746	7.9749146	1	False
Control_AATGGAAGTACCGTCG-1	18.71294	14.001836	0	False
Control_AATGGAAGTTCCGCGA-1	-17.479826	9.848922	1	False
Control_AATGGCTTCCCGAATA-1	19.397512	-4.9010253	0	False
Control_AATGGCTTCTTACCGC-1	-11.350196	1.2375209	1	False
Control_AATTTCCAGAAGCGGG-1	7.0844584	13.795382	0	False
Control_AATTTCCCATAGGTTC-1	-6.8755283	-11.831506	1	False
Control_AATTTCCTCTGCTGAA-1	-20.513807	-2.478142	1	False
Control_ACAAAGACACCTGCTT-1	21.785643	10.709996	0	False
Control_ACAAGCTAGAGTATAC-1	3.10549	0.39278233	0	False
Control_ACAAGCTAGTGCCGAA-1	-11.751336	-7.311626	1	False
Control_ACACAGTCATGAGAAT-1	-14.607845	11.245138	1	False
Control_ACACAGTTCGCCAGAC-1	-10.633806	-16.624107	1	False
Control_ACACAGTTCTCATTTG-1	-8.236942	7.784286	1	False
Control_ACACCAACATCCGATA-1	-23.600044	-4.007007	1	False
Control_ACACGCGCACATTGTG-1	13.163525	16.773138	0	False
Control_ACACTGACACCAATTG-1	-15.800199	-12.144932	1	False
Control_ACAGAAAAGACGGATC-1	-5.6893234	-9.719352	1	False
Control_ACAGAAAGTATGGTAA-1	-7.6259494	-5.034602	1	False
Control_ACAGCCGTCTTCGTGC-1	2.5395405	12.872493	0	False
Control_ACAGGGAAGGATGCGT-1	11.875419	-19.74	0	False
Control_ACAGGGAGTTGCGGCT-1	-5.5425897	12.925116	1	False
Control_ACATCCCAGATTTGCC-1	1.2619603	16.126455	0	False
Control_ACATCCCAGTGGATTA-1	6.1449323	16.783136	0	False
Control_ACATCCCCACGACGAA-1	-4.7658553	0.3161617	1	False
Control_ACATCCCCACTTGGGC-1	-9.218852	8.238814	1	False
Control_ACATCCCCATCACAGT-1	-13.368178	0.79493827	1	False
Control_ACATCCCGTATCAGGG-1	28.521347	-1.3248315	0	False
Control_ACATCCCGTATTTCTC-1	27.85836	7.3939314	0	False
Control_ACATCCCGTCACAATC-1	2.4041157	-9.481639	0	False
Control_ACATCCCGTCGATTAC-1	15.758662	-4.953022	0	False
Control_ACATCCCTCCATGATG-1	-15.917247	-2.5899627	1	False
Control_ACATCGATCGTAATGC-1	8.971344	11.246179	0	False
Control_ACATTTCAGCGACATG-1	-0.53033817	1.5650691	1	False
Control_ACATTTCCATTGTCGA-1	-7.0464754	1.2040063	1	False
Control_ACATTTCGTTGGACTT-1	-3.320003	21.767271	1	True
Control_ACATTTCTCCTCGCAT-1	-12.378142	11.775611	1	False
Control_ACATTTCTCTACGGGC-1	-2.3142438	0.76856595	1	False
Control_ACCAAACAGTGGAAAG-1	2.4996908	-13.073195	0	False
Control_ACCAAACTCCTCAGGG-1	-8.604358	0.17842618	1	False
Control_ACCAACAAGCCTCAAT-1	-12.273092	7.5719004	1	False
Control_ACCAACACATCTTAGG-1	-14.296426	-12.434377	1	False
Control_ACCAACAGTCGATGCC-1	15.420242	-12.844993	0	False
Control_ACCAACAGTGAGACCA-1	-14.767299	-4.8545704	1	False
Control_ACCAACATCATCACCC-1	-12.914047	-0.5791536	1	False
Control_ACCAACATCGAGAGCA-1	-3.7240994	-1.9923542	1	False
Control_ACCACAACACATATGC-1	12.562084	-17.857828	0	False
Control_ACCACAATCAGACCGC-1	9.5112095	-16.880026	0	False
Control_ACCATTTAGCACCGTC-1	24.423737	-3.1304748	0	False
Control_ACCATTTAGTTGTCGT-1	2.0369427	-11.013837	1	False
Control_ACCATTTTCCAGCACG-1	-16.801584	-5.6612363	1	False
Control_ACCATTTTCGGCTTGG-1	-12.594058	10.786484	1	False
Control_ACCATTTTCTATCCAT-1	8.572804	-10.143105	0	False
Control_ACCCAAAAGGGTCTTT-1	-3.9551094	9.709231	1	False
Control_ACCCAAAAGTTGGAAT-1	-6.624062	7.858092	1	False
Control_ACCCAAACAACAGATA-1	0.57220644	19.716131	1	False
Control_ACCCAAACAAGCACCC-1	26.397675	7.5304003	0	False
Control_ACCCAAAGTCTACGAT-1	17.381384	-14.535612	0	False
Control_ACCCAAATCACCACAA-1	21.451574	-7.119661	0	False
Control_ACCCTCAAGTAAAGCT-1	-1.2574849	15.330748	1	False
Control_ACCCTCACACAGTCCG-1	24.618443	-3.98854	0	False
Control_ACCCTCAGTCAAGGCA-1	-6.5564327	15.661247	1	False
Control_ACCCTCAGTCGTATTG-1	3.9469771	12.5984125	0	False
Control_ACCCTCAGTTAATGAG-1	-21.044678	-1.3252177	1	False
Control_ACCCTTGAGGGACAGG-1	-12.723426	-3.242821	1	False
Control_ACCCTTGAGTAGGTTA-1	17.599241	-9.636913	0	False
Control_ACCCTTGGTCTGTGAT-1	5.477334	-10.5065775	0	False
Control_ACCCTTGTCATGAGTC-1	-16.855715	-6.2992024	1	False
Control_ACCGTTCCAGGGAGAG-1	18.316488	12.19892	0	False
Control_ACCTACCAGTACTCGT-1	-13.894701	1.8905317	1	False
Control_ACCTACCGTAAGACCG-1	-12.833493	-18.068316	1	False
Control_ACCTACCTCCGGCAAC-1	16.16653	-17.837925	0	False
Control_ACCTGAACAAGTCGTT-1	18.791128	-6.515631	0	False
Control_ACCTGAACACAGCTTA-1	-18.288519	-20.439884	1	False
Control_ACCTGAACATATGGCT-1	-18.225319	7.4176583	1	False
Control_ACCTGAAGTCACCACG-1	1.0358574	21.098948	1	True
Control_ACCTGAATCTGTCTCG-1	21.814856	-6.9816732	0	False
Control_ACCTGTCTCTCACCCA-1	-15.471221	-4.482479	1	False
Control_ACGATCAGTAGTTAGA-1	12.150872	18.602457	0	False
Control_ACGATCAGTTGGTGTT-1	-18.865644	-13.7489	1	False
Control_ACGATCATCGTGCTCT-1	7.9797854	-11.933336	0	False
Control_ACGATCATCTGTCCGT-1	19.167768	16.114622	0	False
Control_ACGATGTCATAGCACT-1	-10.720102	1.3492925	1	False
Control_ACGCACGGTTAAGACA-1	-1.9488761	10.426151	1	False
Control_ACGGAAGAGTCACTGT-1	-7.195121	8.206594	1	False
Control_ACGGAAGCATCCGGCA-1	-19.692669	-10.760899	1	False
Control_ACGGAAGGTAGGTACG-1	-19.606934	-8.225734	1	False
Control_ACGGGTCAGCGTGTTT-1	11.861026	-18.125465	0	False
Control_ACGGGTCCACCGCTGA-1	-20.62477	-11.012287	1	False
Control_ACGGGTCGTGTTATCG-1	25.69539	-6.6155825	0	False
Control_ACGGGTCGTTGGACTT-1	7.0567083	-16.308317	0	False
Control_ACGGGTCTCATTACTC-1	10.402819	-10.604353	0	False
Control_ACGGTCGAGCCACCGT-1	19.673317	10.61789	0	False
Control_ACGGTCGGTATGTCCA-1	-5.357265	5.8382773	1	False
Control_ACGGTTAAGGCAGGTT-1	17.55455	13.55441	0	False
Control_ACGTAACGTAGCGCTC-1	-7.597377	11.208348	1	False
Control_ACGTACAGTAGATTAG-1	25.931643	10.1842	0	False
Control_ACGTACATCGTTACCC-1	-10.738617	-16.035728	1	False
Control_ACGTACATCTTAGTTC-1	-19.133257	1.51348	1	False
Control_ACGTAGTGTCTTCATT-1	-0.28850657	16.04079	1	False
Control_ACGTCCTAGGTTGAGC-1	4.3694406	5.289252	0	False
Control_ACGTCCTTCATGACAC-1	-11.555137	11.481426	1	False
Control_ACGTTCCAGTCTTCCC-1	10.902906	-14.836223	0	False
Control_ACGTTCCGTACCATAC-1	-12.391399	2.2575476	1	False
Control_ACGTTCCGTCATCGCG-1	13.803248	17.486803	0	False
Control_ACGTTCCGTCCAGCCA-1	-14.329227	8.589546	1	False
Control_ACGTTCCTCAAACGTC-1	-2.6152775	7.3297453	1	False
Control_ACTATCTAGACAACTA-1	-11.890064	-0.7123959	1	False
Control_ACTATCTAGACTCGAG-1	14.975407	9.061931	0	False
Control_ACTATCTCACTTGAAC-1	-1.9359329	17.031246	1	False
Control_ACTATCTGTACATACC-1	-16.69853	-13.257899	1	False
Control_ACTATCTGTCAAGCCC-1	5.2119007	-10.96412	0	False
Control_ACTATGGAGCCGTCGT-1	-12.402597	3.2420511	1	False
Control_ACTATGGCAAAGACGC-1	-14.398732	-10.232389	1	False
Control_ACTATGGCACAGCATT-1	-10.660024	12.220915	1	False
Control_ACTCTCGAGCAACAAT-1	17.343441	-14.436416	0	False
Control_ACTCTCGAGTTCATGC-1	10.435591	-19.279854	0	False
Control_ACTCTCGTCTATGTGG-1	9.877249	-11.892713	0	False
Control_ACTCTCGTCTCACTCG-1	-14.552087	-11.933025	1	False
Control_ACTGATGTCACGTCCT-1	-14.868669	-13.908218	1	False
Control_ACTGATGTCGCTACAA-1	16.343952	13.158388	0	False
Control_ACTGCAAAGACCTTTG-1	-1.8336388	19.473732	1	False
Control_ACTGCAACAGACCGCT-1	22.286507	-7.878626	0	False
Control_ACTGCAACATACATCG-1	10.205364	20.32385	0	False
Control_ACTGTCCAGTCGAGGT-1	14.487115	18.086771	0	False
Control_ACTGTCCCAACCTATG-1	23.718243	-5.5833654	0	False
Control_ACTGTCCCAGTTAGAA-1	13.758291	10.684362	0	False
Control_ACTGTCCGTGGATCAG-1	-16.597128	-20.534098	1	False
Control_ACTGTCCTCCGGCAAC-1	11.560008	-10.93219	0	False
Control_ACTGTGAGTCGCCTAG-1	25.020897	13.499633	0	False
Control_ACTTAGGCAGTAACGG-1	28.876175	-1.6583084	0	False
Control_ACTTAGGTCAAGCCCG-1	26.573776	8.12549	0	False
Control_ACTTATCCAGGATGAC-1	-13.420593	-16.213984	1	False
Control_ACTTATCGTCGTATTG-1	6.8394885	-13.309156	0	False
Control_ACTTATCTCGCCAGTG-1	17.911535	-8.779764	0	False
Control_ACTTCCGGTTGGAGGT-1	17.656279	16.285711	0	False
Control_ACTTCGCCAGATCCAT-1	-13.485397	-8.002619	1	False
Control_ACTTCGCGTAGTCTGT-1	12.017783	13.296567	0	False
Control_ACTTCGCTCCTCTCTT-1	5.2382865	15.08439	0	False
Control_ACTTTCAAGGAATTAC-1	-2.156855	2.6425762	1	False
Control_ACTTTCAAGTAATACG-1	20.888292	14.021045	0	False
Control_ACTTTCAGTCGCTTGG-1	18.1163	19.159296	0	False
Control_ACTTTCATCAACCTTT-1	-3.1662352	15.785679	1	False
Control_ACTTTCATCGTAGTGT-1	5.915329	5.56198	0	False
Control_ACTTTCATCTAGTTCT-1	-19.02758	-9.374435	1	False
Control_ACTTTGTGTAGGAGGG-1	-16.360844	-20.975193	1	False
Control_ACTTTGTGTAGGGAGG-1	29.569647	3.1805732	0	False
Control_ACTTTGTGTCCTTTGC-1	-20.091755	-13.828337	1	False
Control_ACTTTGTTCAAGTAAG-1	11.148936	-11.755016	0	False
Control_AGAAATGAGACGCAGT-1	17.524494	11.416714	0	False
Control_AGAAATGCAAGAGAGA-1	2.974307	0.67856425	0	False
Control_AGAAATGCAGCCTTCT-1	-4.8229995	4.4501266	1	False
Control_AGAAATGGTCCTATAG-1	19.124905	14.4895935	0	False
Control_AGAAATGGTTACCCAA-1	2.0722117	15.440286	0	False
Control_AGAAATGTCGCCAGTG-1	20.629883	13.95166	0	False
Control_AGAAATGTCTAGCATG-1	-15.670023	2.1263633	1	False
Control_AGAACAACATCCCACT-1	-16.935383	9.249347	1	False
Control_AGAACAACATCCTATT-1	-5.8500915	-8.686253	1	False
Control_AGAACAAGTACTCCGG-1	-10.163707	2.485558	1	False
Control_AGAACCTAGGCGACAT-1	11.87994	-14.577576	0	False
Control_AGAACCTAGGGTACGT-1	20.413284	9.939717	0	False
Control_AGAACCTAGTCTGTAC-1	1.0694366	-10.052233	1	False
Control_AGAAGTAAGCCGTTAT-1	10.607187	11.247301	0	False
Control_AGAAGTAAGCTACAAA-1	-17.00214	11.310558	1	False
Control_AGAAGTAGTAAGCAAT-1	-11.657943	15.138093	1	False
Control_AGAAGTAGTAGCTTTG-1	29.703482	3.010381	0	False
Control_AGAAGTAGTCAAGCGA-1	10.920109	-9.767154	0	False
Control_AGAAGTAGTCGAGATG-1	-11.385716	-0.43082383	1	False
Control_AGACAAAGTGGTCTCG-1	-16.635832	-6.3395267	1	False
Control_AGACACTTCAAAGACA-1	-6.7966805	15.212744	1	False
Control_AGACACTTCGAGTACT-1	-10.249548	9.887231	1	False
Control_AGACAGGAGTGAGGCT-1	20.444983	-32.7203	0	True
Control_AGACAGGGTATGTCAC-1	13.998273	15.399062	0	False
Control_AGACAGGTCACTCACC-1	14.72357	13.284023	0	False
Control_AGACCATGTACGACTT-1	-12.754096	16.028337	1	False
Control_AGACCCGGTCTTGCTC-1	24.329494	11.207236	0	False
Control_AGACTCAAGAAGTCAT-1	18.107414	-7.938134	0	False
Control_AGACTCAAGGCGATAC-1	-4.813043	13.799876	1	False
Control_AGACTCAGTAGGACTG-1	23.741314	11.293593	0	False
Control_AGACTCAGTATCGCAT-1	-9.744201	1.7274598	1	False
Control_AGACTCAGTGTTAAAG-1	8.836999	20.142576	0	False
Control_AGACTCATCAAATAGG-1	11.851123	15.634544	0	False
Control_AGAGAATCACTGGCCA-1	-10.117807	-1.3543497	1	False
Control_AGAGAATGTTGATCGT-1	-17.413765	-5.974529	1	False
Control_AGAGAATTCGTCAACA-1	-6.036095	2.653463	1	False
Control_AGAGAGCAGCGACAGT-1	8.310754	10.846304	0	False
Control_AGAGAGCCACTAACGT-1	-11.901743	3.1073072	1	False
Control_AGAGAGCGTGGGACAT-1	27.302464	4.319039	0	False
Control_AGAGAGCTCAATCTCT-1	-14.622893	-7.5929008	1	False
Control_AGAGCAGAGCAGTAAT-1	-4.475732	3.9160154	1	False
Control_AGAGCAGAGTGGGAAA-1	-10.69881	-12.250581	1	False
Control_AGAGCCCAGTTCAACC-1	3.813915	-16.93959	0	False
Control_AGAGCCCCACGACAAG-1	-11.147218	10.623574	1	False
Control_AGAGCCCCACGCTGTG-1	-17.35227	-16.337847	1	False
Control_AGAGCCCGTAAGTTAG-1	-14.820692	-0.13680598	1	False
Control_AGAGCCCGTCCTGTCT-1	-16.717737	-20.364637	1	False
Control_AGAGCCCTCACCTCAC-1	26.505081	9.012457	0	False
Control_AGAGCCCTCATGAAAG-1	15.726618	-17.721222	0	False
Control_AGATAGACAGAGAAAG-1	28.653065	5.152355	0	False
Control_AGATAGAGTAATGTGA-1	-14.13488	11.989097	1	False
Control_AGATAGAGTATGGAAT-1	2.7725964	13.593262	0	False
Control_AGATAGATCATTTGTC-1	-16.04614	10.010099	1	False
Control_AGATCCAAGACGTCCC-1	14.685881	12.733804	0	False
Control_AGATCCAAGATTGGGC-1	16.433674	-6.4080033	0	False
Control_AGATCCACATGGCGCT-1	-14.394896	-3.342266	1	False
Control_AGATCCAGTCGCTCGA-1	3.020286	2.75635	0	False
Control_AGATCCATCTGTTCAT-1	15.03506	-11.2793865	0	False
Control_AGATCGTAGGTTGCCC-1	21.357368	11.557287	0	False
Control_AGATCGTAGTTTGCTG-1	-9.175319	11.251564	1	False
Control_AGATCGTCAATCAGCT-1	-9.130699	-0.33430848	1	False
Control_AGATCGTCACAGAGCA-1	14.29868	10.418744	0	False
Control_AGATGAAAGCAGTACG-1	3.8614783	13.4482565	0	False
Control_AGATGAAAGGTACATA-1	-8.135819	10.976923	1	False
Control_AGATGAACACAGTACT-1	20.924019	-9.125919	0	False
Control_AGATGAACAGACCCGT-1	17.176283	15.951415	0	False
Control_AGATGAAGTATACCTG-1	-17.27122	-5.618408	1	False
Control_AGATGAAGTCTACGAT-1	-3.3687952	19.3462	1	False
Control_AGATGAATCGATTGGT-1	9.972091	-11.2822895	0	False
Control_AGATGCTCAGGTACGA-1	23.600328	-4.491782	0	False
Control_AGATGCTGTGTCATTG-1	-14.315203	-9.973928	1	False
Control_AGATGCTTCCATATGG-1	-10.0803995	10.036062	1	False
Control_AGATGCTTCGGCTGGT-1	2.9346266	14.359254	0	False
Control_AGCATCAAGGAGTACC-1	-15.929637	-3.4788878	1	False
Control_AGCATCAAGTGGTCAG-1	-16.509283	-9.714674	1	False
Control_AGCATCACAGGTGTTT-1	-15.566117	-16.315699	1	False
Control_AGCATCAGTAGGCAAC-1	-16.328575	-1.5075394	1	False
Control_AGCATCAGTGAACGGT-1	6.0283265	-19.51915	0	False
Control_AGCATCATCCGTGGGT-1	-12.560574	-13.853536	1	False
Control_AGCCAATAGCACCGTC-1	-9.412004	-19.926191	1	False
Control_AGCCAATAGGATCATA-1	-11.271795	14.126706	1	False
Control_AGCCAATTCGCCGAGT-1	-15.912349	-0.5268379	1	False
Control_AGCCAATTCTACAGGT-1	-20.901688	-0.47007674	1	False
Control_AGCCACGTCCGTGTAA-1	-0.28934917	10.268808	1	False
Control_AGCCAGCAGCGCCCAT-1	1.1267952	12.853477	1	False
Control_AGCCAGCAGGGCTTCC-1	2.5454311	15.702294	0	False
Control_AGCCAGCCAGCAGGAT-1	14.253766	-9.446338	0	False
Control_AGCCAGCCATGAATCC-1	28.525745	-2.1151183	0	False
Control_AGCCAGCTCTGATGGT-1	8.492724	14.738338	0	False
Control_AGCGATTCATGATGCT-1	20.369303	-32.530655	0	True
Control_AGCGATTGTGTATCCA-1	24.888485	-5.832098	0	False
Control_AGCGATTGTTGGGATG-1	8.19614	16.732386	0	False
Control_AGCGATTTCGTCTCAC-1	23.979368	10.129831	0	False
Control_AGCGATTTCTGTCGCT-1	-15.21934	-3.8503473	1	False
Control_AGCGCCAGTCCGGCAT-1	0.33151773	8.777862	1	False
Control_AGCGCCAGTCGCATTA-1	14.70631	11.621576	0	False
Control_AGCGCCAGTGCATGTT-1	29.72622	1.8860224	0	False
Control_AGCGCTGAGAGAGCAA-1	9.22223	12.525994	0	False
Control_AGCGCTGAGTCTGCAT-1	7.9139056	12.051016	0	False
Control_AGCGCTGCAAACCATC-1	12.797249	15.662075	0	False
Control_AGCGCTGGTTGGAGAC-1	-5.3486714	-2.097092	1	False
Control_AGCGTATAGAAGCCAC-1	4.7850423	11.279399	0	False
Control_AGCGTATGTACGGTTT-1	-9.145979	-19.398367	1	False
Control_AGCGTATGTGACGCCT-1	11.878034	13.116048	0	False
Control_AGCTACACAAGGCCTC-1	20.466702	-32.774044	0	True
Control_AGCTCAAAGAACTTCC-1	-11.112548	6.295991	1	False
Control_AGCTCAAAGATTGCGG-1	-13.850183	-11.720053	1	False
Control_AGCTCAACAGAGCTAG-1	21.67339	9.795823	0	False
Control_AGCTCAAGTCATATGC-1	-9.786112	-19.120895	1	False
Control_AGGAAATAGCGTGTTT-1	25.3936	10.72278	0	False
Control_AGGAAATCACGCTATA-1	-13.124029	4.80479	1	False
Control_AGGAAATGTAACGGTG-1	17.306297	-15.4372015	0	False
Control_AGGAAATTCAATCTCT-1	-12.630291	-7.124189	1	False
Control_AGGAAATTCGAGAAAT-1	3.2567418	9.197783	0	False
Control_AGGAATAGTTCACGAT-1	-13.622777	3.9795694	1	False
Control_AGGAATAGTTGCGGAA-1	10.259898	13.365582	0	False
Control_AGGACGAAGCATTTGC-1	-8.429632	9.399151	1	False
Control_AGGACGAAGTGCTCGC-1	-24.529018	-8.023321	1	False
Control_AGGACGACAAGTCCCG-1	29.384626	3.106948	0	False
Control_AGGACGAGTACAATAG-1	21.489496	8.793747	0	False
Control_AGGACGAGTCCTACAA-1	12.939074	16.317408	0	False
Control_AGGACGATCCGTGTCT-1	-0.11472917	18.271341	1	False
Control_AGGACTTAGTGGATTA-1	-15.734481	-6.535027	1	False
Control_AGGACTTCACCCGTAG-1	19.154285	11.320221	0	False
Control_AGGACTTGTGTTACAC-1	17.432085	-15.374291	0	False
Control_AGGACTTTCGCCAACG-1	-11.495142	7.6963196	1	False
Control_AGGATAACATGGCACC-1	14.824621	14.014065	0	False
Control_AGGATCTCAAGTGGGT-1	14.270319	8.934628	0	False
Control_AGGATCTCACGTTGGC-1	-2.79529	14.701938	1	False
Control_AGGATCTGTTAGGGAC-1	-11.581629	-0.07916904	1	False
Control_AGGCATTAGAGCCATG-1	11.844163	-17.060389	0	False
Control_AGGCATTAGTCCCGAC-1	-20.410921	4.4382734	1	False
Control_AGGCATTGTGACTGTT-1	3.9538386	10.970438	0	False
Control_AGGCATTTCCAAGCTA-1	-7.566742	3.246105	1	False
Control_AGGCCACAGTTAGAAC-1	27.254776	-2.7249517	0	False
Control_AGGCCACCAATTTCGG-1	22.015318	-3.2253578	0	False
Control_AGGCCACGTACCAATC-1	7.498305	-10.076557	0	False
Control_AGGCTGCAGATACATG-1	-17.43093	-3.449549	1	False
Control_AGGCTGCAGCGTACAG-1	-3.4619095	17.290598	1	False
Control_AGGCTGCCATGTGTCA-1	10.492359	13.426275	0	False
Control_AGGCTGCTCCTTCACG-1	-1.7534564	16.431507	1	False
Control_AGGCTGCTCTAGTACG-1	-18.99812	-4.0853205	1	False
Control_AGGGAGTCACAAGGTG-1	-8.344422	18.830437	1	False
Control_AGGGAGTCAGAGAATT-1	1.7899266	-12.393836	1	False
Control_AGGGAGTTCGCCACTT-1	20.697784	-11.986683	0	False
Control_AGGGCCTAGATGATTG-1	5.8353434	-8.985929	0	False
Control_AGGGCCTCACAAGTTC-1	19.135498	-12.8164	0	False
Control_AGGGCCTTCCGCACGA-1	12.170145	-10.962024	0	False
Control_AGGGCTCAGCCAGTAG-1	0.14028075	17.228924	1	False
Control_AGGGCTCAGGTGAGCT-1	6.5965595	-12.244343	0	False
Control_AGGGCTCAGTTCAACC-1	12.407013	-7.1432815	0	False
Control_AGGGCTCCAGCGTAGA-1	-7.5788627	5.936331	1	False
Control_AGGGCTCGTTGGGAAC-1	17.997091	16.809446	0	False
Control_AGGGCTCTCACCGACG-1	-21.952824	2.479988	1	False
Control_AGGGTCCCAGAGATTA-1	-2.3573034	16.080328	1	False
Control_AGGGTCCGTGAATTAG-1	-11.977813	0.69379115	1	False
Control_AGGGTCCGTGTATCCA-1	-9.298844	-20.0482	1	False
Control_AGGGTGAAGAAGCTCG-1	24.003527	-4.8597536	0	False
Control_AGGGTGAAGAGGATCC-1	-4.6267037	8.810036	1	False
Control_AGGGTGAAGCCTTGAT-1	8.6761	6.951703	0	False
Control_AGGGTGACACTGTGAT-1	-7.298017	9.851379	1	False
Control_AGGGTGACATATGGCT-1	-15.364068	-17.605925	1	False
Control_AGGGTTTAGCGTCTCG-1	-10.972194	3.230069	1	False
Control_AGGGTTTAGTCATCGT-1	-14.979883	-11.8152075	1	False
Control_AGGGTTTTCCCAGCGA-1	28.458975	-2.2205834	0	False
Control_AGGTAGGCACCGGTCA-1	-12.31994	-13.013162	1	False
Control_AGGTAGGTCCTGTAGA-1	-0.91465497	8.29051	1	False
Control_AGGTCATAGACATAGT-1	20.364056	-32.519188	0	True
Control_AGGTCATAGAGACAAG-1	-14.280715	-13.865314	1	False
Control_AGGTCATGTCGGCACT-1	2.1733837	-0.31534407	0	False
Control_AGGTCATTCACTTGGA-1	-15.123395	-13.165969	1	False
Control_AGGTCATTCTCGCTCA-1	-15.052585	-6.9137135	1	False
Control_AGGTGTTAGTCGTCTA-1	29.820442	5.5151405	0	False
Control_AGGTGTTCACATAACC-1	-1.8516932	13.3388605	1	False
Control_AGGTGTTGTAGGGTAC-1	-13.879936	-6.343302	1	False
Control_AGGTGTTGTATCAAGA-1	6.853055	-10.536141	0	False
Control_AGGTGTTGTTCTCGTC-1	-21.403046	-3.357437	1	False
Control_AGGTTACGTTGGCTAT-1	-17.139029	4.536361	1	False
Control_AGGTTACGTTTGGGTT-1	-13.158168	-18.164509	1	False
Control_AGGTTACTCCAGTTCC-1	-23.255424	-4.440171	1	False
Control_AGGTTGTCAGCTGTGC-1	-4.0886292	15.51024	1	False
Control_AGGTTGTTCGGTGTTA-1	-15.941177	-3.0418115	1	False
Control_AGTAACCGTCCAATCA-1	24.259266	8.362952	0	False
Control_AGTAACCTCATTTCGT-1	-13.176551	-1.0348301	1	False
Control_AGTAACCTCGGTGCAC-1	-15.332929	-10.734944	1	False
Control_AGTAACCTCGTCCATC-1	-10.41571	10.791196	1	False
Control_AGTAACCTCTCGGCTT-1	7.6474605	14.582495	0	False
Control_AGTACCACAACGGCCT-1	-10.472693	-14.750954	1	False
Control_AGTACCAGTTCACGAT-1	23.816391	10.489106	0	False
Control_AGTACCAGTTCTTCAT-1	-8.668636	5.2436347	1	False
Control_AGTACCAGTTGTGTAC-1	13.966002	-10.180077	0	False
Control_AGTACCATCCGACATA-1	6.6052313	7.63523	0	False
Control_AGTACTGCATTGCTTT-1	-14.851754	-7.529241	1	False
Control_AGTACTGTCACTGAAC-1	-0.6560681	3.7032826	1	False
Control_AGTACTGTCTTTCCAA-1	-1.1371654	17.548904	1	False
Control_AGTAGCTAGTAAACTG-1	19.380037	8.093898	0	False
Control_AGTAGCTCAAGTTGGG-1	20.451319	-7.999336	0	False
Control_AGTAGCTCAGAGGCTA-1	1.0367748	5.301544	1	False
Control_AGTAGTCAGAATAACC-1	4.9278693	13.394805	0	False
Control_AGTAGTCAGCAAGCCA-1	-9.326916	1.4846152	1	False
Control_AGTAGTCAGCATTGTC-1	12.800203	8.801365	0	False
Control_AGTAGTCAGTTAGTGA-1	8.068686	-17.368568	0	False
Control_AGTAGTCGTCTGATCA-1	7.4721074	-16.353006	0	False
Control_AGTAGTCTCACTTGTT-1	-12.231022	-10.2199	1	False
Control_AGTCAACGTTGTGTTG-1	-17.035458	-20.918419	1	False
Control_AGTCACACATCAGTCA-1	19.94094	-9.560972	0	False
Control_AGTCACAGTTGGCCGT-1	6.494723	10.678778	0	False
Control_AGTCATGAGTTTCAGC-1	12.002662	-19.4433	0	False
Control_AGTCATGGTATTTCCT-1	16.248562	6.2933245	0	False
Control_AGTCATGTCGCACGGT-1	0.101555124	0.1313472	1	False
Control_AGTCTCCAGACTCTAC-1	3.1765294	20.827106	0	False
Control_AGTCTCCCAAGCACCC-1	-24.712177	-0.9549555	1	False
Control_AGTCTCCTCAAATGAG-1	-16.370863	-15.119375	1	False
Control_AGTCTCCTCAGCAGAG-1	23.03659	-4.0901284	0	False
Control_AGTGACTAGCAGTAAT-1	21.682312	-1.8020103	0	False
Control_AGTGACTAGTATGTAG-1	-9.212971	8.398749	1	False
Control_AGTGACTAGTCGAGGT-1	-6.158701	11.843097	1	False
Control_AGTGACTAGTGTACAA-1	-20.491436	-4.121029	1	False
Control_AGTGACTTCCTTGAAG-1	-13.28518	-3.7384171	1	False
Control_AGTGACTTCGGAGTAG-1	2.8535037	14.375239	0	False
Control_AGTGATCAGACCATGG-1	12.294205	8.082417	0	False
Control_AGTGATCAGCCTGAAG-1	15.798333	17.150309	0	False
Control_AGTGATCGTTTATGCG-1	-19.302738	6.588055	1	False
Control_AGTGATCTCGACGTCG-1	1.1774862	15.038889	1	False
Control_AGTGATCTCGGCATCG-1	3.4079483	15.02823	0	False
Control_AGTGATCTCTGTTCAT-1	-11.156767	-8.065211	1	False
Control_AGTGCCGCAAAGTGTA-1	-16.587166	-1.114432	1	False
Control_AGTGTTGAGGAGGGTG-1	23.436108	9.521752	0	False
Control_AGTGTTGCACCTCTAC-1	3.7118335	16.07372	0	False
Control_AGTGTTGCACTAGGTT-1	-10.093144	10.547441	1	False
Control_AGTGTTGCAGGGTTGA-1	-8.88797	13.959085	1	False
Control_AGTGTTGGTGCACATT-1	10.64625	-10.514088	0	False
Control_AGTGTTGGTTCGGCGT-1	3.8628447	18.747301	0	False
Control_AGTTAGCAGTGCTACT-1	-16.781569	-20.126848	1	False
Control_AGTTAGCGTCCAAGAG-1	-12.990579	-17.822275	1	False
Control_AGTTAGCTCACTCTTA-1	10.797684	12.632098	0	False
Control_AGTTAGCTCCTGGGTG-1	-19.819515	-8.963281	1	False
Control_AGTTAGCTCTGACGCG-1	-9.539914	11.722645	1	False
Control_AGTTCCCAGGAAGAAC-1	26.42392	-6.851674	0	False
Control_AGTTCCCCACGTAGAG-1	17.188711	15.127793	0	False
Control_AGTTCCCCATGTTTGG-1	13.773821	15.288876	0	False
Control_AGTTCCCCATTGGCAT-1	-18.330664	-7.3929157	1	False
Control_AGTTCCCGTCTGTAAC-1	-2.1912684	18.987278	1	False
Control_AGTTCCCTCGTGCATA-1	19.778337	-8.4874525	0	False
Control_AGTTCGACACAGTCGC-1	-1.1299746	4.9159293	1	False
Control_AGTTCGATCCGCTAGG-1	26.050056	-4.58105	0	False
Control_ATACCGACACTCTCGT-1	0.68751836	19.563284	1	False
Control_ATACCGATCCCAGGAC-1	8.910862	-18.084038	0	False
Control_ATACCGATCTGGACTA-1	-0.61483777	11.972298	1	False
Control_ATACCTTAGGTGGCTA-1	16.711647	12.430422	0	False
Control_ATACCTTCACAAGGTG-1	9.409423	-11.558607	0	False
Control_ATACCTTGTAATGCTC-1	12.704965	10.658488	0	False
Control_ATACCTTGTTATTCTC-1	-8.723498	-19.547644	1	False
Control_ATACCTTTCGAAGGAC-1	6.928786	16.486954	0	False
Control_ATACCTTTCTCTCAAT-1	-21.578135	-1.7143528	1	False
Control_ATACTTCAGCAGCGAT-1	-18.637537	-4.780281	1	False
Control_ATACTTCGTAACGGTG-1	16.488665	-13.153172	0	False
Control_ATACTTCTCCGCGAGT-1	-15.749773	-15.640277	1	False
Control_ATAGACCAGGATACGC-1	8.306549	11.671175	0	False
Control_ATAGACCCAAGTGGGT-1	-14.77003	-9.195192	1	False
Control_ATAGACCCACATGACT-1	1.2015659	-8.747726	1	False
Control_ATAGACCGTCACCGAC-1	20.86387	11.336839	0	False
Control_ATAGAGAAGACTAGAT-1	3.6693237	11.351022	0	False
Control_ATAGAGATCTTTGCTA-1	-14.645546	11.597195	1	False
Control_ATAGGCTAGACCTTTG-1	10.8622465	15.261342	0	False
Control_ATAGGCTCACCACATA-1	-9.525174	-9.425417	1	False
Control_ATATCCTCACCCATAA-1	-11.322684	13.458934	1	False
Control_ATATCCTCACGCAGTC-1	-10.144776	-2.3018203	1	False
Control_ATATCCTTCAAGCCAT-1	2.0633967	14.500726	0	False
Control_ATATCCTTCCGTGTCT-1	0.7365256	2.828528	1	False
Control_ATCACAGCAGTATTCG-1	-19.68243	-0.47863424	1	False
Control_ATCACAGCATCGGATT-1	17.560768	-12.280778	0	False
Control_ATCACAGGTACAGTAA-1	18.53068	11.298529	0	False
Control_ATCACAGGTTCGAAGG-1	-7.514179	13.287647	1	False
Control_ATCACAGTCGGCACTG-1	-8.896016	-6.703435	1	False
Control_ATCACGAAGGTGGTTG-1	20.466225	-32.772858	0	True
Control_ATCACGACAGGTCAGA-1	4.781697	8.701986	0	False
Control_ATCACTTGTATCACCA-1	-12.128908	-6.9494715	1	False
Control_ATCACTTTCAACTGAC-1	-16.025585	-16.313604	1	False
Control_ATCAGGTTCGAACCTA-1	19.611921	-13.066736	0	False
Control_ATCATTCCACCATAAC-1	-15.893883	-13.891606	1	False
Control_ATCCACCAGGAGGCAG-1	13.549367	-18.661837	0	False
Control_ATCCACCAGGGTTGCA-1	-13.939809	-5.255597	1	False
Control_ATCCACCCAATCTCGA-1	26.27947	7.4643455	0	False
Control_ATCCACCCACAACATC-1	4.7664475	-11.385591	0	False
Control_ATCCACCGTAGTCTTG-1	-14.509168	-13.736088	1	False
Control_ATCCACCGTCAAAGCG-1	10.665649	-14.893452	0	False
Control_ATCCACCGTGTCATCA-1	-16.50273	-20.787153	1	False
Control_ATCCACCGTGTCTTCC-1	-22.178934	-0.9624563	1	False
Control_ATCCATTCACTAACCA-1	-23.914978	0.86996806	1	False
Control_ATCCATTGTGTCTAAC-1	-8.271996	0.44153175	1	False
Control_ATCCATTTCCGTAATG-1	1.9130076	1.2708706	0	False
Control_ATCCCTGCAAGATGTA-1	-16.520485	-5.982466	1	False
Control_ATCCCTGCAAGCGCTC-1	26.417646	-5.798217	0	False
Control_ATCCCTGCACGCGCAT-1	-11.468848	5.8780117	1	False
Control_ATCCCTGGTACCGGAA-1	-15.688524	2.5103023	1	False
Control_ATCCCTGGTCTGTGAT-1	-21.656548	0.13527718	1	False
Control_ATCCCTGGTGTCTTCC-1	-15.4513855	10.062102	1	False
Control_ATCCCTGTCACAATGC-1	20.231903	13.634135	0	False
Control_ATCCCTGTCCTCTAAT-1	-22.835968	-9.679141	1	False
Control_ATCCGTCGTACCGCGT-1	-12.693731	4.8621287	1	False
Control_ATCCGTCGTGAATGTA-1	13.386636	-15.60231	0	False
Control_ATCCGTCTCCCGGTAG-1	-8.852606	-2.918115	1	False
Control_ATCCGTCTCGCGTGCA-1	27.74348	-1.9655013	0	False
Control_ATCCGTCTCGCTGTCT-1	0.24527706	16.672548	1	False
Control_ATCCGTCTCGGTCGAC-1	18.934566	-7.9255514	0	False
Control_ATCCTATAGAGCAGAA-1	22.723652	-6.4461493	0	False
Control_ATCCTATAGGAACTAT-1	-17.499676	1.8575622	1	False
Control_ATCCTATCAAACTGCT-1	16.266521	-5.1889405	0	False
Control_ATCCTATCAAAGCAAT-1	-16.6477	-13.894762	1	False
Control_ATCCTATCAAGCGAGT-1	-10.689669	-0.542452	1	False
Control_ATCCTATGTAACACGG-1	-9.619353	-13.1444845	1	False
Control_ATCCTATTCGGTCATA-1	-1.6474196	18.75381	1	False
Control_ATCGATGAGCCTGGAA-1	-0.59732354	5.317875	1	False
Control_ATCGATGGTCTTGGTA-1	0.115447864	-12.863101	1	False
Control_ATCGCCTAGTGCGTCC-1	6.5002775	8.700325	0	False
Control_ATCGCCTCAATGTCTG-1	-18.46168	-14.9147005	1	False
Control_ATCGCCTCACATATCG-1	-23.621658	-2.7450964	1	False
Control_ATCGCCTCAGAAGCTG-1	8.72108	9.250793	0	False
Control_ATCGCCTCATGGGTCC-1	-19.739382	9.626424	1	False
Control_ATCGCCTGTAGTTAGA-1	-3.6551104	10.344945	1	False
Control_ATCGCCTGTTGGGATG-1	-5.0847373	-9.361	1	False
Control_ATCGCCTTCACGGGAA-1	5.098518	-18.311504	0	False
Control_ATCGCCTTCACTGAAC-1	17.738266	-8.434465	0	False
Control_ATCGGATCAGCTAACT-1	26.656471	-3.6099424	0	False
Control_ATCGGATTCGGTCTGG-1	-7.396505	11.517853	1	False
Control_ATCGGATTCTCCATAT-1	-1.2371454	5.762496	1	False
Control_ATCGGCGCAGAGTCTT-1	-12.476724	-4.7902217	1	False
Control_ATCGGCGGTGCCTAAT-1	4.6383214	15.630048	0	False
Control_ATCGGCGGTGGCTCTG-1	6.967883	-17.182114	0	False
Control_ATCGTAGCACTGCACG-1	9.082145	-11.993593	0	False
Control_ATCGTAGGTGCATACT-1	-20.774895	-8.409645	1	False
Control_ATCGTCCTCAGCATTG-1	-13.140748	-19.340818	1	False
Control_ATCGTCCTCCCGTAAA-1	23.903101	-11.148271	0	False
Control_ATCGTCCTCGCGCCAA-1	11.014794	11.969256	0	False
Control_ATCGTGAAGTCGTCTA-1	2.8762546	13.377503	0	False
Control_ATCGTGAGTGGAGGTT-1	-11.130734	0.69301355	1	False
Control_ATCGTGAGTTATTCCT-1	-18.086983	-13.256265	1	False
Control_ATCGTGATCGCGGTAC-1	-13.706535	7.402154	1	False
Control_ATCGTGATCTGCACCT-1	-9.895514	-0.15395384	1	False
Control_ATCTTCAAGAACAGGA-1	-21.716507	-6.8746862	1	False
Control_ATCTTCATCGCCAGTG-1	-23.59742	-11.046212	1	False
Control_ATGAAAGAGAGTCCGA-1	24.099337	9.631239	0	False
Control_ATGAAAGCAACCTAAC-1	9.458998	14.018421	0	False
Control_ATGAAAGCACACACTA-1	1.5586398	13.556923	0	False
Control_ATGAAAGGTATACGGG-1	-22.56025	-6.6281834	1	False
Control_ATGAAAGTCCGCGATG-1	-13.142029	-18.32967	1	False
Control_ATGACCAAGCTCTATG-1	-14.799042	2.073951	1	False
Control_ATGACCACAACCAGAG-1	2.4560785	0.6871421	0	False
Control_ATGACCACAGCTTCCT-1	-6.2331843	10.829026	1	False
Control_ATGACCAGTCTCGGAC-1	4.5981708	-10.863262	0	False
Control_ATGACCAGTGCGAACA-1	11.027334	9.749566	0	False
Control_ATGACCAGTTAGTTCG-1	27.132467	8.994536	0	False
Control_ATGACCAGTTGCTGAT-1	0.8763784	-10.054959	1	False
Control_ATGACCATCGGAGCAA-1	3.5593193	14.059944	0	False
Control_ATGAGGGAGTGCTACT-1	27.52196	5.2756953	0	False
Control_ATGAGGGCAACCTATG-1	-23.175964	3.400857	1	False
Control_ATGAGGGCAGTCGTTA-1	7.637234	-14.145093	0	False
Control_ATGAGGGTCGCCACTT-1	25.042374	10.411957	0	False
Control_ATGAGGGTCGTAGGGA-1	9.560961	6.8569345	0	False
Control_ATGAGTCAGATGGGCT-1	26.102665	-6.593927	0	False
Control_ATGAGTCAGGGATCGT-1	18.824352	-7.883688	0	False
Control_ATGAGTCAGTCGCCCA-1	-19.63277	-2.2372673	1	False
Control_ATGAGTCGTCTTCCGT-1	18.993793	-12.151008	0	False
Control_ATGAGTCGTTGCATTG-1	17.958742	11.902304	0	False
Control_ATGAGTCTCTCAGGCG-1	-14.792411	-0.6032872	1	False
Control_ATGATCGAGTCTACCA-1	8.726138	-13.6258	0	False
Control_ATGATCGCAAGTTCCA-1	-10.135324	-1.8671306	1	False
Control_ATGATCGTCAAACGTC-1	-13.471419	-10.375068	1	False
Control_ATGATCGTCCCAGCGA-1	12.126228	8.081764	0	False
Control_ATGATCGTCGTACCTC-1	-6.7301736	-11.664097	1	False
Control_ATGCATGAGAACGTGC-1	-17.760246	-12.218845	1	False
Control_ATGCATGGTCCGTACG-1	-18.669003	-5.237242	1	False
Control_ATGCATGGTTTGAAAG-1	17.720427	-9.784919	0	False
Control_ATGCCTCAGACGGTCA-1	-17.215256	-6.927869	1	False
Control_ATGCCTCGTAGGTACG-1	-16.431183	5.74187	1	False
Control_ATGCGATGTCCACAGC-1	-7.1828585	0.9132913	1	False
Control_ATGCGATTCATCGCCT-1	8.4450445	-18.453508	0	False
Control_ATGGAGGAGGCGAACT-1	14.057683	11.848522	0	False
Control_ATGGAGGAGGGCATGT-1	29.612791	2.7274518	0	False
Control_ATGGAGGGTGCGACAA-1	20.29578	-7.824248	0	False
Control_ATGGATCAGCCAGTAG-1	-10.160977	8.788382	1	False
Control_ATGGATCCAAATGCTC-1	-12.142418	-14.890133	1	False
Control_ATGGATCGTGCGTTTA-1	9.507076	-18.456697	0	False
Control_ATGGATCGTTCAACGT-1	18.331171	10.967864	0	False
Control_ATGGGAGCACTTGGGC-1	-14.752587	9.055799	1	False
Control_ATGGGAGCATGCAGCC-1	17.628235	11.512498	0	False
Control_ATGGGAGGTGGAACCA-1	2.2654815	11.464846	0	False
Control_ATGGGAGTCAGGACGA-1	-12.130715	0.76052403	1	False
Control_ATGGGTTAGTTCCAGT-1	-17.59249	-16.79813	1	False
Control_ATGGGTTCAACGATTC-1	21.875221	-10.092849	0	False
Control_ATGGGTTCAAGATTGA-1	15.677558	7.0280805	0	False
Control_ATGGGTTCACTGCATA-1	17.295885	18.142187	0	False
Control_ATGGTTGGTTGCTGAT-1	9.787597	12.3069105	0	False
Control_ATGTCCCAGCATGTTC-1	23.091728	-4.3194065	0	False
Control_ATGTCTTAGTAAGACT-1	14.222426	-16.30733	0	False
Control_ATGTCTTAGTTGCTGT-1	-6.160841	2.18543	1	False
Control_ATGTCTTCAGAACTTC-1	-17.707796	3.5056	1	False
Control_ATGTCTTGTAATTAGG-1	-8.869287	-19.234898	1	False
Control_ATGTCTTGTGATCATC-1	11.001983	7.786914	0	False
Control_ATGTCTTGTTAACCTG-1	3.6131303	3.027452	0	False
Control_ATTACCTAGTAACGTA-1	-13.078748	7.69177	1	False
Control_ATTACCTCAGGGAATC-1	5.7680116	-16.60699	0	False
Control_ATTACCTGTCTGTGGC-1	-19.552895	-14.61169	1	False
Control_ATTACCTTCGCCTTGT-1	12.146907	14.030597	0	False
Control_ATTACTCAGAAATTGC-1	5.383097	13.655649	0	False
Control_ATTACTCAGACTCTTG-1	-21.91027	-8.865004	1	False
Control_ATTACTCAGGGTTAGC-1	3.8506143	8.068577	0	False
Control_ATTACTCCAAGACAAT-1	-2.0551963	18.25376	1	False
Control_ATTACTCCATGGCACC-1	15.213087	14.68507	0	False
Control_ATTACTCGTGTGTTTG-1	-0.085982576	18.077795	1	False
Control_ATTACTCTCACCTCTG-1	-5.9377084	15.026473	1	False
Control_ATTATCCAGTCATGCT-1	-15.37992	-13.381038	1	False
Control_ATTATCCCAGCCCACA-1	-9.814095	-8.70384	1	False
Control_ATTATCCTCTAGTGAC-1	-15.728434	-14.236527	1	False
Control_ATTATCCTCTGTGCGG-1	-21.297174	-4.9654055	1	False
Control_ATTCACTCACCATATG-1	-14.25551	-12.718092	1	False
Control_ATTCACTTCTATACGG-1	9.726592	-9.239778	0	False
Control_ATTCAGGAGATTGATG-1	-7.617634	10.12992	1	False
Control_ATTCAGGTCTGTACAG-1	13.188487	15.237537	0	False
Control_ATTCATCAGGGCCCTT-1	2.9579687	16.650574	0	False
Control_ATTCATCAGTGGAAGA-1	28.529526	5.4644127	0	False
Control_ATTCATCCACATGGTT-1	12.34207	6.8965592	0	False
Control_ATTCATCCATACACCA-1	-16.59202	-14.602466	1	False
Control_ATTCATCGTACTCCCT-1	8.020445	-17.946726	0	False
Control_ATTCATCTCATTACTC-1	18.65355	-15.153467	0	False
Control_ATTCATCTCTGCGGAC-1	4.5361743	3.8571715	0	False
Control_ATTCCATCAGTTAGGG-1	26.097437	9.149514	0	False
Control_ATTCCATTCGAAGTGG-1	0.58110386	13.473614	1	False
Control_ATTCCCGAGAAACCAT-1	-14.319915	-1.2515382	1	False
Control_ATTCCCGGTATCGCTA-1	14.729217	-17.734516	0	False
Control_ATTCCCGGTCGCAGTC-1	-7.572673	-3.4957058	1	False
Control_ATTCCCGTCCATCGTC-1	-19.053858	-0.86772025	1	False
Control_ATTCCTACATCAGCAT-1	6.039647	17.525528	0	False
Control_ATTCCTAGTAGGTCAG-1	21.46058	14.747434	0	False
Control_ATTCCTAGTTCCACGG-1	-16.471443	-12.619803	1	False
Control_ATTCCTATCTATCGGA-1	0.20085278	16.190159	1	False
Control_ATTCCTATCTCACGAA-1	-8.857112	-11.4858885	1	False
Control_ATTCGTTAGGAATTAC-1	-10.787924	-0.9404331	1	False
Control_ATTCGTTCATTGTAGC-1	5.9908	-12.922543	0	False
Control_ATTCGTTTCACCCTCA-1	-18.578398	5.233842	1	False
Control_ATTCTACAGGCAATGC-1	-16.653343	-11.288972	1	False
Control_ATTCTACTCGAACCTA-1	-3.3877513	18.69065	1	False
Control_ATTCTTGAGCACTCAT-1	-15.1242	-3.3169217	1	False
Control_ATTCTTGAGGTCCAGA-1	30.024473	2.8957045	0	False
Control_ATTCTTGGTTCCGTTC-1	-14.859963	-7.401485	1	False
Control_ATTGGGTAGTTAACGA-1	-12.924218	-9.132245	1	False
Control_ATTGGGTCAATAACGA-1	-16.812899	-3.8800547	1	False
Control_ATTGGGTGTACGGTTT-1	-14.027179	-4.3851333	1	False
Control_ATTGGGTGTTGCTCCT-1	-15.114344	-13.811166	1	False
Control_ATTGGGTTCACCTACC-1	13.514441	19.59598	0	False
Control_ATTGTTCCAAACTGCT-1	8.807701	-10.563368	0	False
Control_ATTGTTCGTCTGTGTA-1	2.3509543	17.474785	0	False
Control_ATTTACCGTTGGAGAC-1	-6.6974945	7.0108476	1	False
Control_ATTTCACCAGACAAAT-1	21.65671	13.232829	0	False
Control_ATTTCACCAGAGTCTT-1	-12.488917	10.751289	1	False
Control_ATTTCTGCATAGAGGC-1	-2.5892901	9.013658	1	False
Control_ATTTCTGTCCAATCCC-1	-16.304441	-10.93588	1	False
Control_CAAAGAACAGCCTACG-1	-16.265295	-6.2365823	1	False
Control_CAAAGAATCTCCGTGT-1	-6.693003	-3.4108577	1	False
Control_CAACAACAGCGACTAG-1	3.6475744	17.261217	0	False
Control_CAACAACAGTAAGACT-1	1.0408729	6.2167754	1	False
Control_CAACAACCAAACGGCA-1	13.151672	-13.479129	0	False
Control_CAACAACCAACGTTAC-1	-7.8767195	12.449661	1	False
Control_CAACAACCAGTTAGGG-1	-9.628441	13.1039715	1	False
Control_CAACAGTAGCGTTCAT-1	-7.8227625	-13.536323	1	False
Control_CAACAGTAGTGTTGAA-1	23.05382	-7.172127	0	False
Control_CAACAGTCACATACTG-1	-16.431414	13.042581	1	False
Control_CAACAGTTCACACCCT-1	-9.042873	4.079146	1	False
Control_CAACAGTTCCACAGGC-1	-12.818342	-0.5153761	1	False
Control_CAACCAACAGCCTACG-1	1.9573684	14.01623	0	False
Control_CAACCAACATGGGCAA-1	-20.37111	0.08231692	1	False
Control_CAACCAACATGGGTCC-1	20.74095	-4.079217	0	False
Control_CAACCAAGTCAAAGCG-1	2.791879	-12.0696125	0	False
Control_CAACCAATCATGCCAA-1	18.181322	10.780325	0	False
Control_CAACCAATCCCGTTGT-1	-8.199331	11.183504	1	False
Control_CAACCAATCTAACGGT-1	22.332949	14.701613	0	False
Control_CAACCTCAGCGTTAGG-1	-10.787804	5.2468333	1	False
Control_CAACCTCAGGAGACCT-1	-16.997662	-9.671359	1	False
Control_CAACCTCAGGCGATAC-1	10.983181	-18.072638	0	False
Control_CAACCTCGTTCAAGGG-1	3.4662657	9.56083	0	False
Control_CAACGATCACTGCGAC-1	5.919889	-10.443896	0	False
Control_CAACGATTCAGATGCT-1	-18.197117	-1.0993922	1	False
Control_CAACGGCCAGTTTCAG-1	13.930372	-16.298922	0	False
Control_CAAGACTCACTATCCC-1	21.382969	9.953289	0	False
Control_CAAGACTTCATGAGAA-1	16.243366	6.2519617	0	False
Control_CAAGACTTCCATTGTT-1	-8.78696	7.6495166	1	False
Control_CAAGACTTCGTCGACG-1	-17.801918	10.063321	1	False
Control_CAAGAGGAGATAGCAT-1	19.995914	-8.446267	0	False
Control_CAAGAGGCAACTGCTA-1	11.353537	-19.24329	0	False
Control_CAAGCTAAGGACGCTA-1	22.561287	12.898377	0	False
Control_CAAGCTACATCATCCC-1	-17.990133	8.070162	1	False
Control_CAAGCTATCACCTTGC-1	5.81696	-9.47527	0	False
Control_CAAGCTATCCGTAGGC-1	-1.04045	12.99803	1	False
Control_CAAGGGAAGGCGTTAG-1	-2.3770258	4.0327	1	False
Control_CAAGGGATCACATCAG-1	29.227152	-1.1304387	0	False
Control_CAATACGCACTCACTC-1	-8.875525	14.433102	1	False
Control_CAATACGGTTGCATAC-1	-18.518839	-2.9283946	1	False
Control_CAATCGAAGAGAGCGG-1	10.699789	8.255923	0	False
Control_CAATCGACAACTTGCA-1	26.472033	8.577032	0	False
Control_CAATCGAGTTAAAGTG-1	-0.6133759	-10.815338	1	False
Control_CAATCGAGTTCAGGTT-1	-0.2581035	18.735884	1	False
Control_CAATGACAGAGAGCGG-1	-6.1507525	10.232949	1	False
Control_CAATGACAGCCATCCG-1	10.620224	-13.119357	0	False
Control_CAATGACGTGGTCCGT-1	13.9427	14.195167	0	False
Control_CAATTTCAGATAGCAT-1	5.0316706	7.6709266	0	False
Control_CAATTTCAGCCGATTT-1	23.000969	-9.644347	0	False
Control_CAATTTCAGCGGGTAT-1	15.126923	-5.051789	0	False
Control_CAATTTCCAATCTCGA-1	-21.641562	-12.3749275	1	False
Control_CAATTTCCACGGTGTC-1	24.499205	-4.761944	0	False
Control_CACACAAAGCCATTCA-1	-16.610218	2.1617546	1	False
Control_CACACAAAGTGACACG-1	-14.016249	-6.851042	1	False
Control_CACACAAGTACAGCGA-1	-21.98509	-7.643827	1	False
Control_CACACAATCCATCAGA-1	4.2859473	15.525541	0	False
Control_CACACAATCTCGCTTG-1	-12.525312	9.368698	1	False
Control_CACAGATCACCAATTG-1	20.436628	-32.70011	0	True
Control_CACAGATCAGTCAGCC-1	-6.958848	7.0304728	1	False
Control_CACAGATCATGGCTGC-1	15.574279	12.571637	0	False
Control_CACAGATGTATGGAGC-1	27.4582	8.959003	0	False
Control_CACAGATGTCTCAGGC-1	-6.875328	-11.657858	1	False
Control_CACAGATGTGCAAGAC-1	3.384945	3.2255025	0	False
Control_CACAGATTCCAGTGCG-1	-8.90935	12.187203	1	False
Control_CACAGATTCGCGGTAC-1	0.9896826	-8.88986	1	False
Control_CACAGGCGTATGCTTG-1	4.423712	16.871597	0	False
Control_CACAGGCGTTTATGCG-1	-5.5355873	5.2254004	1	False
Control_CACATGAAGTGCTCGC-1	18.76727	14.165906	0	False
Control_CACATGACAATAGTCC-1	-3.1031725	16.35916	1	False
Control_CACATGAGTCCATAGT-1	17.826674	14.882482	0	False
Control_CACATGATCAAGAATG-1	4.124094	14.948821	0	False
Control_CACCAAAAGCCTCGTG-1	-11.646803	0.9085654	1	False
Control_CACCAAAAGTAGACAT-1	13.615119	-12.65612	0	False
Control_CACCAAACATACACCA-1	-19.704283	0.95923275	1	False
Control_CACCAAATCCGAAATC-1	18.675013	-14.477436	0	False
Control_CACCAAATCGGTAGAG-1	-13.387274	-17.976261	1	False
Control_CACCGTTAGGAACTAT-1	-4.6171784	16.498295	1	False
Control_CACCGTTCAAAGCGTG-1	-9.386359	14.618815	1	False
Control_CACCGTTTCTGCTTTA-1	24.020626	11.783091	0	False
Control_CACGAATCACTAGTAC-1	24.906149	-8.9813595	0	False
Control_CACGAATGTGCCGGTT-1	13.133521	-13.404551	0	False
Control_CACGAATTCGTAATGC-1	11.696977	-15.625719	0	False
Control_CACGGGTCAATACGAA-1	9.421905	-17.019388	0	False
Control_CACGGGTCACGTCGTG-1	16.895792	10.468754	0	False
Control_CACGGGTTCCATAGAC-1	16.516077	-4.6348014	0	False
Control_CACGTGGAGAAGAACG-1	25.64213	8.757447	0	False
Control_CACGTGGAGTGAACAT-1	18.235085	12.912123	0	False
Control_CACGTGGCAGCTGTTA-1	9.780734	15.219103	0	False
Control_CACGTGGTCCGTATGA-1	9.06271	7.448678	0	False
Control_CACGTTCCACACTGGC-1	21.35074	-11.043259	0	False
Control_CACGTTCGTGGCTGAA-1	20.609617	14.345093	0	False
Control_CACGTTCGTTGTACGT-1	11.908172	13.689222	0	False
Control_CACTAAGTCGACCACG-1	3.3771868	14.522033	0	False
Control_CACTAAGTCGCCGATG-1	-13.34929	-2.8659725	1	False
Control_CACTGAACACCAGTAT-1	0.48261258	4.6712646	1	False
Control_CACTGAACATACCGTA-1	-13.332534	-18.481792	1	False
Control_CACTGGGCACTTTAGG-1	1.1429509	12.269699	1	False
Control_CACTGGGCAGAGATGC-1	-20.981524	-6.1890674	1	False
Control_CACTGGGGTCCACTCT-1	-20.571093	-4.3239756	1	False
Control_CACTGGGTCATTTCCA-1	-18.247557	0.51901466	1	False
Control_CACTGTCAGCGTGAAC-1	-21.903187	1.3450284	1	False
Control_CACTGTCGTTTACACG-1	4.308517	12.399312	0	False
Control_CACTGTCTCACATACG-1	6.786722	-11.455963	0	False
Control_CACTGTCTCGCTAAAC-1	15.687215	-11.889576	0	False
Control_CACTTCGCAAGAAACT-1	16.061386	12.116992	0	False
Control_CACTTCGCAGATTAAG-1	-13.622824	5.3839607	1	False
Control_CACTTCGCATCGAGCC-1	-15.240741	-14.108498	1	False
Control_CACTTCGGTTCTGACA-1	-16.561817	-20.895882	1	False
Control_CAGATACAGGGCAAGG-1	16.034966	13.692125	0	False
Control_CAGATACAGTTATGGA-1	15.972903	-15.868018	0	False
Control_CAGATACCAGTAGGAC-1	-0.32754397	16.968903	1	False
Control_CAGATACCATGGCCCA-1	2.7824445	16.712524	0	False
Control_CAGATACTCTACTTCA-1	18.96101	13.092823	0	False
Control_CAGATCAAGTATGAAC-1	-15.711591	-8.821428	1	False
Control_CAGATCACAGTATGAA-1	22.098843	-8.138853	0	False
Control_CAGATCAGTGCACAAG-1	-21.978695	-5.551724	1	False
Control_CAGATCATCCCTGTTG-1	-5.8408294	7.8636856	1	False
Control_CAGATTGTCCCTTGTG-1	8.251991	8.316892	0	False
Control_CAGATTGTCGTGAGAG-1	-4.22813	3.6318457	1	False
Control_CAGATTGTCTGACAGT-1	8.3207445	18.943472	0	False
Control_CAGCAATAGACGGTTG-1	11.84562	13.741779	0	False
Control_CAGCAATCACGCCAGT-1	29.19641	-1.2176971	0	False
Control_CAGCAATGTACGGATG-1	-16.38982	-3.9868176	1	False
Control_CAGCAATGTCCATACA-1	-1.8606406	15.503457	1	False
Control_CAGCAATGTGCAGTGA-1	-13.007755	5.670879	1	False
Control_CAGCAATTCAAACTGC-1	-18.014023	-9.046219	1	False
Control_CAGCACGAGTCTCCTC-1	9.637476	-19.524042	0	False
Control_CAGCACGGTGCATGAG-1	18.09438	8.60873	0	False
Control_CAGCAGCCAAGCGGAT-1	-16.578625	12.889742	1	False
Control_CAGCAGCCACATACTG-1	-23.164051	-8.221913	1	False
Control_CAGCAGCTCGCTGCGA-1	19.704187	11.670328	0	False
Control_CAGCCAGAGAGAACCC-1	9.328452	-11.07031	0	False
Control_CAGCCAGCAAGGGCAT-1	2.5824075	-12.827653	0	False
Control_CAGCCAGTCACCTCGT-1	-7.6674137	-3.9681842	1	False
Control_CAGCGTGGTTACCGTA-1	-17.693085	-3.1278095	1	False
Control_CAGGCCAAGTCTTGGT-1	-9.653158	-1.1137199	1	False
Control_CAGGCCACATCCTTCG-1	1.7303717	7.028831	0	False
Control_CAGGGCTAGCTGGTGA-1	6.038984	-17.960518	0	False
Control_CAGGGCTGTCACCTTC-1	15.090866	12.557415	0	False
Control_CAGGGCTGTTTGGAAA-1	-18.434	-6.142498	1	False
Control_CAGGTATGTCATGACT-1	18.721268	-28.41367	0	True
Control_CAGGTATGTCGTCATA-1	-4.6118436	-7.2499113	1	False
Control_CAGTGCGCACACGGTC-1	26.948202	10.915177	0	False
Control_CAGTGCGGTCTGATAC-1	-5.2144966	-9.607617	1	False
Control_CAGTTAGAGGGTTAAT-1	9.651359	7.1805406	0	False
Control_CAGTTAGCAGTAGAAT-1	-19.1804	-7.2791877	1	False
Control_CAGTTAGGTCACCGCA-1	-18.5804	-20.912035	1	False
Control_CAGTTAGGTCAGATTC-1	-18.931698	-15.2234745	1	False
Control_CAGTTAGGTCGCATTA-1	20.450853	-11.364645	0	False
Control_CAGTTAGTCACTCTTA-1	-2.4118397	-8.542164	1	False
Control_CAGTTCCGTCGACTGC-1	16.275753	-17.732018	0	False
Control_CAGTTCCTCTACACAG-1	15.370874	-17.441637	0	False
Control_CATAAGCAGACAGCGT-1	16.050749	-5.1319375	0	False
Control_CATAAGCCAGAGTTCT-1	-7.8319235	16.014347	1	False
Control_CATACAGAGACGCCCT-1	-4.7915587	1.6569736	1	False
Control_CATACAGAGAGCCGTA-1	-3.9119985	15.222329	1	False
Control_CATACAGAGTGCCCGT-1	18.247152	12.293613	0	False
Control_CATACAGCACAGTCGC-1	-10.9686	18.98118	1	False
Control_CATACAGCATAGCTGT-1	-10.254482	4.728637	1	False
Control_CATACAGTCGGCTCTT-1	11.773188	-13.080767	0	False
Control_CATACAGTCGTCCATC-1	-13.555392	-3.8846183	1	False
Control_CATACCCAGGAGACCT-1	-8.587244	3.5729249	1	False
Control_CATACCCAGGCTGAAC-1	-22.226717	-12.113649	1	False
Control_CATACCCAGTTGCTCA-1	21.900002	-11.45092	0	False
Control_CATACCCCAACCGTAT-1	-13.956776	1.3602433	1	False
Control_CATACCCGTCACTGAT-1	-19.435396	3.0740814	1	False
Control_CATACTTGTCGCATGC-1	16.430883	13.209552	0	False
Control_CATACTTGTGTGTGTT-1	7.4324727	8.996738	0	False
Control_CATAGACGTATCACGT-1	-19.939482	-4.4086823	1	False
Control_CATAGACTCTTGCGCT-1	-14.965999	14.837947	1	False
Control_CATCAAGCAAGTTTGC-1	-17.502817	-5.262066	1	False
Control_CATCAAGGTTTACCAG-1	18.102715	13.352896	0	False
Control_CATCAAGTCATCACAG-1	19.281572	12.368772	0	False
Control_CATCCACAGCATCAAA-1	-17.06372	-15.782065	1	False
Control_CATCCACAGGTAAAGG-1	-16.054361	-3.1517007	1	False
Control_CATCCACAGTATGCAA-1	-19.550547	-2.7212472	1	False
Control_CATCCACGTATGAGGC-1	10.696113	-16.341057	0	False
Control_CATCCCACACAAGGTG-1	3.7559829	3.4729981	0	False
Control_CATCCGTCAAACCATC-1	-9.316493	-2.062894	1	False
Control_CATCCGTGTCTCGGAC-1	21.878483	11.407158	0	False
Control_CATCCGTGTTTCCAAG-1	-19.524588	-1.2841486	1	False
Control_CATCCGTTCTCCGCAT-1	15.369713	-17.967598	0	False
Control_CATCGCTCACGACAAG-1	-15.662704	3.0480537	1	False
Control_CATCGCTGTCCGGATC-1	-5.0923734	-0.75203043	1	False
Control_CATCGGGCAACCCTCT-1	15.379647	15.982077	0	False
Control_CATCGTCAGCGAGTCA-1	-4.737706	11.871764	1	False
Control_CATCGTCAGGTTCAGG-1	18.095188	-8.692747	0	False
Control_CATCGTCCATTCAGCA-1	-9.16531	-1.3979065	1	False
Control_CATCGTCTCAGTGCGC-1	13.777362	-10.601321	0	False
Control_CATGAGTAGGTCATAA-1	-13.122231	-11.024677	1	False
Control_CATGAGTCACCTGCTT-1	23.204725	-9.573274	0	False
Control_CATGAGTCAGACACAG-1	4.453754	-16.520027	0	False
Control_CATGAGTGTCCCGGTA-1	9.250525	-10.074838	0	False
Control_CATGAGTTCACTGGTA-1	5.4987755	18.355318	0	False
Control_CATGAGTTCCCAGCGA-1	-8.221957	-5.6603093	1	False
Control_CATGCAACACTTTATC-1	-9.199603	-19.63469	1	False
Control_CATGCAAGTCGCTCGA-1	11.874789	-13.410277	0	False
Control_CATGCAATCGACCAAT-1	-3.9521623	18.133698	1	False
Control_CATGCCTCAAATCCCA-1	-19.373936	4.0109124	1	False
Control_CATGCCTCAACGATTC-1	21.7531	13.903415	0	False
Control_CATGCCTCACAAAGCG-1	3.3612893	-12.028264	0	False
Control_CATGCCTCACGTCATA-1	-11.5915575	-7.833467	1	False
Control_CATGCCTTCGCTTAAG-1	-4.1718054	15.027143	1	False
Control_CATGCGGGTCTACAAC-1	-9.13986	2.9512646	1	False
Control_CATGCGGGTTGGGACA-1	-6.623536	-3.4588807	1	False
Control_CATGCTCAGTTGGACG-1	0.33725303	13.327784	1	False
Control_CATGCTCCATGTTACG-1	18.776459	-9.316631	0	False
Control_CATGCTCGTTACGGAG-1	-0.75351834	3.4993062	1	False
Control_CATGGATGTCAGTCGC-1	5.9606676	14.336881	0	False
Control_CATGGATTCAAACCCA-1	-19.692488	3.3592424	1	False
Control_CATGGTAAGTGCGCTC-1	2.8902462	10.634484	0	False
Control_CATGGTAAGTGTGTTC-1	-7.6583967	11.904098	1	False
Control_CATGGTACACTGAGTT-1	9.6354885	17.642502	0	False
Control_CATGGTACATCGTTCC-1	-3.594024	6.718358	1	False
Control_CATGGTAGTGGCTCTG-1	-11.940855	-11.750803	1	False
Control_CATGGTATCACCCATC-1	-11.324038	1.0588932	1	False
Control_CATTCATCACGCCAGT-1	1.3559707	5.9491777	1	False
Control_CATTCATCACGTGTGC-1	-18.109892	-11.235393	1	False
Control_CATTCATTCGGCATTA-1	13.520274	15.394207	0	False
Control_CATTCCGCAATACCTG-1	28.813099	5.1021814	0	False
Control_CATTCCGGTCCAACGC-1	-9.051386	-8.5802	1	False
Control_CATTCTAAGATCCTAC-1	1.5681545	18.641846	0	False
Control_CATTCTACAGAGAGGG-1	-7.4395423	3.6788492	1	False
Control_CATTCTATCAATGCAC-1	-19.30826	-4.6532674	1	False
Control_CATTCTATCCAGCCTT-1	1.9269748	-9.65098	1	False
Control_CATTGAGAGCATCGAG-1	-14.69976	1.5870179	1	False
Control_CATTGAGCAGCGACCT-1	-5.234248	-9.49237	1	False
Control_CATTGAGCAGCTGTAT-1	-17.706993	-20.898172	1	False
Control_CATTGCCGTGTTATCG-1	22.488817	8.748381	0	False
Control_CATTGCCTCCAGCACG-1	5.116979	3.6190577	0	False
Control_CATTGTTCAAAGCAAT-1	-11.184716	-6.7733016	1	False
Control_CATTGTTCACCATAAC-1	12.253313	-18.41479	0	False
Control_CATTGTTGTTCGAACT-1	2.5430462	12.339259	0	False
Control_CATTTCAAGGTGCTGA-1	-15.370145	-2.139862	1	False
Control_CATTTCACAGTTACCA-1	-18.991037	-12.645789	1	False
Control_CATTTCAGTATAGGAT-1	15.608484	-16.55226	0	False
Control_CATTTCAGTATAGGGC-1	-15.277917	-13.419822	1	False
Control_CATTTCAGTCGCTTGG-1	2.780714	0.83704484	0	False
Control_CATTTCAGTGCCCACA-1	-21.464645	-13.168004	1	False
Control_CATTTCAGTTCGGCCA-1	4.248177	-11.430201	0	False
Control_CATTTCATCTTACCAT-1	-11.192252	12.677226	1	False
Control_CCAAGCGCAGCCTTCT-1	6.714669	-19.319725	0	False
Control_CCAATGAAGCATCAAA-1	5.400014	4.1835957	0	False
Control_CCAATGAAGTCATGAA-1	-9.245636	-7.8219085	1	False
Control_CCAATGATCGCCTTGT-1	16.525297	8.762344	0	False
Control_CCAATTTGTCGAGTTT-1	-16.757406	-16.624254	1	False
Control_CCAATTTGTTAGGACG-1	13.288584	-14.628351	0	False
Control_CCAATTTGTTGTGTAC-1	-15.846609	11.158047	1	False
Control_CCACAAAAGACTTCCA-1	-8.033963	-5.570049	1	False
Control_CCACAAAAGGGAGGGT-1	6.6741147	-13.889421	0	False
Control_CCACAAATCAAATAGG-1	26.553547	7.1291857	0	False
Control_CCACACTCAGTCGGTC-1	-11.185956	2.459959	1	False
Control_CCACACTTCAAACCTG-1	16.127573	-10.336679	0	False
Control_CCACACTTCGACATAC-1	-7.9569755	8.460336	1	False
Control_CCACCATCAAACCGGA-1	-2.0002446	20.7934	1	False
Control_CCACCATTCCGGCAGT-1	-8.458861	-7.3811135	1	False
Control_CCACGAGCAACTGATC-1	-15.889414	-5.836133	1	False
Control_CCACGAGCATGGGTCC-1	-13.208886	6.095049	1	False
Control_CCACGAGGTCACCACG-1	25.155418	-5.9914637	0	False
Control_CCACGAGGTGCTCTTC-1	18.74306	-28.468676	0	True
Control_CCACGTTCATTGGCAT-1	-19.738005	-13.578334	1	False
Control_CCACTTGAGATGACCG-1	7.1713676	17.695194	0	False
Control_CCACTTGCATCGGAAG-1	-12.4504595	-0.37332827	1	False
Control_CCATAAGAGTTGCTGT-1	10.90809	8.257651	0	False
Control_CCATAAGCAGAATCGG-1	-2.4683135	10.8334255	1	False
Control_CCATCACAGTATGCAA-1	3.9131274	18.757006	0	False
Control_CCATCACCATTGCTGA-1	-12.242811	6.8941445	1	False
Control_CCATCACGTTGGCCTG-1	-12.48161	5.670928	1	False
Control_CCATCACTCTATCGTT-1	17.285719	11.716174	0	False
Control_CCCAACTAGACCCGCT-1	-16.921656	-13.481449	1	False
Control_CCCAACTCATCTCATT-1	-21.968184	4.906455	1	False
Control_CCCAACTGTTCAACGT-1	-14.080253	0.4247971	1	False
Control_CCCAACTTCAGCACCG-1	20.26236	-6.1648617	0	False
Control_CCCAACTTCCCAACTC-1	8.417128	-17.831223	0	False
Control_CCCAACTTCTGAGAGG-1	-11.997706	-11.5235405	1	False
Control_CCCGAAGAGCAAACAT-1	16.085913	-10.448219	0	False
Control_CCCGAAGGTGTGATGG-1	8.065107	6.621676	0	False
Control_CCCGAAGTCTTAGTTC-1	3.5505729	-10.12032	0	False
Control_CCCGGAAAGGGTCACA-1	12.215023	13.000212	0	False
Control_CCCGGAACAGGCATTT-1	-9.606554	3.206096	1	False
Control_CCCGGAAGTATGATCC-1	19.432995	11.24627	0	False
Control_CCCTAACAGGATGTTA-1	2.5171177	20.152382	0	False
Control_CCCTAACAGTCACTCA-1	28.481169	-1.7134818	0	False
Control_CCCTAACAGTCCCGAC-1	-7.5738955	14.601336	1	False
Control_CCCTAACCACTACAGT-1	-20.938797	-7.030807	1	False
Control_CCCTAACCACTACTTT-1	20.351337	6.5026407	0	False
Control_CCCTAACTCCACACAA-1	-13.680489	2.4486403	1	False
Control_CCCTAACTCCGAGATT-1	-6.810889	6.0847826	1	False
Control_CCCTCAATCTTAAGGC-1	-15.772677	-12.949831	1	False
Control_CCCTCTCGTAATGTGA-1	-4.7607546	15.444543	1	False
Control_CCCTCTCGTAGTTCCA-1	23.378815	6.4850326	0	False
Control_CCCTCTCGTATCGAAA-1	-17.717419	-2.8277712	1	False
Control_CCCTCTCTCGGAGTAG-1	4.708756	-20.097021	0	True
Control_CCCTGATAGAGGATGA-1	-21.175423	2.6416554	1	False
Control_CCCTGATAGTCATCGT-1	-8.839542	13.979742	1	False
Control_CCCTGATAGTGTTGTC-1	23.799675	-7.498596	0	False
Control_CCCTGATCACATCATG-1	-17.752348	-14.024366	1	False
Control_CCCTGATGTACAAAGT-1	-2.6166868	10.9994955	1	False
Control_CCCTGATGTCTTCATT-1	18.654207	10.85317	0	False
Control_CCCTGATTCCCTTGGT-1	-0.24041447	5.9467993	1	False
Control_CCCTTAGAGCACGTCC-1	1.9520452	-12.591784	1	False
Control_CCCTTAGGTCTGTAAC-1	13.749843	13.427537	0	False
Control_CCCTTAGGTTATGTCG-1	5.6066175	14.544207	0	False
Control_CCCTTAGTCATCGCAA-1	12.372009	13.334426	0	False
Control_CCGAACGAGAACGCGT-1	25.369457	-3.6401386	0	False
Control_CCGAACGAGACATACA-1	-15.518564	-7.7659955	1	False
Control_CCGAACGTCGCTGTCT-1	25.218922	8.184767	0	False
Control_CCGATCTAGGCTATCT-1	-7.6667705	17.2022	1	False
Control_CCGATCTAGGTTCTTG-1	-7.5228114	-1.1000999	1	False
Control_CCGATCTCATGACTAC-1	-10.29918	4.7752705	1	False
Control_CCGATCTTCACCATGA-1	17.148653	9.363681	0	False
Control_CCGATCTTCCGTGGGT-1	-6.9974284	-4.1822543	1	False
Control_CCGATGGAGAGGTCGT-1	12.059466	20.183825	0	False
Control_CCGATGGAGTTATGGA-1	-15.8533745	12.129321	1	False
Control_CCGATGGCACAGGATG-1	-14.731756	-2.056685	1	False
Control_CCGCAAGAGACCATGG-1	24.032223	-8.350562	0	False
Control_CCGCAAGAGATTGGGC-1	1.6317782	4.81764	0	False
Control_CCGCAAGCAAGACGAC-1	29.632841	2.7896404	0	False
Control_CCGCAAGCACATGACT-1	-12.18149	-0.97467625	1	False
Control_CCGCAAGCACTTACAG-1	-19.290579	-2.03863	1	False
Control_CCGCAAGCAGCAGTTT-1	-4.867828	19.549587	1	False
Control_CCGGACAAGTACAGAT-1	-16.612268	-17.290161	1	False
Control_CCGGACAAGTTGGAGC-1	26.888699	7.5981836	0	False
Control_CCGGACATCCTAGCGG-1	-3.9260962	13.775674	1	False
Control_CCGGTAGCATGCACTA-1	-9.4766035	-3.9048703	1	False
Control_CCGGTAGGTCCTCCAT-1	11.34168	-11.456433	0	False
Control_CCGGTGAAGGAGATAG-1	-10.251735	5.6523457	1	False
Control_CCGGTGAGTTGTTGAC-1	17.73514	18.056986	0	False
Control_CCGGTGATCCTGGTCT-1	-0.82696843	9.06023	1	False
Control_CCGTAGGAGGAACGTC-1	13.961046	-8.82139	0	False
Control_CCGTAGGGTTTAGAGA-1	1.9755723	1.0031874	0	False
Control_CCGTGAGTCACCATCC-1	13.354125	-18.531534	0	False
Control_CCGTGAGTCCCGATCT-1	1.9985696	5.0072064	0	False
Control_CCGTGAGTCGGAAGGT-1	5.4669547	16.96924	0	False
Control_CCGTTCACAAGTATAG-1	-11.077537	-4.205944	1	False
Control_CCGTTCAGTACGTGTT-1	24.633097	6.4244394	0	False
Control_CCTAACCAGTATGGAT-1	2.18659	14.33871	0	False
Control_CCTAAGAAGAACCCGA-1	20.100208	11.194378	0	False
Control_CCTAAGAAGGTTACAA-1	22.697142	7.3059716	0	False
Control_CCTAAGAAGTTAGTGA-1	17.742117	-4.0736203	0	False
Control_CCTAAGACAAGCGAGT-1	-7.8593235	10.208117	1	False
Control_CCTACGTAGGTCCAGA-1	27.799307	6.774768	0	False
Control_CCTACGTCAACGGGTA-1	-8.430389	2.6752038	1	False
Control_CCTATCGAGAAGGTAG-1	9.75972	5.8257103	0	False
Control_CCTATCGCAAGAGTAT-1	15.388156	-17.741367	0	False
Control_CCTATCGGTAACACCT-1	24.888062	10.030925	0	False
Control_CCTCAACAGGCTCTCG-1	-13.453694	-6.177824	1	False
Control_CCTCAACGTTAGGGTG-1	-3.2900515	8.960047	1	False
Control_CCTCAACTCGTCGACG-1	16.111544	11.725646	0	False
Control_CCTCACAAGCAGAAAG-1	29.013514	-3.0204065	0	False
Control_CCTCACACACTCATAG-1	7.007225	-15.333817	0	False
Control_CCTCACACATCTGGGC-1	3.8252997	-17.31935	0	False
Control_CCTCACAGTACTGAGG-1	20.393944	-32.593643	0	True
Control_CCTCACAGTGAAAGTT-1	-15.594137	-16.497158	1	False
Control_CCTCAGTTCATCGCCT-1	-14.502921	3.5993493	1	False
Control_CCTCATGAGGACTTCT-1	15.999914	16.014406	0	False
Control_CCTCATGAGGGTACGT-1	-13.949371	-1.8082453	1	False
Control_CCTCATGCATAAGATG-1	-21.002546	-10.650889	1	False
Control_CCTCATGTCGATCCCT-1	13.2123575	6.951713	0	False
Control_CCTCCAAAGAAATGGG-1	-15.698141	5.3245564	1	False
Control_CCTCCAACATTCTCTA-1	4.7841616	2.3254275	0	False
Control_CCTCCAATCCTACAAG-1	-14.66064	-16.902311	1	False
Control_CCTCCAATCGGACAAG-1	15.578304	12.581466	0	False
Control_CCTCCAATCTACTGCC-1	-23.23863	-12.932041	1	False
Control_CCTCCTCAGGAAGAAC-1	13.942559	-9.833238	0	False
Control_CCTCCTCGTACAGTTC-1	5.0032153	-11.164694	0	False
Control_CCTCCTCTCGCGCCAA-1	-17.908827	-4.944344	1	False
Control_CCTCTAGAGCTTCGTA-1	16.364677	13.828683	0	False
Control_CCTCTCCAGCGACATG-1	6.209248	13.221953	0	False
Control_CCTCTCCAGCTAGTTC-1	-13.41571	-0.23610574	1	False
Control_CCTCTCCCAACTCCCT-1	-10.012029	-18.829536	1	False
Control_CCTCTCCTCAGTGATC-1	22.406132	10.129883	0	False
Control_CCTCTCCTCGTCTAAG-1	-18.274296	-18.95244	1	False
Control_CCTGCATAGCGACTTT-1	10.666082	-17.372877	0	False
Control_CCTGCATAGGCACCAA-1	-8.075783	-6.6062655	1	False
Control_CCTGCATAGTCCGCGT-1	-1.9206579	12.100925	1	False
Control_CCTGCATGTCTTACAG-1	-8.693949	13.977103	1	False
Control_CCTGTTGAGAAGCGCT-1	-10.72744	18.904505	1	False
Control_CCTGTTGCAGGCAATG-1	-13.770418	0.19034894	1	False
Control_CCTGTTGGTACTAGCT-1	-17.496117	-7.726112	1	False
Control_CCTGTTGGTGTTCCAA-1	-11.573313	-8.466635	1	False
Control_CCTGTTGTCTCTTGCG-1	12.507963	12.441791	0	False
Control_CCTTCAGGTATTGAGA-1	-9.7639675	10.713028	1	False
Control_CCTTCAGGTTCTAAGC-1	-6.9283805	-5.1932054	1	False
Control_CCTTCAGTCAACACCA-1	3.40242	7.1600738	0	False
Control_CCTTCAGTCGTAACAC-1	-16.05977	-16.765404	1	False
Control_CCTTGTGAGGTAAAGG-1	15.188836	10.124369	0	False
Control_CCTTTGGCACTGCTTC-1	11.610354	-13.744005	0	False
Control_CCTTTGGCAGATGCGA-1	12.921039	17.96664	0	False
Control_CCTTTGGGTCTACAAC-1	-16.479378	7.3422117	1	False
Control_CGAAGGATCCACACAA-1	7.5099416	12.304152	0	False
Control_CGAAGGATCCTGCCAT-1	-6.375864	-1.2475775	1	False
Control_CGAAGTTGTCATACCA-1	-17.65102	-12.559447	1	False
Control_CGAATTGGTGATTCTG-1	12.381673	11.210755	0	False
Control_CGAATTGTCAAAGAAC-1	27.875063	-2.331226	0	False
Control_CGAATTGTCCGTGTGG-1	21.794447	16.197157	0	False
Control_CGACAGCCAGCAGACA-1	9.038023	-12.837934	0	False
Control_CGACAGCGTACTAAGA-1	20.722683	11.98155	0	False
Control_CGAGAAGAGGGACACT-1	-21.733017	-2.8206146	1	False
Control_CGAGAAGGTATCACGT-1	-14.490016	-2.555918	1	False
Control_CGAGAAGTCAGTGTCA-1	-8.138645	10.678932	1	False
Control_CGAGGAAAGGACGCTA-1	18.735167	14.953915	0	False
Control_CGAGGAAGTAAGCTCT-1	2.413325	3.6180966	0	False
Control_CGAGGAATCACTTATC-1	-7.7484264	-5.9142003	1	False
Control_CGAGGCTCAGAATCGG-1	-11.047486	-5.5910373	1	False
Control_CGAGGCTGTGCTCTTC-1	-16.10726	-14.5467205	1	False
Control_CGAGGCTTCATGCTAG-1	-5.636201	8.464322	1	False
Control_CGAGGCTTCGCCTAGG-1	21.627298	12.717622	0	False
Control_CGAGTGCCAAGAGAGA-1	10.830486	-10.627469	0	False
Control_CGAGTGCCACAAGGTG-1	18.233591	-12.426857	0	False
Control_CGAGTGCGTTGATCGT-1	20.010353	-31.63834	0	True
Control_CGAGTGCTCTCTGCCA-1	11.946858	11.306076	0	False
Control_CGAGTTAGTATTGCCA-1	6.788737	12.910693	0	False
Control_CGAGTTATCACTGTTT-1	-13.522021	-14.658328	1	False
Control_CGATCGGAGAGTGTTA-1	-6.9427686	6.9970574	1	False
Control_CGATGCGAGTACTGGG-1	-17.926695	-9.740915	1	False
Control_CGATGCGCACGGCACT-1	-11.208721	-19.236534	1	False
Control_CGATGCGGTACTCCCT-1	-5.706984	-9.790087	1	False
Control_CGATGCGTCTCTCTAA-1	-0.7502474	4.908339	1	False
Control_CGATGGCAGCGACTAG-1	12.434343	8.145529	0	False
Control_CGATGGCAGCTAATGA-1	-8.0376835	10.503507	1	False
Control_CGATGGCCACATATGC-1	-15.873002	-11.680989	1	False
Control_CGATGGCCAGAAGTGC-1	19.010445	16.391768	0	False
Control_CGATGGCGTGGTGATG-1	-19.546192	-2.7238111	1	False
Control_CGATGGCGTTTCGACA-1	26.98037	6.552205	0	False
Control_CGATGGCTCACCGGTG-1	28.070616	7.55392	0	False
Control_CGCAGGTCAAGTGATA-1	29.777489	1.7850231	0	False
Control_CGCAGGTCAGAATTCC-1	-14.344913	6.3315887	1	False
Control_CGCAGGTGTTGACTAC-1	-11.386569	0.62075406	1	False
Control_CGCAGGTTCTACCACC-1	8.292417	-16.724424	0	False
Control_CGCAGGTTCTCAACGA-1	-20.201849	-11.487901	1	False
Control_CGCATAAAGGCTTCCG-1	-17.444603	-4.5902047	1	False
Control_CGCATAAAGTGATAAC-1	12.257612	-11.378059	0	False
Control_CGCATAACAACGATTC-1	-14.26432	3.9019196	1	False
Control_CGCATAACATCATGAC-1	-24.789707	-0.90144455	1	False
Control_CGCATGGAGCACTCCG-1	-13.289585	-0.12074305	1	False
Control_CGCCAGAAGATACGAT-1	-15.271867	-5.973515	1	False
Control_CGCCAGAAGCTGTTAC-1	-6.361457	-2.1041903	1	False
Control_CGCCAGAGTAACTTCG-1	-9.25797	6.019259	1	False
Control_CGCCAGAGTAAGATTG-1	28.639572	5.150102	0	False
Control_CGCCAGATCAAGTGTC-1	-17.699951	-2.0212083	1	False
Control_CGCCAGATCACTGGGC-1	8.846286	-12.380672	0	False
Control_CGCCAGATCCCGAACG-1	-8.062228	-2.4626536	1	False
Control_CGCCAGATCTGGCCTT-1	-6.3358874	13.509727	1	False
Control_CGCCATTCACAACATC-1	3.1352935	15.633504	0	False
Control_CGCCATTCACGTCGGT-1	3.1698482	8.824904	0	False
Control_CGCCATTTCACGATAC-1	-19.233685	4.2874737	1	False
Control_CGCCATTTCAGACCTA-1	-3.9014728	18.951433	1	False
Control_CGCGTGATCAGGTGTT-1	-12.811311	-8.135954	1	False
Control_CGCGTGATCCCGAAAT-1	10.496419	9.883213	0	False
Control_CGGAATTCATTACTCT-1	-3.5368757	5.903697	1	False
Control_CGGAATTGTGGCTGCT-1	-0.5523455	15.239557	1	False
Control_CGGAATTTCAATCTTC-1	-17.436726	-8.996489	1	False
Control_CGGAATTTCCTTATGT-1	1.7417822	0.15422095	1	False
Control_CGGACACAGAAAGTCT-1	18.213362	14.285351	0	False
Control_CGGACACCACATCCCT-1	-8.472385	-4.7393184	1	False
Control_CGGACACGTCCTGTTC-1	-15.458705	-0.38390362	1	False
Control_CGGAGAAAGAAATGGG-1	29.552628	-0.7448587	0	False
Control_CGGAGAAAGGCATCAG-1	23.871292	9.323273	0	False
Control_CGGAGAACAAATGCGG-1	-6.4364514	13.830288	1	False
Control_CGGAGAACAAGTGGAC-1	-17.76819	-1.9410782	1	False
Control_CGGAGAATCGGTGCAC-1	12.640904	17.117632	0	False
Control_CGGCAGTGTGAGTCAG-1	-11.593892	6.2035575	1	False
Control_CGGCAGTGTGTAGCAG-1	9.583569	10.830867	0	False
Control_CGGCAGTGTTGGGCCT-1	23.378057	12.6762495	0	False
Control_CGGCAGTTCGTAACTG-1	-12.877104	-0.5202344	1	False
Control_CGGGACTAGGCTTAAA-1	-4.3082643	13.210087	1	False
Control_CGGGACTCATGGTGGA-1	-13.281739	8.482346	1	False
Control_CGGGACTGTCTTTCTA-1	26.462362	-5.2919354	0	False
Control_CGGGACTGTTGACGGA-1	29.579004	-0.5263006	0	False
Control_CGGGTCAGTATTGAGA-1	16.981674	10.647131	0	False
Control_CGGGTCATCACCATAG-1	-1.0659263	12.6916065	1	False
Control_CGGGTCATCCTCCACA-1	1.2674001	11.494763	1	False
Control_CGGGTGTAGGGCGAGA-1	-8.137603	-0.6703942	1	False
Control_CGGGTGTCATCTAGAC-1	20.467476	12.399717	0	False
Control_CGGGTGTGTATATGGA-1	-16.34009	-21.163109	1	False
Control_CGGGTGTGTTCATCTT-1	9.801886	13.879569	0	False
Control_CGGGTGTTCCACTTCG-1	-1.2322172	-6.6799054	1	False
Control_CGGTCAGAGTGAATAC-1	8.983879	-12.255713	0	False
Control_CGGTCAGCACAGTCCG-1	14.796944	20.008259	0	False
Control_CGGTCAGCACTCTGCT-1	5.109232	-19.232508	0	False
Control_CGGTCAGCAGAAGTGC-1	10.337671	16.653854	0	False
Control_CGTAAGTCAACTCATG-1	-5.2987742	-9.549561	1	False
Control_CGTAAGTGTATCCCTC-1	17.50281	-7.332832	0	False
Control_CGTAAGTGTTCCATTT-1	16.606619	-16.09095	0	False
Control_CGTAATGCAAGGGTCA-1	19.804338	15.169478	0	False
Control_CGTAATGCACTCACTC-1	29.378649	-0.99864835	0	False
Control_CGTAATGGTTCCCACT-1	-14.778605	14.620768	1	False
Control_CGTAGTAAGCTACTAC-1	6.1360817	-17.75624	0	False
Control_CGTAGTAAGGATATAC-1	4.8885965	-10.533288	0	False
Control_CGTAGTAAGTGCTAGG-1	-16.594852	-15.525528	1	False
Control_CGTAGTACAATAGTCC-1	-2.758538	10.715771	1	False
Control_CGTAGTATCCTCGATC-1	27.007149	-2.6416268	0	False
Control_CGTCAAACAACCAATC-1	4.6936593	18.165934	0	False
Control_CGTCAAACAGCGTGCT-1	-19.434763	6.6850896	1	False
Control_CGTCAAAGTTTACACG-1	-12.704868	-17.151272	1	False
Control_CGTCAAATCGAAGAAT-1	-18.786167	-2.8278537	1	False
Control_CGTCAAATCTAAGGAA-1	11.54271	13.214848	0	False
Control_CGTCCATAGTAGGATT-1	-5.975723	3.3672493	1	False
Control_CGTCCATGTCTTCAAG-1	-2.378122	-11.604883	1	False
Control_CGTCCATTCCGTTGAA-1	-3.4988995	11.703061	1	False
Control_CGTGAATGTAAGATCA-1	1.9139256	19.40501	0	False
Control_CGTGAATGTCGTGCCA-1	-15.103479	-12.670648	1	False
Control_CGTGAATTCGTTCCCA-1	18.89384	17.84297	0	False
Control_CGTGATAAGATGGGCT-1	4.6134	9.36255	0	False
Control_CGTGATAAGCCACTCG-1	-15.043443	-12.308744	1	False
Control_CGTGATAGTATGAAGT-1	5.5854096	16.824896	0	False
Control_CGTGCTTGTCTTTCAT-1	-13.137136	10.583731	1	False
Control_CGTGCTTTCAGACAAA-1	-1.4993573	9.732967	1	False
Control_CGTTAGAAGTGGATAT-1	2.9886365	2.190362	0	False
Control_CGTTAGACAAAGCTAA-1	-1.5169958	4.394675	1	False
Control_CGTTCTGAGCTGGTGA-1	9.921453	12.605052	0	False
Control_CGTTCTGAGGCACGAT-1	5.5843453	-12.987257	0	False
Control_CGTTCTGCAGACCAGA-1	-14.705054	-15.587828	1	False
Control_CGTTCTGTCGGTAGGA-1	-12.838606	6.0082607	1	False
Control_CGTTGGGAGGAAAGTG-1	15.709743	8.913794	0	False
Control_CGTTGGGAGGCTAAAT-1	4.212462	3.8722126	0	False
Control_CGTTGGGCACATACTG-1	13.439762	13.762458	0	False
Control_CGTTGGGCATCGGAGA-1	-2.958986	-4.486925	1	False
Control_CTAACCCAGCGACCCT-1	16.607615	-4.425681	0	False
Control_CTAACCCCAGTAGAGC-1	-13.577055	12.813344	1	False
Control_CTAACCCTCGAAGAAT-1	25.640965	10.847583	0	False
Control_CTAACTTAGGAGCAAA-1	-17.779266	-14.814984	1	False
Control_CTAACTTCAGATCACT-1	-15.456705	-13.859322	1	False
Control_CTAACTTCATTGACCA-1	-8.2921505	-8.092906	1	False
Control_CTAACTTTCGGCTTGG-1	4.39953	13.613872	0	False
Control_CTAACTTTCGTGGACC-1	4.478982	11.566307	0	False
Control_CTAAGTGAGTTGAAAC-1	-12.761018	-18.11642	1	False
Control_CTAAGTGCACGAGAAC-1	4.3280807	-18.550692	0	False
Control_CTAAGTGGTCGCCTAG-1	15.043747	-16.248522	0	False
Control_CTAAGTGTCTGGTGCG-1	-8.257095	3.342619	1	False
Control_CTACAGAAGCGCTTCG-1	-18.452831	-20.984665	1	False
Control_CTACAGAAGGCGTTAG-1	0.8553903	10.119847	1	False
Control_CTACAGAAGTGACCTT-1	-9.8312235	3.528022	1	False
Control_CTACAGACAGCATCTA-1	18.65157	1.0353323	0	False
Control_CTACAGAGTATGAGGC-1	4.303881	4.178405	0	False
Control_CTACAGAGTTGACGGA-1	26.017027	-6.140935	0	False
Control_CTACAGATCACTGATG-1	-14.744508	0.590894	1	False
Control_CTACAGATCACTTATC-1	2.6926126	8.294762	0	False
Control_CTACAGATCATGAAAG-1	-18.232716	4.6627483	1	False
Control_CTACAGATCCAAATGC-1	-11.4382925	9.9671	1	False
Control_CTACATTAGTAAGAGG-1	-7.039896	-5.959304	1	False
Control_CTACCCACACATACGT-1	-18.38904	2.6923003	1	False
Control_CTACCCATCTCGACGG-1	3.2873914	16.066595	0	False
Control_CTACCTGTCGAAATCC-1	12.195569	-13.115855	0	False
Control_CTACGGGCACTCATAG-1	10.766227	12.584194	0	False
Control_CTACGGGTCAAAGACA-1	-14.3834715	-15.989064	1	False
Control_CTACTATGTGCGTTTA-1	7.4763536	15.1835785	0	False
Control_CTACTATTCCTTATGT-1	11.186319	13.237801	0	False
Control_CTACTATTCTGCGATA-1	-15.754476	4.547893	1	False
Control_CTAGGTAAGACTGTTC-1	-17.654385	-11.63745	1	False
Control_CTAGGTAAGCTACAAA-1	-12.390417	14.629952	1	False
Control_CTAGGTACATGAATCC-1	-18.487051	-12.216373	1	False
Control_CTATAGGTCAAGAATG-1	9.528996	10.852685	0	False
Control_CTATCCGCAGCCATTA-1	-18.979452	-2.0594323	1	False
Control_CTATCCGCAGCTTTCC-1	-20.35539	-12.704093	1	False
Control_CTATCCGTCTCATGGA-1	8.825412	-16.314331	0	False
Control_CTATCTACAGAGGAAA-1	-14.613479	-11.703703	1	False
Control_CTCAACCCATTGGATC-1	15.934446	-14.424349	0	False
Control_CTCAACCGTCCCTGAG-1	23.211962	-9.564564	0	False
Control_CTCAAGACACGCAGTC-1	29.595556	3.3519983	0	False
Control_CTCAAGAGTTCTTGTT-1	-9.39142	3.2306993	1	False
Control_CTCAAGATCATAAGGA-1	-6.239892	10.345364	1	False
Control_CTCAATTAGATGAACT-1	7.2471256	-15.541844	0	False
Control_CTCAATTGTATGGGAC-1	-6.52323	-4.5070457	1	False
Control_CTCAATTGTATTCTCT-1	10.26096	-10.785543	0	False
Control_CTCACTGAGTATCCTG-1	-19.836088	-10.424143	1	False
Control_CTCACTGCAACACAGG-1	-17.899885	-14.665091	1	False
Control_CTCACTGGTTGGTAGG-1	-13.212274	7.460475	1	False
Control_CTCAGAAAGCGCTTCG-1	20.139793	-11.184114	0	False
Control_CTCAGAACACTGATTG-1	-22.920343	0.43095174	1	False
Control_CTCAGAACAGGAATCG-1	-10.406724	10.432741	1	False
Control_CTCAGAAGTCTTCCGT-1	11.543293	-15.162784	0	False
Control_CTCAGGGAGTCGGGAT-1	-16.198952	-20.342306	1	False
Control_CTCAGGGCATGGCTGC-1	-11.366884	14.104028	1	False
Control_CTCAGTCAGAAGAACG-1	-13.642078	6.7384176	1	False
Control_CTCAGTCCAACTGGTT-1	-11.414268	-3.6019537	1	False
Control_CTCAGTCCAAGAGCTG-1	16.27144	14.596377	0	False
Control_CTCAGTCCACCTGAAT-1	19.846506	-31.229733	0	True
Control_CTCATCGAGCGATTCT-1	-2.6732528	13.11457	1	False
Control_CTCATCGGTCCAGGTC-1	14.183987	13.543959	0	False
Control_CTCATCGTCGCCACTT-1	17.136192	13.66187	0	False
Control_CTCATGCAGTAAGGGA-1	-11.140631	-2.7255855	1	False
Control_CTCATGCCAAGTTCGT-1	-12.029132	1.8081744	1	False
Control_CTCATGCCACCGTCGA-1	-15.609774	-11.75861	1	False
Control_CTCATGCGTCAAACGG-1	29.376549	-1.5354375	0	False
Control_CTCATTACAACACGAG-1	-19.84359	-12.257257	1	False
Control_CTCCAACGTGAGGATC-1	1.8255146	3.0930917	0	False
Control_CTCCAACTCCAGTGCG-1	-15.796135	-12.205639	1	False
Control_CTCCACAAGGCCTAGA-1	-16.864813	-12.56464	1	False
Control_CTCCACACACACACGC-1	27.372124	4.3050933	0	False
Control_CTCCACACATCTCATT-1	11.529371	-9.566349	0	False
Control_CTCCACAGTCTACGTA-1	-18.364092	13.448959	1	False
Control_CTCCATGAGAACAAGG-1	-9.461497	-10.480098	1	False
Control_CTCCATGAGTCGTTAC-1	-2.8800151	11.085603	1	False
Control_CTCCATGCATCGCCTT-1	-18.03074	-4.3338556	1	False
Control_CTCCATGTCCGCACGA-1	-12.91008	13.443529	1	False
Control_CTCCCAACATTGACAC-1	9.375861	-19.232811	0	False
Control_CTCCCAAGTCAAAGAT-1	-16.061646	-6.1698074	1	False
Control_CTCCCAAGTCCTTGTC-1	-18.803038	1.0501021	1	False
Control_CTCCCAAGTCTAGATC-1	16.432175	-8.146186	0	False
Control_CTCCCTCAGACTCGAG-1	29.035498	-2.0243251	0	False
Control_CTCCCTCCAAGCGGAT-1	25.653986	-3.0068123	0	False
Control_CTCCCTCCAGTAGGAC-1	-14.154098	0.8711921	1	False
Control_CTCCGATAGGTGCAGT-1	0.24916787	16.393385	1	False
Control_CTCCGATTCAAATAGG-1	-12.248991	-5.979315	1	False
Control_CTCCGATTCTAGCCTC-1	-3.9406679	4.4517407	1	False
Control_CTCCGATTCTTCCACG-1	21.368328	10.931888	0	False
Control_CTCCTCCTCTCGCGTT-1	5.6695604	14.770194	0	False
Control_CTCCTTTAGTATAGGT-1	-16.521435	-7.6590943	1	False
Control_CTCCTTTGTTGAGTCT-1	-22.140112	-7.4741125	1	False
Control_CTCCTTTTCATGTCAG-1	-12.363458	-18.408749	1	False
Control_CTCCTTTTCTCACTCG-1	-20.471518	-8.895095	1	False
Control_CTCGAGGAGAGTGTGC-1	-6.2206	-3.4971173	1	False
Control_CTCGAGGCAAATACGA-1	-13.091769	-18.783163	1	False
Control_CTCGAGGCAAGTGGAC-1	-4.8020253	6.303463	1	False
Control_CTCGAGGCAGAGTCTT-1	14.47575	15.332678	0	False
Control_CTCGAGGCATGCCATA-1	10.158693	-12.089763	0	False
Control_CTCGAGGGTGGGATTG-1	18.259941	14.141963	0	False
Control_CTCGAGGGTGGTAACG-1	-11.210563	-13.397773	1	False
Control_CTCGAGGTCGTCCTCA-1	29.01702	6.1075873	0	False
Control_CTCTCAGAGAATGTTG-1	15.978502	-4.9983788	0	False
Control_CTCTCAGCATGCAGCC-1	-8.379388	6.70966	1	False
Control_CTCTCAGGTCCTCAGG-1	-16.277075	7.7968884	1	False
Control_CTCTCAGGTGGGATTG-1	3.0841448	8.885079	0	False
Control_CTCTGGTAGGTTGGTG-1	4.8963737	11.5581255	0	False
Control_CTCTGGTTCAAGGCTT-1	-17.827614	-3.6562204	1	False
Control_CTGAATGCAGGCATTT-1	-12.926018	12.034278	1	False
Control_CTGAATGGTATTTCCT-1	-20.357912	-6.927893	1	False
Control_CTGAGCGAGCAAATGT-1	0.034047723	16.076149	1	False
Control_CTGAGCGCAACTGCCG-1	-15.972965	-5.3809614	1	False
Control_CTGAGCGGTAGCGCCT-1	5.789827	-19.672813	0	False
Control_CTGAGCGTCATTTGCT-1	-9.836593	0.67517394	1	False
Control_CTGAGGCAGCCGGAAT-1	21.833849	-7.074785	0	False
Control_CTGAGGCAGCTTCATG-1	22.72708	-7.734318	0	False
Control_CTGAGGCGTTGCGGCT-1	3.6847987	19.201056	0	False
Control_CTGAGGCTCACCGCTT-1	23.905869	7.7674603	0	False
Control_CTGATCCAGGAGTCTG-1	-14.063741	4.2840476	1	False
Control_CTGATCCTCCATTTGT-1	6.276049	14.446675	0	False
Control_CTGATCCTCTACCACC-1	-9.629369	1.8222864	1	False
Control_CTGCAGGCATAAGCAA-1	-11.0142765	2.8461993	1	False
Control_CTGCAGGGTCGCGGTT-1	-9.307399	11.395353	1	False
Control_CTGCAGGGTCGTCAGC-1	29.08334	-2.2812958	0	False
Control_CTGCATCCAAGTCATC-1	28.398289	-1.430535	0	False
Control_CTGCATCCATGATAGA-1	-16.966434	-14.280472	1	False
Control_CTGCCATAGAATCTAG-1	-11.372709	-5.901341	1	False
Control_CTGCCATAGCGCCATC-1	-17.010075	7.6713166	1	False
Control_CTGCCATCATCCGCGA-1	10.959535	12.340892	0	False
Control_CTGCCATGTAGTACGG-1	23.592777	9.373103	0	False
Control_CTGCCATGTTCTCTCG-1	28.157999	4.405798	0	False
Control_CTGCCTACACGAGAAC-1	23.157007	-4.121928	0	False
Control_CTGCCTAGTATCGTGT-1	-6.5576043	-1.9607377	1	False
Control_CTGCCTAGTCGGCCTA-1	1.53392	-8.175616	1	False
Control_CTGCCTAGTCTGTGAT-1	-17.384203	0.51446307	1	False
Control_CTGCGAGAGGCATTTC-1	3.1561577	17.802818	0	False
Control_CTGCGAGCAGACACAG-1	7.679725	11.452383	0	False
Control_CTGCGAGCATCGATGT-1	-16.402206	-5.7225423	1	False
Control_CTGCGAGTCTGTAAGC-1	26.146324	6.63562	0	False
Control_CTGCTCAAGGTAATCA-1	16.829977	15.379536	0	False
Control_CTGCTCAAGTACCATC-1	-18.363674	-10.378407	1	False
Control_CTGCTCATCCATCAGA-1	5.5457892	16.123007	0	False
Control_CTGCTCATCGGAAGGT-1	19.046337	16.060698	0	False
Control_CTGGACGTCCTCTTTC-1	-10.536673	12.7748785	1	False
Control_CTGGACGTCTGCGATA-1	7.913901	-10.401057	0	False
Control_CTGGCAGAGCTACAAA-1	18.18592	-5.6286063	0	False
Control_CTGGCAGCACCCAACG-1	13.669193	15.851404	0	False
Control_CTGGCAGTCGCTGACG-1	21.457117	14.366657	0	False
Control_CTGGTCTAGTGCACCC-1	-8.936046	11.617747	1	False
Control_CTGTACCGTAATCAGA-1	10.123654	-15.495368	0	False
Control_CTGTACCTCACCGCTT-1	-17.851103	-7.137348	1	False
Control_CTGTAGAAGCATGCAG-1	-18.217375	-5.3510776	1	False
Control_CTGTAGACACCCTCTA-1	-15.599855	-9.397073	1	False
Control_CTGTAGAGTAGACACG-1	14.326901	-16.121452	0	False
Control_CTGTATTCACACGCCA-1	-23.384912	4.9577703	1	False
Control_CTGTATTGTGAATTAG-1	-14.908164	-10.818895	1	False
Control_CTGTCGTAGTGAGTGC-1	-1.4220536	17.834955	1	False
Control_CTGTCGTCATGGACAG-1	-1.6625749	7.609936	1	False
Control_CTGTCGTGTCGATTCA-1	26.155193	6.862996	0	False
Control_CTGTCGTTCAAGCGTT-1	17.762568	12.473027	0	False
Control_CTGTCGTTCTCTCAAT-1	30.219198	-0.16401644	0	False
Control_CTGTGAAAGATTTGCC-1	20.48786	-6.332917	0	False
Control_CTGTGAAGTGCAAGAC-1	8.741248	14.359048	0	False
Control_CTGTGAAGTGTTCAGT-1	11.179391	17.923037	0	False
Control_CTGTGAATCCCATGGG-1	26.665352	-4.0289106	0	False
Control_CTGTGGGAGATTCGCT-1	25.22799	8.1270685	0	False
Control_CTGTGGGCAGCTACTA-1	-12.264366	-1.9022242	1	False
Control_CTTACCGCAACAGCCC-1	15.622022	-12.601036	0	False
Control_CTTACCGCAAGGCGTA-1	27.335255	6.222602	0	False
Control_CTTACCGTCAGTGTCA-1	17.062788	-8.98356	0	False
Control_CTTACCGTCTACGCGG-1	-16.344488	-7.0595694	1	False
Control_CTTAGGAAGTGGTCAG-1	-13.190733	7.4826584	1	False
Control_CTTAGGAGTACCTTCC-1	26.630281	9.056316	0	False
Control_CTTAGGATCCTTACCG-1	-2.2117305	9.4156885	1	False
Control_CTTCAATAGTATAGGT-1	16.664125	-7.609422	0	False
Control_CTTCAATAGTCATTGC-1	-5.9121633	11.314	1	False
Control_CTTCAATCAAAGGCGT-1	-1.0862682	17.238249	1	False
Control_CTTCAATGTGCAGGAT-1	-10.918877	-9.336545	1	False
Control_CTTCAATTCCTTCTTC-1	-8.170507	12.055264	1	False
Control_CTTCAATTCTCGACGG-1	-15.001661	4.7657285	1	False
Control_CTTCCTTAGCGTGCTC-1	5.653552	-18.369215	0	False
Control_CTTCCTTAGCTGACCC-1	-6.2355013	1.7939519	1	False
Control_CTTCCTTAGGCCTGCT-1	-15.8637495	-13.167047	1	False
Control_CTTCCTTTCTTGTGCC-1	11.3353	-11.12036	0	False
Control_CTTCGGTTCTTAGCAG-1	13.978213	-12.788713	0	False
Control_CTTCTAAAGAGCAAGA-1	19.904108	10.285475	0	False
Control_CTTCTAAGTTCTCCCA-1	-12.047039	-16.86759	1	False
Control_CTTCTAATCCCTTGTG-1	-6.7214503	-2.6616607	1	False
Control_CTTCTCTAGACCAGAC-1	-7.214228	12.366613	1	False
Control_CTTCTCTGTCCATCTC-1	-3.5836546	15.139413	1	False
Control_CTTCTCTTCCAGCCTT-1	-8.725212	16.583397	1	False
Control_CTTGAGACAATGGGTG-1	-12.154683	-5.263113	1	False
Control_CTTGAGACACAAGTGG-1	6.922611	-13.048021	0	False
Control_CTTGATTCACACTGGC-1	-15.083437	-14.460718	1	False
Control_CTTGATTCACAGTATC-1	-16.025864	-1.4953628	1	False
Control_CTTGATTCACGAAAGC-1	25.262232	9.512649	0	False
Control_CTTTCAAAGAGTCGAC-1	-0.115612395	11.801881	1	False
Control_CTTTCAAGTCATAAAG-1	2.0082912	13.389703	0	False
Control_CTTTCAAGTCCGTTTC-1	-12.150854	13.562921	1	False
Control_CTTTCGGAGGAACATT-1	24.370237	10.3698435	0	False
Control_GAAACCTCAATCAAGA-1	-16.919127	-2.351503	1	False
Control_GAAACCTCATCCCACT-1	-18.906103	-15.385239	1	False
Control_GAAACCTCATGGTACT-1	-17.783306	6.5262003	1	False
Control_GAAACCTGTGCCGTAC-1	-24.302423	-5.1094275	1	False
Control_GAAACCTTCTATCGCC-1	-20.906988	-13.304308	1	False
Control_GAAACCTTCTGAGAAA-1	21.000675	7.518292	0	False
Control_GAAATGAAGACCACGA-1	18.90768	9.216145	0	False
Control_GAAATGAAGCAAGGAA-1	-14.627848	-17.946398	1	False
Control_GAAATGACATCGGCCA-1	1.186912	-1.2051392	1	False
Control_GAAATGAGTCTGTTAG-1	18.500483	-8.934115	0	False
Control_GAAATGAGTTGTGTAC-1	2.5815625	3.451797	0	False
Control_GAAATGAGTTTACACG-1	9.067936	9.339236	0	False
Control_GAAATGATCTAGACCA-1	21.174738	-9.62289	0	False
Control_GAACACTAGACCAGAC-1	1.2699015	-12.469166	1	False
Control_GAACACTAGGGCCTCT-1	-19.61701	2.785421	1	False
Control_GAACACTCAGGGTTGA-1	-12.639619	15.319153	1	False
Control_GAACACTTCGTGAGAG-1	19.55587	-30.502413	0	True
Control_GAACGTTAGTGGTTGG-1	-14.355405	-7.2843914	1	False
Control_GAACTGTAGAGTCGAC-1	1.0147004	5.6372814	1	False
Control_GAACTGTCACGCTGCA-1	-10.290543	-19.030548	1	False
Control_GAACTGTTCCCGAGGT-1	3.5090246	11.680424	0	False
Control_GAAGAATCAAATTAGG-1	26.859373	8.912132	0	False
Control_GAAGAATGTAAGTTGA-1	28.150167	5.637434	0	False
Control_GAAGAATGTCGGCTAC-1	-9.693013	7.359573	1	False
Control_GAAGAATTCCAAGCTA-1	-12.695246	-11.43131	1	False
Control_GAAGCCCAGAAAGCGA-1	3.3346627	9.429634	0	False
Control_GAAGCCCAGGCTCCCA-1	-17.435171	-9.722655	1	False
Control_GAAGCCCGTCATCGCG-1	-17.34501	-10.749677	1	False
Control_GAAGCCCTCATGTCAG-1	-10.048518	8.010318	1	False
Control_GAAGCCCTCTGAATCG-1	-2.3746512	18.331802	1	False
Control_GAAGCGAAGCCTCAAT-1	-7.957797	10.239267	1	False
Control_GAAGCGACAAGGTTGG-1	3.2966425	4.701973	0	False
Control_GAAGCGACACAGTGAG-1	16.855942	-7.7949405	0	False
Control_GAAGCGAGTACAAGTA-1	-13.5755	-14.191577	1	False
Control_GAAGGACAGGTAGACC-1	-16.52394	13.289657	1	False
Control_GAAGGACAGTGCCCGT-1	27.12306	6.9115	0	False
Control_GAAGGACCATAATGCC-1	10.828334	-19.905123	0	False
Control_GAAGGACGTGTCCGTG-1	-14.808292	-4.177203	1	False
Control_GAAGGACTCCGCGAGT-1	2.6548748	6.4444304	0	False
Control_GAAGGACTCTCGACGG-1	-16.576353	1.26332	1	False
Control_GAAGGGTCAGCAGATG-1	4.7333045	-11.393569	0	False
Control_GAAGGGTCATAGGTAA-1	-5.52602	-9.47316	1	False
Control_GAAGGGTGTCATCCGG-1	15.9256115	13.351381	0	False
Control_GAAGGGTTCTGCTTTA-1	11.64401	12.2826605	0	False
Control_GAAGTAAAGCCTGTCG-1	-0.5970478	8.805434	1	False
Control_GAAGTAACAGGCCCTA-1	10.905307	-18.114426	0	False
Control_GAAGTAACAGTGACCC-1	-1.2463233	8.640125	1	False
Control_GAAGTAAGTACCTGTA-1	14.527858	15.353098	0	False
Control_GAAGTAAGTGAGGATC-1	21.057644	-8.96738	0	False
Control_GAAGTAATCAGTGTTG-1	20.08637	-31.829657	0	True
Control_GAATAGAAGCAATAAC-1	-2.4112146	19.50284	1	False
Control_GAATAGACATATAGCC-1	-3.8916924	8.3758135	1	False
Control_GAATCACAGCACTGGA-1	-6.220696	-3.981165	1	False
Control_GAATCACAGCCGATTT-1	2.66208	17.475157	0	False
Control_GAATCGTAGACATATG-1	3.494872	-8.6676655	0	False
Control_GAATCGTAGATACCAA-1	17.20533	14.568751	0	False
Control_GAATCGTAGGACGCAT-1	4.2160783	14.270521	0	False
Control_GAATCGTTCTACGCGG-1	-3.0926719	-1.9112855	1	False
Control_GACACGCAGGCATGGT-1	-17.338451	5.1227865	1	False
Control_GACACGCGTCCGGACT-1	11.976331	12.822137	0	False
Control_GACACGCTCTCTTGCG-1	-11.839834	6.298966	1	False
Control_GACAGCCAGGTTGGAC-1	-6.6559386	14.212233	1	False
Control_GACAGCCGTACCCGAC-1	26.247002	-9.485318	0	False
Control_GACATCACAGAAACCG-1	-19.427938	2.3353045	1	False
Control_GACATCACAGAGGCTA-1	-3.8252528	7.518642	1	False
Control_GACCAATGTCCTACAA-1	-20.409246	-9.656766	1	False
Control_GACCAATTCTACTGCC-1	24.650028	8.935992	0	False
Control_GACCCAGAGTAACCTC-1	11.538895	-12.142712	0	False
Control_GACCCAGCAACCGACC-1	18.153646	-5.0502114	0	False
Control_GACCCAGCACCCGTAG-1	-19.228413	11.126622	1	False
Control_GACCCAGCAGCCTACG-1	-19.773335	-2.1393614	1	False
Control_GACCCAGCAGTGTGCC-1	23.074133	-8.135406	0	False
Control_GACCCAGTCCTGCTAC-1	17.282307	-9.076298	0	False
Control_GACCCTTAGGAAGAAC-1	-12.895159	2.510567	1	False
Control_GACCCTTAGGTAAGAG-1	1.1617693	17.413336	1	False
Control_GACCCTTAGTCGGGAT-1	7.699124	-17.123962	0	False
Control_GACCCTTGTAGAGATT-1	-17.58565	-13.485146	1	False
Control_GACCCTTGTCCAAAGG-1	11.660147	12.12856	0	False
Control_GACCCTTGTTAGTCGT-1	18.884464	10.032031	0	False
Control_GACCCTTTCTGCCTCA-1	-20.226126	-7.619613	1	False
Control_GACCCTTTCTTTGGAG-1	-3.1493416	9.89407	1	False
Control_GACCTTCGTAGGGTAC-1	-11.664827	-3.2372973	1	False
Control_GACCTTCGTCGTGATT-1	0.1702016	10.056496	1	False
Control_GACCTTCTCACATTGG-1	28.025167	8.904267	0	False
Control_GACCTTCTCCGTATGA-1	26.41578	6.0830026	0	False
Control_GACGCTGTCACGAACT-1	-2.2459126	12.736164	1	False
Control_GACGCTGTCAGAGCAG-1	-2.306784	12.689182	1	False
Control_GACGCTGTCTCTTGCG-1	14.838542	17.366486	0	False
Control_GACGTTAAGCGAGTCA-1	21.507055	-10.080241	0	False
Control_GACTATGAGTATGGCG-1	-17.895832	-20.729572	1	False
Control_GACTATGAGTATTAGG-1	0.5556017	12.549091	1	False
Control_GACTATGCAAGCCTGC-1	-5.282399	-2.2630475	1	False
Control_GACTATGCACTCGATA-1	19.721138	13.830229	0	False
Control_GACTATGGTGACTCTA-1	-16.698141	3.1178038	1	False
Control_GACTCAAAGGATTTCC-1	-7.0034094	20.042793	1	False
Control_GACTCAAAGTCGCCCA-1	2.1516366	-12.238057	1	False
Control_GACTCAACAAGCGAGT-1	13.883901	-15.68173	0	False
Control_GACTCAAGTCTTAGTG-1	-6.160282	13.577271	1	False
Control_GACTCAAGTGACTCGC-1	14.663187	14.769702	0	False
Control_GACTCAAGTGTGTGTT-1	-13.566978	-9.563743	1	False
Control_GACTCAATCCACCTGT-1	-21.82805	-9.448252	1	False
Control_GACTCAATCGCATTAG-1	27.47106	5.9075675	0	False
Control_GACTCTCAGGGATCAC-1	14.675664	-14.550678	0	False
Control_GACTCTCCAGCGTTTA-1	3.9463258	17.604439	0	False
Control_GACTCTCGTGTATTGC-1	-13.671087	7.4276695	1	False
Control_GACTCTCTCAACGCTA-1	-11.156449	-3.4143507	1	False
Control_GACTGATCAGACCATT-1	18.857101	-15.800516	0	False
Control_GACTGATCAGCAGTCC-1	-8.419724	-9.258249	1	False
Control_GACTGATTCGTTGCCT-1	4.319923	-18.908243	0	False
Control_GACTTCCCAGACCGCT-1	-16.704525	-3.5857096	1	False
Control_GACTTCCCAGCGAGTA-1	15.7607765	-16.620922	0	False
Control_GAGAAATAGCATTTCG-1	-15.092589	-6.039804	1	False
Control_GAGAAATTCTACTTCA-1	-21.124949	-0.83262515	1	False
Control_GAGACCCAGTAAGGGA-1	-8.85533	10.035346	1	False
Control_GAGACCCTCAACACCA-1	-18.484545	-13.431381	1	False
Control_GAGACCCTCTTACACT-1	27.286507	7.42086	0	False
Control_GAGACTTAGAGTGTGC-1	3.4679523	10.253606	0	False
Control_GAGACTTCATCTTCGC-1	8.33685	-14.5484705	0	False
Control_GAGAGGTAGTATAGAC-1	5.2803836	-19.38576	0	False
Control_GAGAGGTCATACACCA-1	2.7826223	-4.1694345	0	False
Control_GAGAGGTGTTACAGCT-1	7.8847604	16.87294	0	False
Control_GAGATGGTCGATTCCC-1	8.631866	13.0985	0	False
Control_GAGCCTGCACCAGTTA-1	-15.546865	-12.442288	1	False
Control_GAGCCTGGTTTACGTG-1	-4.285918	10.958628	1	False
Control_GAGCCTGTCCACAGGC-1	22.925823	-6.556305	0	False
Control_GAGCTGCCACAGTGAG-1	1.1118715	-0.6742326	1	False
Control_GAGCTGCCACTGGATT-1	17.717731	-11.460025	0	False
Control_GAGCTGCGTGCCAAGA-1	8.762614	16.979969	0	False
Control_GAGCTGCTCGCTGCGA-1	5.9216924	-19.21654	0	False
Control_GAGGCAAGTTCATCGA-1	13.450661	12.863064	0	False
Control_GAGGCAAGTTGCATGT-1	-6.091602	6.160288	1	False
Control_GAGGCAATCAGACATC-1	15.000941	-15.76186	0	False
Control_GAGGGATCAGAGGACT-1	-11.798963	1.9364654	1	False
Control_GAGGGATTCACGACTA-1	-15.435133	8.707278	1	False
Control_GAGGGTACACCGTGAC-1	14.403979	-17.246347	0	False
Control_GAGGGTACAGTTCTAG-1	4.1043224	9.811146	0	False
Control_GAGGGTACATGCCGGT-1	-0.9560569	19.462154	1	False
Control_GAGGGTAGTGTTAAAG-1	23.097736	-6.827639	0	False
Control_GAGGGTATCATGAAAG-1	9.530244	9.664493	0	False
Control_GAGTCATAGCTCGCAC-1	-12.877997	-18.764475	1	False
Control_GAGTCATAGGTAAAGG-1	16.171925	15.319209	0	False
Control_GAGTCATCAGATCACT-1	-10.327268	8.990756	1	False
Control_GAGTCATTCACACCCT-1	-6.3534436	2.2679198	1	False
Control_GAGTCATTCCGTGGGT-1	3.4013114	-11.643656	0	False
Control_GAGTCATTCTGGTTGA-1	-3.7316737	4.8908005	1	False
Control_GAGTCTACACCAGACC-1	-13.6284075	-12.596794	1	False
Control_GAGTCTACATTAGGAA-1	17.267424	12.949385	0	False
Control_GAGTCTAGTCATAAAG-1	-20.746325	-16.947805	1	False
Control_GAGTCTATCCGGTAGC-1	6.1416936	15.728202	0	False
Control_GAGTGAGCAAAGTATG-1	3.6718009	-11.521428	0	False
Control_GAGTGAGTCGTTAGTG-1	-14.318863	-10.318003	1	False
Control_GAGTGTTCAAATAAGC-1	-17.312939	-8.415339	1	False
Control_GAGTTACGTCGTAATC-1	-12.844995	-2.6456282	1	False
Control_GAGTTGTAGAGAGAAC-1	3.4735737	6.1836886	0	False
Control_GAGTTGTCAACGACAG-1	-12.676187	3.6837916	1	False
Control_GAGTTGTTCTTAAGGC-1	10.005017	11.889576	0	False
Control_GAGTTGTTCTTCCGTG-1	-5.558319	13.469496	1	False
Control_GAGTTTGAGTATCCTG-1	15.977766	-13.712473	0	False
Control_GAGTTTGCACACGTGC-1	2.591046	15.418152	0	False
Control_GAGTTTGCACGACGCT-1	-15.375439	0.3068604	1	False
Control_GAGTTTGTCGATTGGT-1	19.718916	-12.0797415	0	False
Control_GAGTTTGTCTATCCAT-1	18.586353	-9.214279	0	False
Control_GAGTTTGTCTGAATGC-1	25.225542	-7.0042057	0	False
Control_GATAGAACACGTGTGC-1	-5.208017	6.84885	1	False
Control_GATAGAAGTTATAGCC-1	12.765528	-13.950667	0	False
Control_GATAGCTAGAGGACTC-1	10.538209	-10.636048	0	False
Control_GATAGCTAGGTCGCCT-1	-1.3459729	12.1863575	1	False
Control_GATAGCTGTAGGAGTC-1	-22.633862	2.1988132	1	False
Control_GATAGCTGTCTTTCAT-1	-13.182234	-15.125139	1	False
Control_GATAGCTGTTCGTGCG-1	-18.42197	-9.727593	1	False
Control_GATCACAAGCCGATCC-1	-9.354388	-20.023579	1	False
Control_GATCACACAACGACTT-1	18.092712	15.903826	0	False
Control_GATCACAGTATTCTCT-1	-1.2392313	15.70931	1	False
Control_GATCACAGTTCCATTT-1	-1.2418927	6.6541157	1	False
Control_GATCACATCGTAGCTA-1	-13.2007475	-7.9174066	1	False
Control_GATCAGTAGCATAGGC-1	5.569657	8.855315	0	False
Control_GATCAGTCAATTGCCA-1	-9.231315	1.5347785	1	False
Control_GATCAGTCAGTTTCAG-1	-17.969673	-20.12697	1	False
Control_GATCAGTGTACGGCAA-1	8.517225	9.0917	0	False
Control_GATCATGAGACCAACG-1	4.949021	19.257374	0	False
Control_GATCATGAGATACAGT-1	-5.4269595	16.152555	1	False
Control_GATCATGCATGACGTT-1	17.80303	-7.2807693	0	False
Control_GATCATGGTTATGACC-1	-18.74248	0.018435076	1	False
Control_GATCCCTAGTGCTCAT-1	-4.1702743	6.5742273	1	False
Control_GATCCCTGTGGTTCTA-1	20.261654	-6.4111557	0	False
Control_GATCCCTGTTACGATC-1	11.416918	-18.914621	0	False
Control_GATCCCTTCGATAACC-1	24.019375	14.3836975	0	False
Control_GATCCCTTCGCGTAGC-1	-13.846247	-13.210161	1	False
Control_GATCCCTTCGTGTGAT-1	24.470617	7.879636	0	False
Control_GATCGTAGTATTCTCT-1	7.0641365	-10.242786	0	False
Control_GATCGTAGTCGGATTT-1	-10.367818	0.0325187	1	False
Control_GATCGTAGTTCTAACG-1	21.602945	-10.843693	0	False
Control_GATGACTAGCCTTTCC-1	-10.792286	7.5949426	1	False
Control_GATGACTAGCTCCCTT-1	-14.7189665	6.557177	1	False
Control_GATGACTCACTGTGAT-1	14.7374525	-17.874918	0	False
Control_GATGACTCAGACCAGA-1	9.354893	18.72011	0	False
Control_GATGACTCAGCTGCCA-1	-9.536146	-0.6101654	1	False
Control_GATGACTTCGAGTACT-1	27.309412	5.420757	0	False
Control_GATGACTTCGGAATGG-1	13.316825	10.973734	0	False
Control_GATGAGGCAGGCACAA-1	8.150643	13.921957	0	False
Control_GATGAGGTCACTGTTT-1	-16.08456	-15.93131	1	False
Control_GATGAGGTCCATCGTC-1	-6.1323195	4.9449883	1	False
Control_GATGATCAGAATCCCT-1	-12.746152	1.00004	1	False
Control_GATGCTACACGTGAGA-1	4.477398	-19.449043	0	False
Control_GATGCTACACTACAGT-1	-24.26365	-9.458692	1	False
Control_GATGGAGCATCTTAGG-1	10.026542	-17.981041	0	False
Control_GATGGAGGTTCGGGTC-1	-13.177302	1.2828565	1	False
Control_GATGTTGGTGCCGTAC-1	-17.911695	-20.955936	1	False
Control_GATGTTGGTGGGCTCT-1	-9.216448	2.9979875	1	False
Control_GATGTTGTCATAGGCT-1	-12.084704	5.19577	1	False
Control_GATTCGAAGTCTACCA-1	-15.03528	-12.528139	1	False
Control_GATTCGATCCACCCTA-1	7.8699093	-15.959464	0	False
Control_GATTCTTAGAGTTGAT-1	-7.9428463	6.4964223	1	False
Control_GATTCTTAGGTTTACC-1	2.9657168	17.722425	0	False
Control_GATTCTTCACCAGCCA-1	-19.675882	2.8097928	1	False
Control_GATTCTTGTCATGGCC-1	4.893181	-16.04423	0	False
Control_GATTCTTGTGCTGTCG-1	-9.189059	15.825009	1	False
Control_GATTCTTTCCAACCAA-1	-16.250574	-0.49525523	1	False
Control_GATTCTTTCTAGTGTG-1	16.764341	14.167471	0	False
Control_GATTGGTAGAAGCCTG-1	-11.486769	-2.0187058	1	False
Control_GATTTCTGTGACAGGT-1	23.245747	-6.364317	0	False
Control_GATTTCTTCATCTGTT-1	-18.824398	-15.839002	1	False
Control_GATTTCTTCCTATTTG-1	-20.63967	-7.5063977	1	False
Control_GATTTCTTCGTTACCC-1	-14.158461	-0.8705215	1	False
Control_GCAACATCAAGCCATT-1	8.180464	15.362414	0	False
Control_GCAACATCATAACTCG-1	-16.957361	-4.9967017	1	False
Control_GCAACATCATCCGTGG-1	-14.683911	-9.604539	1	False
Control_GCAACATCATCTCGTC-1	-9.661438	16.426249	1	False
Control_GCAACATTCAAATGAG-1	11.08962	16.985077	0	False
Control_GCAACCGAGCCGTTAT-1	28.431276	5.952061	0	False
Control_GCAACCGGTTTACGAC-1	9.355406	-14.933207	0	False
Control_GCACATAGTCTCACAA-1	22.41844	-4.628757	0	False
Control_GCACATAGTCTCACGG-1	-8.328801	-8.167361	1	False
Control_GCACATATCCAACTGA-1	20.38628	17.6002	0	False
Control_GCACGGTAGAGTATAC-1	25.457241	7.371046	0	False
Control_GCACGGTCAGTCTTCC-1	15.24105	-8.705033	0	False
Control_GCACGGTGTCGCTTAA-1	-5.208119	-3.8379793	1	False
Control_GCACGGTTCCACGGGT-1	-11.55759	-9.055054	1	False
Control_GCACGTGCAACGCCCA-1	17.273952	-15.245721	0	False
Control_GCACGTGTCCATCACC-1	28.534683	7.1119003	0	False
Control_GCACTAAAGTATGGAT-1	3.7894158	14.683691	0	False
Control_GCACTAATCCACCTCA-1	-20.636189	-3.064265	1	False
Control_GCACTAATCGAGATGG-1	26.09186	-5.8414135	0	False
Control_GCAGCCAGTTATGTCG-1	29.698545	2.3043008	0	False
Control_GCAGCCAGTTGGATCT-1	18.557632	-8.264838	0	False
Control_GCAGCCATCAGAACCT-1	13.591771	-11.410378	0	False
Control_GCAGCTGAGAAGCCAC-1	-5.5769715	19.064247	1	False
Control_GCAGCTGTCTTCGCTG-1	-15.838609	-17.330467	1	False
Control_GCAGGCTCAACGTAAA-1	19.069845	-16.259176	0	False
Control_GCAGGCTTCGGCTATA-1	7.6700206	10.485552	0	False
Control_GCAGTTAAGAGCAACC-1	-1.15819	2.5064938	1	False
Control_GCAGTTACAGGTCCCA-1	-6.0378895	11.246216	1	False
Control_GCAGTTAGTATGGAGC-1	21.50111	-7.2253923	0	False
Control_GCAGTTAGTTATTCCT-1	19.04688	-4.9181514	0	False
Control_GCATCGGCATGATGCT-1	29.000122	-1.9058512	0	False
Control_GCATCTCCAAGAGTAT-1	-13.617265	-11.523061	1	False
Control_GCATTAGAGATGTTAG-1	-18.610271	4.7367754	1	False
Control_GCATTAGAGCCAAGCA-1	21.849672	12.456641	0	False
Control_GCATTAGCAAGACAAT-1	-17.667797	-10.395872	1	False
Control_GCATTAGCAAGTATAG-1	0.11893845	18.452108	1	False
Control_GCATTAGGTAAGAACT-1	-16.167099	0.24484847	1	False
Control_GCATTAGGTGTTAGCT-1	15.203414	11.284661	0	False
Control_GCATTAGTCGAAATCC-1	11.586432	10.792965	0	False
Control_GCCAACGCATCGCTGG-1	0.2616626	20.756508	1	True
Control_GCCAACGGTTTCGTAG-1	-0.34325218	0.7808953	1	False
Control_GCCAGCACACTCTAGA-1	-19.556864	-7.7046456	1	False
Control_GCCAGCACACTGCTTC-1	-12.282287	11.017725	1	False
Control_GCCAGCACAGCTCATA-1	-18.243876	-7.051572	1	False
Control_GCCAGCAGTCGTGGTC-1	22.137058	11.289482	0	False
Control_GCCAGCAGTCTTCTAT-1	-13.246706	11.828821	1	False
Control_GCCAGCAGTGAATAAC-1	-18.483881	-11.705256	1	False
Control_GCCAGCATCAAAGAAC-1	-8.914932	-1.3921002	1	False
Control_GCCAGCATCCATAGAC-1	20.588764	-5.658477	0	False
Control_GCCAGCATCCTTATGT-1	-20.268433	-1.9113357	1	False
Control_GCCAGGTAGATGAAGG-1	5.6717467	8.233928	0	False
Control_GCCAGGTAGCGACTTT-1	-0.07110414	15.4918995	1	False
Control_GCCAGGTCAGCGTTGC-1	-13.875204	10.50695	1	False
Control_GCCAGGTGTAGAAACT-1	11.146803	12.905732	0	False
Control_GCCAGTGTCCGCAGTG-1	2.0313108	5.1651177	0	False
Control_GCCAGTGTCGACCTAA-1	23.439985	-4.4792247	0	False
Control_GCCATGGAGCGGCTCT-1	-12.104144	8.394771	1	False
Control_GCCATGGCAATGCTCA-1	2.1980352	14.679869	0	False
Control_GCCATTCAGGTCTACT-1	13.6374445	-14.609301	0	False
Control_GCCATTCCAAGAGCTG-1	-10.561891	-0.53891	1	False
Control_GCCATTCTCCCAATAG-1	19.267635	-11.95936	0	False
Control_GCCATTCTCTGATTCT-1	23.332577	-9.353734	0	False
Control_GCCCAGAAGGCACTAG-1	23.204271	15.297955	0	False
Control_GCCCAGACACTCCACT-1	29.182507	-0.9160139	0	False
Control_GCCCAGAGTAGCGCCT-1	-0.38110027	14.370885	1	False
Control_GCCCAGAGTATACCTG-1	5.7280035	5.483829	0	False
Control_GCCCAGAGTCCAGGTC-1	20.377052	-32.552715	0	True
Control_GCCCAGATCATCTCTA-1	21.19156	-11.014387	0	False
Control_GCCCGAAAGCTTCGTA-1	-16.715988	-8.770787	1	False
Control_GCCCGAAAGGCACCAA-1	-14.598244	7.6386986	1	False
Control_GCCCGAACAGCCATTA-1	-21.283316	-9.570094	1	False
Control_GCCGATGCAACTTGCA-1	-16.608868	-20.771786	1	False
Control_GCCGATGGTGACAGGT-1	21.645979	-3.1929255	0	False
Control_GCCGATGTCCAAGCAT-1	10.080341	-17.759626	0	False
Control_GCCGATGTCTAGGCAT-1	27.339542	7.2393694	0	False
Control_GCCGTGAAGATTGATG-1	15.538914	7.201113	0	False
Control_GCCGTGAGTCCCTCAT-1	10.140359	-17.21377	0	False
Control_GCCGTGAGTGCCTGAC-1	-8.896773	1.4684386	1	False
Control_GCCGTGAGTGTTCCAA-1	-6.048698	11.55857	1	False
Control_GCCGTGAGTTACCTTT-1	3.883434	9.02768	0	False
Control_GCCTGTTGTTGCGGAA-1	9.866427	14.011821	0	False
Control_GCCTGTTTCAAGTGTC-1	4.655077	-18.335758	0	False
Control_GCGAGAAAGAGGGTGG-1	20.454863	8.597195	0	False
Control_GCGAGAAAGGAATGTT-1	-11.577318	3.7936738	1	False
Control_GCGAGAAAGGGACCAT-1	20.983675	12.729286	0	False
Control_GCGAGAATCCCTGGTT-1	-17.614098	-12.640933	1	False
Control_GCGAGAATCTGGACCG-1	5.205335	17.124609	0	False
Control_GCGATCGAGAACTGAT-1	2.757099	6.1943574	0	False
Control_GCGATCGCACTGCATA-1	-10.806548	-6.6725826	1	False
Control_GCGATCGGTATTTCCT-1	1.1792302	14.395553	1	False
Control_GCGATCGGTCTCAAGT-1	4.3732777	14.424472	0	False
Control_GCGGAAACAGAGAGGG-1	1.035851	-0.4556679	1	False
Control_GCGGAAAGTACGGGAT-1	20.405218	-32.621666	0	True
Control_GCGGAAAGTCGTCGGT-1	12.12678	-12.91808	0	False
Control_GCGGAAATCAATCTCT-1	-11.705859	3.3702285	1	False
Control_GCGGATCAGCAGGGAG-1	27.743666	8.408448	0	False
Control_GCGGATCGTGAAAGTT-1	-4.763755	7.4304466	1	False
Control_GCGGATCGTGCACATT-1	15.075226	-17.873585	0	False
Control_GCGGATCTCGTTAGAC-1	-12.266684	-8.540448	1	False
Control_GCGTGCACAAGATGTA-1	25.485262	5.092537	0	False
Control_GCGTTTCTCTGCGAGC-1	19.428928	12.977979	0	False
Control_GCTACAACATGGAATA-1	-7.760886	15.442503	1	False
Control_GCTACAATCTGTAAGC-1	8.858827	13.6902685	0	False
Control_GCTACCTAGCAAGGAA-1	-8.308109	13.236873	1	False
Control_GCTACCTGTCGCCTAG-1	13.452306	11.804651	0	False
Control_GCTACCTGTTGTCCCT-1	3.6578612	-17.04343	0	False
Control_GCTACCTTCTTCACAT-1	-10.998625	-11.451302	1	False
Control_GCTCAAAAGAGAGGTA-1	17.964787	11.867916	0	False
Control_GCTCAAAAGCCTCTGG-1	-17.05433	-0.67489755	1	False
Control_GCTCAAAAGTCGCCCA-1	-12.82397	-6.3061614	1	False
Control_GCTCAAACATCAGCTA-1	19.631311	-30.690813	0	True
Control_GCTCAAACATCGGAGA-1	17.999798	7.7613873	0	False
Control_GCTCAAAGTGCGTTTA-1	-13.014581	-1.5807271	1	False
Control_GCTCAAAGTTGAAGTA-1	27.264677	-2.0556333	0	False
Control_GCTGAATAGCGTTAGG-1	22.715403	10.479251	0	False
Control_GCTGAATAGTACGAGC-1	26.71394	7.1644316	0	False
Control_GCTGAATCATCGGCCA-1	-1.941674	21.160313	1	False
Control_GCTGCAGCAAGTGTCT-1	-21.96396	2.4237893	1	False
Control_GCTGCAGGTATACAGA-1	23.221687	8.972108	0	False
Control_GCTGCAGTCGTGCACG-1	21.632341	-6.2419486	0	False
Control_GCTGGGTAGAGTGGCT-1	15.675671	14.945851	0	False
Control_GCTGGGTCAAAGAGTT-1	15.930208	14.734341	0	False
Control_GCTGGGTGTTTGATCG-1	18.50568	13.709147	0	False
Control_GCTTCACCATATGAAG-1	-2.2023683	15.19459	1	False
Control_GCTTCACGTTGCTCAA-1	7.8017464	12.036813	0	False
Control_GCTTGGGAGGGCCAAT-1	-12.148655	-7.802062	1	False
Control_GCTTGGGAGGTCGTCC-1	-8.566268	-8.01671	1	False
Control_GCTTTCGGTGAAGCTG-1	24.092176	11.906456	0	False
Control_GGAACCCAGTCCGCGT-1	13.647586	10.739576	0	False
Control_GGAACCCTCATCGCTC-1	-6.6227827	0.14452504	1	False
Control_GGAAGTGAGCGCCCAT-1	-9.247166	-19.438251	1	False
Control_GGAAGTGGTATGGTTC-1	-4.9807863	12.1937685	1	False
Control_GGAAGTGGTGGCGCTT-1	-0.1910573	8.553767	1	False
Control_GGAAGTGGTGTTCGAT-1	-12.899944	5.8864822	1	False
Control_GGAAGTGTCGCAACAT-1	12.647292	12.992775	0	False
Control_GGAATCTAGCGGGTTA-1	20.601435	16.24938	0	False
Control_GGAATCTTCCTACTGC-1	17.499735	12.339594	0	False
Control_GGAATGGAGCGATGGT-1	-4.097051	5.3133554	1	False
Control_GGAATGGAGTTCAACC-1	-6.005499	13.844578	1	False
Control_GGAATGGCAAGAGCTG-1	-17.028233	-4.987022	1	False
Control_GGAATGGCAGTGCCTG-1	18.252214	-7.1564236	0	False
Control_GGACGTCCAAAGGCTG-1	17.19113	-4.2678947	0	False
Control_GGACGTCCAATGTTGC-1	1.9448417	0.59794533	0	False
Control_GGACGTCCATGCCGAC-1	-14.145844	-13.0034485	1	False
Control_GGACGTCTCAGGAAGC-1	-18.068668	-21.243351	1	False
Control_GGACGTCTCCGATGCG-1	16.246176	14.654461	0	False
Control_GGAGAACAGTGGTCAG-1	18.273502	10.408937	0	False
Control_GGAGAACCACTACCCT-1	21.208603	-6.05532	0	False
Control_GGAGAACTCGCAACAT-1	-4.9497995	14.367445	1	False
Control_GGAGAACTCGGCGATC-1	26.59032	-6.8454337	0	False
Control_GGAGATGCACGCGCTA-1	18.245565	-11.016274	0	False
Control_GGAGATGGTAGAATGT-1	-21.067175	-5.8359046	1	False
Control_GGAGATGGTCCAGCAC-1	-11.147573	-16.164955	1	False
Control_GGAGATGTCCACGAAT-1	13.739577	-7.385681	0	False
Control_GGAGCAAGTGCTAGCC-1	3.0780346	0.8973947	0	False
Control_GGAGCAATCAGACCTA-1	-12.647197	-4.8663225	1	False
Control_GGAGGATAGACAGTCG-1	-15.337226	-17.571877	1	False
Control_GGAGGATAGAGTTGCG-1	21.069994	-4.0526657	0	False
Control_GGAGGATGTATCGAAA-1	10.457552	15.559885	0	False
Control_GGAGGATTCTTCCTAA-1	5.0508018	14.8771305	0	False
Control_GGAGGTAAGGAGCAAA-1	-18.87319	-3.8002973	1	False
Control_GGAGGTACATCTAGAC-1	1.1480865	1.8334664	1	False
Control_GGAGGTACATGTTTGG-1	-8.846362	9.9922285	1	False
Control_GGAGGTATCTCAAAGC-1	28.144747	6.627059	0	False
Control_GGAGGTATCTTGGTCC-1	-14.518539	5.3066363	1	False
Control_GGATCTAAGTAAGCAT-1	7.150306	11.700971	0	False
Control_GGATCTAAGTCCCGAC-1	-3.5543723	12.469006	1	False
Control_GGATCTACAATACGCT-1	24.722248	-7.647772	0	False
Control_GGATCTAGTAGGATAT-1	-18.403477	-20.393776	1	False
Control_GGATCTAGTAGTGTGG-1	23.185392	13.63011	0	False
Control_GGATCTATCAGCTCTC-1	-17.861624	-8.32562	1	False
Control_GGATGTTAGTTCATGC-1	29.474762	-0.62543666	0	False
Control_GGATGTTCAACACGAG-1	7.2270274	13.848528	0	False
Control_GGATGTTGTTGGGACA-1	-7.805803	-5.830768	1	False
Control_GGCACGTCAATTGGTC-1	13.704467	-18.404371	0	False
Control_GGCACGTCATGTTCAG-1	2.0185816	12.124543	0	False
Control_GGCACGTGTAGTCACT-1	5.400716	18.451712	0	False
Control_GGCACGTGTCCAGGTC-1	-10.154643	9.187911	1	False
Control_GGCACGTGTTTAGACC-1	-12.5392885	1.6188136	1	False
Control_GGCACGTTCGACATTG-1	29.673508	2.715706	0	False
Control_GGCAGTCAGTCGAAAT-1	3.590588	2.7264192	0	False
Control_GGCAGTCAGTGATTCC-1	-14.413236	12.969499	1	False
Control_GGCAGTCCAGTTTGGT-1	23.892498	-11.111942	0	False
Control_GGCAGTCTCATACAGC-1	14.090055	15.752946	0	False
Control_GGCGTCAAGCCGAACA-1	-6.438941	16.882378	1	False
Control_GGCGTCAAGGGTTGCA-1	-12.311904	-18.222792	1	False
Control_GGCGTCAGTTGGGCCT-1	27.104086	10.914288	0	False
Control_GGCTTGGAGTGCGCTC-1	4.3331046	17.066542	0	False
Control_GGCTTGGCACCTGCTT-1	19.989347	-31.585974	0	True
Control_GGCTTGGTCAAGCTTG-1	-4.551631	3.6990657	1	False
Control_GGCTTGGTCATACGAC-1	-11.924046	-14.069276	1	False
Control_GGCTTTCAGATTAGAC-1	-9.618577	13.661226	1	False
Control_GGCTTTCCACCGTGGT-1	6.883427	-11.087309	0	False
Control_GGCTTTCCAGTCAACT-1	2.65356	11.135928	0	False
Control_GGCTTTCCATAGTCAC-1	-13.552901	13.777988	1	False
Control_GGGAAGTCAAGAGTTA-1	2.811924	1.8227246	0	False
Control_GGGAAGTCAGAGGGTT-1	-16.437181	-21.192287	1	False
Control_GGGAAGTGTGTTTGCA-1	1.669809	17.002384	0	False
Control_GGGAAGTTCGTTCCCA-1	17.731531	-6.2826247	0	False
Control_GGGACAAAGGCTGAAC-1	18.543867	-15.217838	0	False
Control_GGGACAACATTCACCC-1	-5.478945	-9.576692	1	False
Control_GGGACCTGTTAGGGAC-1	-13.466898	-6.7357016	1	False
Control_GGGACCTTCGCAATGT-1	-7.155517	3.3014138	1	False
Control_GGGACTCCAACACGTT-1	10.314041	12.477335	0	False
Control_GGGACTCCACTCAGAT-1	-7.6010017	-6.7836432	1	False
Control_GGGACTCCATCCTTGC-1	18.37899	-3.4713302	0	False
Control_GGGACTCGTGATGTAA-1	-16.743116	-21.208105	1	False
Control_GGGACTCTCTCACCCA-1	19.292223	13.625283	0	False
Control_GGGACTCTCTGACGCG-1	-14.062035	3.0783634	1	False
Control_GGGAGATAGAACTCCT-1	-16.543856	-21.064306	1	False
Control_GGGAGATAGACAACTA-1	1.258374	11.735801	1	False
Control_GGGAGATCACGACGCT-1	6.879551	16.150164	0	False
Control_GGGAGATGTGTAGGAC-1	-9.524352	-11.800588	1	False
Control_GGGAGTACAATGGCAG-1	2.8273208	11.803857	0	False
Control_GGGAGTAGTAGCGTCC-1	21.008429	10.360818	0	False
Control_GGGATCCAGCTGTCCG-1	-13.00394	-13.823389	1	False
Control_GGGATCCTCAGCACCG-1	5.421428	10.528131	0	False
Control_GGGATGAAGAGAAGGT-1	8.430809	8.688309	0	False
Control_GGGATGACACAGCTTA-1	29.652962	3.5627058	0	False
Control_GGGATGACACGCTGAC-1	-9.889884	17.881058	1	False
Control_GGGCCATCAAACCGGA-1	-17.58585	-15.024008	1	False
Control_GGGCCATCACGCGTCA-1	-1.3461341	6.3983283	1	False
Control_GGGCCATGTACCGTGC-1	-8.18751	14.472762	1	False
Control_GGGCCATGTATGCTTG-1	-15.97433	-11.427937	1	False
Control_GGGCCATGTCGTCATA-1	9.51133	-13.582098	0	False
Control_GGGCGTTAGCTCTGTA-1	-10.822786	3.7684977	1	False
Control_GGGCGTTCAGTGGGTA-1	10.141705	-15.616835	0	False
Control_GGGCGTTGTGTTTGCA-1	13.214185	9.4882145	0	False
Control_GGGCGTTTCCTTATCA-1	5.0699925	-18.843462	0	False
Control_GGGCGTTTCGTCACCT-1	16.579117	18.849138	0	False
Control_GGGCGTTTCTGGAAGG-1	-12.527292	0.6261918	1	False
Control_GGGCTACCACGTTGGC-1	-10.6527	-16.82668	1	False
Control_GGGCTACGTTATGTCG-1	-3.528777	12.757177	1	False
Control_GGGCTCACACAGAAGC-1	12.855119	12.092156	0	False
Control_GGGCTCACAGGGTCTC-1	-7.49396	-5.797418	1	False
Control_GGGCTCACATGTGCTA-1	4.497004	9.685025	0	False
Control_GGGCTCAGTAACACGG-1	-20.698689	-4.167964	1	False
Control_GGGCTCAGTGTTAGCT-1	27.866524	9.082979	0	False
Control_GGGCTCATCTTGGTGA-1	-12.743177	-7.3591223	1	False
Control_GGGTAGAAGGTTCATC-1	2.6760402	1.9154792	0	False
Control_GGGTATTAGGACGCTA-1	9.115368	-18.733541	0	False
Control_GGGTATTAGGTTGCCC-1	17.166304	-4.6005588	0	False
Control_GGGTATTGTACGACAG-1	-10.61019	-16.498117	1	False
Control_GGGTATTTCGCAGATT-1	-13.632322	-0.21286297	1	False
Control_GGGTCACAGAAGTATC-1	-4.349501	5.408686	1	False
Control_GGGTCACAGTGGATAT-1	-16.224457	-21.480963	1	False
Control_GGGTCACTCATAGAGA-1	-13.165104	15.321341	1	False
Control_GGGTCACTCCGGCAGT-1	-11.581222	-4.589059	1	False
Control_GGGTCACTCTTCCACG-1	-3.1156573	12.842916	1	False
Control_GGGTCTGCAGAATGTA-1	10.470397	14.161184	0	False
Control_GGGTCTGGTGCCTATA-1	-5.534706	-4.2575445	1	False
Control_GGGTGAAAGCGCCATC-1	-12.820586	0.62088966	1	False
Control_GGGTGAACAGCTAACT-1	8.169021	5.4100623	0	False
Control_GGGTGAAGTACCCAGC-1	-16.801228	-16.423372	1	False
Control_GGGTGTCGTGATGGCA-1	-15.886546	3.3470278	1	False
Control_GGGTGTCTCCGAGGCT-1	21.231682	13.317297	0	False
Control_GGGTGTCTCGACCTAA-1	-8.742118	-5.786196	1	False
Control_GGGTTATAGAAAGCGA-1	20.449678	-32.731544	0	True
Control_GGGTTATCATGAAAGT-1	-16.768513	-7.8325834	1	False
Control_GGGTTTAAGGATTTGA-1	-18.843174	-0.39320183	1	False
Control_GGGTTTACAATTTCTC-1	-7.2061195	4.1315084	1	False
Control_GGGTTTACAGGGTCTC-1	12.099632	-15.214796	0	False
Control_GGTAACTAGCTTTCTT-1	-19.817993	-0.45522147	1	False
Control_GGTAATCCAAGGGTCA-1	18.376347	-6.9190507	0	False
Control_GGTAATCGTCAGTCCG-1	-10.5827	0.95179546	1	False
Control_GGTAATCGTGTGTCGC-1	9.456485	-15.660711	0	False
Control_GGTAGAGAGCAGGCAT-1	16.841507	-12.831628	0	False
Control_GGTAGAGAGTTTGTCG-1	-24.708487	-3.5590198	1	False
Control_GGTAGAGCATAGCTGT-1	2.8233202	7.771824	0	False
Control_GGTCACGCACTCGATA-1	27.918304	5.897565	0	False
Control_GGTCACGCAGAGTTCT-1	-0.36679402	13.563166	1	False
Control_GGTCACGCATAGAGGC-1	-16.464071	6.159778	1	False
Control_GGTCACGTCGCGCCAA-1	23.000454	11.471151	0	False
Control_GGTCTGGAGGGCGAGA-1	-0.57295245	13.505266	1	False
Control_GGTCTGGCAAACGTGG-1	-16.223005	7.827623	1	False
Control_GGTCTGGCATTCACCC-1	-18.673397	-10.830396	1	False
Control_GGTCTGGTCCCGAGAC-1	5.3701963	-17.835361	0	False
Control_GGTGAAGTCTTCCACG-1	-7.7760577	9.673676	1	False
Control_GGTGATTAGAGCCCAA-1	-14.851917	2.956854	1	False
Control_GGTGATTGTAAGATAC-1	-11.7907915	8.5997	1	False
Control_GGTGATTGTGGAAGTC-1	8.282608	17.187532	0	False
Control_GGTGATTTCATGGAGG-1	-15.290165	-2.9624422	1	False
Control_GGTGGCTGTAACAGTA-1	18.331938	-5.4272075	0	False
Control_GGTGGCTTCTCTAAGG-1	-10.76568	18.858788	1	False
Control_GGTGTCGCAGGACAGT-1	1.466	10.346003	0	False
Control_GGTGTTACATCAGCAT-1	21.058443	10.63598	0	False
Control_GGTGTTACATCCGAGC-1	3.339702	3.0125828	0	False
Control_GGTGTTAGTATCGTTG-1	-3.6238089	14.995754	1	False
Control_GGTGTTAGTGAATAAC-1	1.8170419	-7.617715	1	False
Control_GGTGTTAGTGCAATGG-1	13.845092	-16.32334	0	False
Control_GGTGTTATCCGCGATG-1	0.47440326	13.250629	1	False
Control_GGTTAACAGGTCGCCT-1	27.830753	6.723161	0	False
Control_GGTTAACAGTCAGCCC-1	2.7191002	9.449119	0	False
Control_GGTTAACAGTGGACGT-1	-5.216047	11.972454	1	False
Control_GGTTAACCAACGTTAC-1	1.2528205	17.629488	0	False
Control_GGTTAACCAGCAATTC-1	-7.0348573	18.806995	1	False
Control_GGTTCTCGTATGTCTG-1	2.5145693	-11.666835	0	False
Control_GGTTCTCGTCGTGATT-1	0.4279139	12.12465	1	False
Control_GGTTCTCTCCATGCAA-1	13.710337	-18.664434	0	False
Control_GGTTCTCTCCTTCTAA-1	-16.89048	-1.1927347	1	False
Control_GGTTGTAAGGATTTCC-1	-14.262749	-8.657265	1	False
Control_GGTTGTACAAAGGCGT-1	-10.824644	14.593692	1	False
Control_GGTTGTACAGAAATTG-1	2.482638	9.863636	0	False
Control_GGTTGTACATACTGTG-1	-9.618461	-1.2777365	1	False
[truncated: 1,123 more rows]
